# Supplementary material for: Bacterial-induced or passively administered interferon gamma conditions the lung for early control of SARS-CoV-2
Source: Nat Commun. 2023 Dec 12;14:8229. doi: 10.1038/s41467-023-43447-0 (PMC10716133; doi:10.1038/s41467-023-43447-0)
Supplement: Supplementary file 4 — Supplementary Data 1-11 [file 41467_2023_43447_MOESM4_ESM.xlsx]

## Sheet: Supp Data 1 - related to Fig1C
	avg_log2FC	pct.1	pct.2	p_val_adj	cluster	gene
C1qa	3.77268	0.762	0.143	<2.23E-308	0	C1qa
C1qb	3.59822	0.809	0.152	<2.23E-308	0	C1qb
Apoe	3.56214	0.897	0.654	<2.23E-308	0	Apoe
C1qc	3.41838	0.787	0.114	<2.23E-308	0	C1qc
Ctss	2.79648	0.999	0.576	<2.23E-308	0	Ctss
Ms4a7	2.71099	0.869	0.082	<2.23E-308	0	Ms4a7
Aif1	2.57877	0.964	0.155	<2.23E-308	0	Aif1
Tgfbi	2.37826	0.968	0.236	<2.23E-308	0	Tgfbi
Fabp5	2.35212	0.735	0.365	<2.23E-308	0	Fabp5
Gpnmb	2.25083	0.545	0.15	<2.23E-308	0	Gpnmb
Ctsb	2.22538	0.999	0.605	<2.23E-308	0	Ctsb
Lyz2	2.20776	0.982	0.838	<2.23E-308	0	Lyz2
Ctsz	2.17298	0.998	0.534	<2.23E-308	0	Ctsz
Lgmn	2.17147	0.982	0.324	<2.23E-308	0	Lgmn
Mafb	2.15286	0.896	0.139	<2.23E-308	0	Mafb
Ctsd	2.12389	0.952	0.685	<2.23E-308	0	Ctsd
Lgals3	2.08146	0.989	0.463	<2.23E-308	0	Lgals3
H2-Eb1	2.05309	0.85	0.573	<2.23E-308	0	H2-Eb1
Psap	2.04709	0.998	0.696	<2.23E-308	0	Psap
Fcer1g	2.01981	0.999	0.385	<2.23E-308	0	Fcer1g
Ms4a6c	1.99684	0.971	0.221	<2.23E-308	0	Ms4a6c
H2-Ab1	1.97218	0.877	0.605	<2.23E-308	0	H2-Ab1
Cd68	1.95537	0.975	0.248	<2.23E-308	0	Cd68
Trem2	1.93519	0.655	0.109	<2.23E-308	0	Trem2
Cxcl16	1.91324	0.955	0.244	<2.23E-308	0	Cxcl16
Fth1	1.8791	1	0.982	<2.23E-308	0	Fth1
Ccl8	1.86068	0.3	0.051	<2.23E-308	0	Ccl8
H2-Aa	1.82264	0.872	0.609	<2.23E-308	0	H2-Aa
Cd74	1.82241	0.983	0.81	<2.23E-308	0	Cd74
Cstb	1.81411	0.979	0.487	<2.23E-308	0	Cstb
Ms4a6d	1.8127	0.952	0.156	<2.23E-308	0	Ms4a6d
Fcgr1	1.78544	0.874	0.133	<2.23E-308	0	Fcgr1
H2-M2	1.74359	0.413	0.057	<2.23E-308	0	H2-M2
Grn	1.73645	0.99	0.449	<2.23E-308	0	Grn
Ftl1	1.72778	1	0.91	<2.23E-308	0	Ftl1
C3ar1	1.70359	0.781	0.042	<2.23E-308	0	C3ar1
Lst1	1.69976	0.976	0.269	<2.23E-308	0	Lst1
Fcgr2b	1.67963	0.948	0.188	<2.23E-308	0	Fcgr2b
Ccl12	1.66506	0.347	0.023	<2.23E-308	0	Ccl12
Ctsc	1.64952	0.987	0.402	<2.23E-308	0	Ctsc
Cd300c2	1.64027	0.948	0.187	<2.23E-308	0	Cd300c2
Ctsh	1.63565	0.983	0.356	<2.23E-308	0	Ctsh
Cyba	1.62268	0.998	0.735	<2.23E-308	0	Cyba
Pla2g7	1.62026	0.857	0.16	<2.23E-308	0	Pla2g7
Cd72	1.61727	0.587	0.112	<2.23E-308	0	Cd72
Ifi30	1.6107	0.987	0.345	<2.23E-308	0	Ifi30
Fcgr3	1.60886	0.92	0.196	<2.23E-308	0	Fcgr3
Atp6v0c	1.54767	0.995	0.637	<2.23E-308	0	Atp6v0c
Cybb	1.54613	0.981	0.333	<2.23E-308	0	Cybb
AA467197	1.51867	0.714	0.183	<2.23E-308	0	AA467197
Acp5	1.48748	0.788	0.208	<2.23E-308	0	Acp5
Cd63	1.48301	0.757	0.354	<2.23E-308	0	Cd63
Mpeg1	1.48228	0.981	0.306	<2.23E-308	0	Mpeg1
Hexb	1.4791	0.923	0.274	<2.23E-308	0	Hexb
Tyrobp	1.47323	0.998	0.435	<2.23E-308	0	Tyrobp
Clec12a	1.46986	0.877	0.165	<2.23E-308	0	Clec12a
Rgs1	1.46201	0.924	0.339	<2.23E-308	0	Rgs1
Cfb	1.43052	0.884	0.291	<2.23E-308	0	Cfb
Creg1	1.42874	0.888	0.36	<2.23E-308	0	Creg1
Ly86	1.42461	0.954	0.247	<2.23E-308	0	Ly86
Csf1r	1.41665	0.964	0.2	<2.23E-308	0	Csf1r
Ccl2	1.40886	0.552	0.176	<2.23E-308	0	Ccl2
Ctsa	1.39373	0.968	0.396	<2.23E-308	0	Ctsa
Cd14	1.39241	0.916	0.271	<2.23E-308	0	Cd14
Hexa	1.38485	0.91	0.309	<2.23E-308	0	Hexa
Pld4	1.37594	0.949	0.217	<2.23E-308	0	Pld4
Pld3	1.35482	0.717	0.282	<2.23E-308	0	Pld3
Adgre1	1.34706	0.799	0.117	<2.23E-308	0	Adgre1
Prdx5	1.33646	0.978	0.537	<2.23E-308	0	Prdx5
Unc93b1	1.32942	0.973	0.362	<2.23E-308	0	Unc93b1
Basp1	1.32348	0.91	0.18	<2.23E-308	0	Basp1
Prdx1	1.31324	0.977	0.677	<2.23E-308	0	Prdx1
Slc15a3	1.293	0.952	0.269	<2.23E-308	0	Slc15a3
Slamf9	1.2922	0.677	0.087	<2.23E-308	0	Slamf9
Wfdc17	1.27559	0.914	0.269	<2.23E-308	0	Wfdc17
Slamf7	1.25011	0.849	0.167	<2.23E-308	0	Slamf7
Capg	1.23306	0.894	0.328	<2.23E-308	0	Capg
Lair1	1.22942	0.874	0.149	<2.23E-308	0	Lair1
Plin2	1.22766	0.925	0.321	<2.23E-308	0	Plin2
Mmp14	1.20985	0.841	0.163	<2.23E-308	0	Mmp14
Ucp2	1.20656	0.992	0.602	<2.23E-308	0	Ucp2
Itgb5	1.19544	0.829	0.19	<2.23E-308	0	Itgb5
Lgals3bp	1.19234	0.973	0.503	<2.23E-308	0	Lgals3bp
H2-DMb1	1.18995	0.872	0.291	<2.23E-308	0	H2-DMb1
Clec4a3	1.18183	0.803	0.162	<2.23E-308	0	Clec4a3
Ccrl2	1.16996	0.904	0.326	<2.23E-308	0	Ccrl2
Cx3cr1	1.1676	0.602	0.118	<2.23E-308	0	Cx3cr1
Msr1	1.15386	0.751	0.1	<2.23E-308	0	Msr1
Sirpa	1.15347	0.957	0.256	<2.23E-308	0	Sirpa
Gpx1	1.14812	0.994	0.59	<2.23E-308	0	Gpx1
Npc2	1.14345	0.998	0.697	<2.23E-308	0	Npc2
Pirb	1.14161	0.944	0.222	<2.23E-308	0	Pirb
Man2b1	1.13704	0.91	0.337	<2.23E-308	0	Man2b1
Ly6i	1.12758	0.605	0.168	<2.23E-308	0	Ly6i
Il1rn	1.12586	0.648	0.141	<2.23E-308	0	Il1rn
Axl	1.12383	0.891	0.168	<2.23E-308	0	Axl
Myof	1.10799	0.857	0.226	<2.23E-308	0	Myof
Efhd2	1.10316	0.98	0.405	<2.23E-308	0	Efhd2
Lipa	1.10021	0.832	0.264	<2.23E-308	0	Lipa
Hck	1.09983	0.933	0.231	<2.23E-308	0	Hck
Slc11a1	1.09105	0.849	0.146	<2.23E-308	0	Slc11a1
Lamp1	1.08514	0.987	0.6	<2.23E-308	0	Lamp1
Calhm6	1.08229	0.618	0.128	<2.23E-308	0	Calhm6
Gns	1.0793	0.929	0.348	<2.23E-308	0	Gns
Csf2ra	1.07875	0.944	0.249	<2.23E-308	0	Csf2ra
Tnfaip2	1.07418	0.832	0.327	<2.23E-308	0	Tnfaip2
Tlr2	1.07305	0.864	0.205	<2.23E-308	0	Tlr2
Spi1	1.06912	0.984	0.273	<2.23E-308	0	Spi1
Sdcbp	1.05899	0.987	0.579	<2.23E-308	0	Sdcbp
Ass1	1.05356	0.788	0.205	<2.23E-308	0	Ass1
Rab7b	1.05261	0.753	0.106	<2.23E-308	0	Rab7b
Itgax	1.04246	0.773	0.163	<2.23E-308	0	Itgax
Clec4a2	1.02699	0.64	0.09	<2.23E-308	0	Clec4a2
Ifi207	1.02447	0.835	0.198	<2.23E-308	0	Ifi207
Fgl2	1.01088	0.886	0.299	<2.23E-308	0	Fgl2
Fcgr4	1.0034	0.772	0.147	<2.23E-308	0	Fcgr4
Slc29a3	1.00184	0.8	0.143	<2.23E-308	0	Slc29a3
H2-DMa	0.998287	0.915	0.384	<2.23E-308	0	H2-DMa
Itgb2	0.98458	0.968	0.429	<2.23E-308	0	Itgb2
Dnase1l3	0.981577	0.428	0.053	<2.23E-308	0	Dnase1l3
Ccl9	0.978776	0.585	0.154	<2.23E-308	0	Ccl9
Laptm5	0.978224	0.995	0.585	<2.23E-308	0	Laptm5
Rrbp1	0.976023	0.993	0.626	<2.23E-308	0	Rrbp1
Cndp2	0.972657	0.867	0.233	<2.23E-308	0	Cndp2
Gm2a	0.967476	0.959	0.389	<2.23E-308	0	Gm2a
Lilrb4a	0.96383	0.943	0.291	<2.23E-308	0	Lilrb4a
Tmem106a	0.962057	0.824	0.158	<2.23E-308	0	Tmem106a
Atp6v0b	0.957556	0.976	0.532	<2.23E-308	0	Atp6v0b
Apoc2	0.953736	0.641	0.096	<2.23E-308	0	Apoc2
Cyp4f18	0.947754	0.744	0.177	<2.23E-308	0	Cyp4f18
Apobec1	0.944427	0.815	0.161	<2.23E-308	0	Apobec1
Ifi204	0.943757	0.851	0.272	<2.23E-308	0	Ifi204
Glipr1	0.937654	0.765	0.235	<2.23E-308	0	Glipr1
Anxa4	0.930683	0.839	0.265	<2.23E-308	0	Anxa4
Hmox1	0.923263	0.648	0.15	<2.23E-308	0	Hmox1
Scimp	0.921524	0.686	0.1	<2.23E-308	0	Scimp
Clec4n	0.914409	0.634	0.113	<2.23E-308	0	Clec4n
Gatm	0.913249	0.56	0.043	<2.23E-308	0	Gatm
Snx5	0.911539	0.941	0.352	<2.23E-308	0	Snx5
Tgfbr1	0.910485	0.792	0.199	<2.23E-308	0	Tgfbr1
Ptpn6	0.909439	0.95	0.331	<2.23E-308	0	Ptpn6
Itgam	0.909158	0.828	0.185	<2.23E-308	0	Itgam
Creb5	0.905988	0.796	0.131	<2.23E-308	0	Creb5
Ninj1	0.905503	0.813	0.24	<2.23E-308	0	Ninj1
P2rx4	0.904234	0.863	0.257	<2.23E-308	0	P2rx4
Lat2	0.898946	0.812	0.158	<2.23E-308	0	Lat2
Lpcat2	0.898321	0.715	0.126	<2.23E-308	0	Lpcat2
Soat1	0.897907	0.852	0.278	<2.23E-308	0	Soat1
Akr1a1	0.894064	0.977	0.545	<2.23E-308	0	Akr1a1
Ccr5	0.893341	0.783	0.18	<2.23E-308	0	Ccr5
Acsl1	0.891503	0.628	0.153	<2.23E-308	0	Acsl1
Asah1	0.890136	0.906	0.337	<2.23E-308	0	Asah1
Cebpa	0.885864	0.749	0.129	<2.23E-308	0	Cebpa
Erp29	0.885113	0.958	0.466	<2.23E-308	0	Erp29
Rnh1	0.884814	0.925	0.401	<2.23E-308	0	Rnh1
Alox5ap	0.873051	0.94	0.254	<2.23E-308	0	Alox5ap
Gusb	0.870457	0.849	0.222	<2.23E-308	0	Gusb
Cd84	0.868275	0.786	0.238	<2.23E-308	0	Cd84
Anxa5	0.866925	0.963	0.517	<2.23E-308	0	Anxa5
Rgs10	0.86516	0.901	0.28	<2.23E-308	0	Rgs10
Syngr1	0.865144	0.458	0.048	<2.23E-308	0	Syngr1
Ptafr	0.861484	0.788	0.169	<2.23E-308	0	Ptafr
Il18bp	0.85839	0.623	0.148	<2.23E-308	0	Il18bp
Cd300a	0.85834	0.86	0.182	<2.23E-308	0	Cd300a
Plbd1	0.857302	0.736	0.177	<2.23E-308	0	Plbd1
Bst1	0.853071	0.613	0.143	<2.23E-308	0	Bst1
Tcirg1	0.852502	0.866	0.233	<2.23E-308	0	Tcirg1
Osm	0.846301	0.739	0.162	<2.23E-308	0	Osm
Sdc3	0.843657	0.849	0.282	<2.23E-308	0	Sdc3
Acp2	0.840168	0.785	0.162	<2.23E-308	0	Acp2
Blvrb	0.839288	0.779	0.252	<2.23E-308	0	Blvrb
Rnf130	0.838024	0.909	0.358	<2.23E-308	0	Rnf130
Ncf1	0.835969	0.836	0.224	<2.23E-308	0	Ncf1
Cxcl2	0.827758	0.858	0.335	<2.23E-308	0	Cxcl2
Tmem86a	0.82711	0.655	0.071	<2.23E-308	0	Tmem86a
Arpc1b	0.827103	0.994	0.707	<2.23E-308	0	Arpc1b
Slamf8	0.826272	0.567	0.07	<2.23E-308	0	Slamf8
Abhd12	0.822531	0.824	0.232	<2.23E-308	0	Abhd12
Atox1	0.821578	0.989	0.618	<2.23E-308	0	Atox1
Cotl1	0.82111	0.966	0.457	<2.23E-308	0	Cotl1
Bcl2a1b	0.819704	0.917	0.357	<2.23E-308	0	Bcl2a1b
Rnf149	0.819532	0.863	0.228	<2.23E-308	0	Rnf149
Zeb2	0.81349	0.971	0.449	<2.23E-308	0	Zeb2
Crlf2	0.810072	0.91	0.389	<2.23E-308	0	Crlf2
Clec4a1	0.808085	0.608	0.109	<2.23E-308	0	Clec4a1
Clec4d	0.797486	0.662	0.149	<2.23E-308	0	Clec4d
Tep1	0.795228	0.781	0.181	<2.23E-308	0	Tep1
Capza2	0.795039	0.983	0.599	<2.23E-308	0	Capza2
Lacc1	0.783605	0.704	0.099	<2.23E-308	0	Lacc1
Procr	0.782685	0.447	0.067	<2.23E-308	0	Procr
Pid1	0.777116	0.75	0.181	<2.23E-308	0	Pid1
Clec5a	0.775792	0.657	0.08	<2.23E-308	0	Clec5a
Prkcd	0.768524	0.912	0.302	<2.23E-308	0	Prkcd
Gpr65	0.765489	0.775	0.242	<2.23E-308	0	Gpr65
Tpp1	0.758852	0.798	0.282	<2.23E-308	0	Tpp1
Plekho1	0.758225	0.872	0.247	<2.23E-308	0	Plekho1
Metrnl	0.75561	0.794	0.239	<2.23E-308	0	Metrnl
Arrb2	0.749767	0.772	0.205	<2.23E-308	0	Arrb2
Fyb	0.749637	0.95	0.384	<2.23E-308	0	Fyb
Nrp2	0.748914	0.573	0.17	<2.23E-308	0	Nrp2
Hcls1	0.742293	0.931	0.361	<2.23E-308	0	Hcls1
Ifi211	0.740733	0.651	0.211	<2.23E-308	0	Ifi211
Runx3	0.738655	0.753	0.263	<2.23E-308	0	Runx3
Pkm	0.73735	0.92	0.481	<2.23E-308	0	Pkm
Otulinl	0.73706	0.775	0.188	<2.23E-308	0	Otulinl
Csf2rb	0.736531	0.856	0.223	<2.23E-308	0	Csf2rb
Havcr2	0.733628	0.662	0.116	<2.23E-308	0	Havcr2
Scpep1	0.732705	0.798	0.245	<2.23E-308	0	Scpep1
Bri3	0.732685	0.957	0.546	<2.23E-308	0	Bri3
Adap2	0.727477	0.655	0.076	<2.23E-308	0	Adap2
Slc37a2	0.727382	0.624	0.065	<2.23E-308	0	Slc37a2
Ncf4	0.725833	0.862	0.267	<2.23E-308	0	Ncf4
Clta	0.722427	0.984	0.628	<2.23E-308	0	Clta
Cfp	0.719032	0.506	0.126	<2.23E-308	0	Cfp
Igsf6	0.718325	0.791	0.166	<2.23E-308	0	Igsf6
Cd86	0.716774	0.817	0.197	<2.23E-308	0	Cd86
Lrrc25	0.714407	0.606	0.099	<2.23E-308	0	Lrrc25
Tmem189	0.713398	0.802	0.234	<2.23E-308	0	Tmem189
Rassf4	0.712692	0.751	0.166	<2.23E-308	0	Rassf4
Cd180	0.711305	0.693	0.133	<2.23E-308	0	Cd180
Anpep	0.703995	0.519	0.078	<2.23E-308	0	Anpep
Klra2	0.700233	0.65	0.122	<2.23E-308	0	Klra2
Tbxas1	0.698876	0.645	0.087	<2.23E-308	0	Tbxas1
Dab2	0.692174	0.562	0.137	<2.23E-308	0	Dab2
Tent5c	0.691294	0.663	0.171	<2.23E-308	0	Tent5c
Evi2a	0.687778	0.841	0.234	<2.23E-308	0	Evi2a
Cyth4	0.687405	0.889	0.313	<2.23E-308	0	Cyth4
M6pr	0.687087	0.934	0.426	<2.23E-308	0	M6pr
Atp6v1a	0.685557	0.828	0.328	<2.23E-308	0	Atp6v1a
Nckap1l	0.683665	0.862	0.248	<2.23E-308	0	Nckap1l
Pira2	0.681776	0.671	0.127	<2.23E-308	0	Pira2
Atp6v1e1	0.68155	0.934	0.504	<2.23E-308	0	Atp6v1e1
Pik3ap1	0.680158	0.828	0.257	<2.23E-308	0	Pik3ap1
Naip2	0.67944	0.706	0.128	<2.23E-308	0	Naip2
Pgd	0.677726	0.82	0.279	<2.23E-308	0	Pgd
Camk1	0.676369	0.735	0.198	<2.23E-308	0	Camk1
Slc7a8	0.676017	0.593	0.06	<2.23E-308	0	Slc7a8
Pgam1	0.674126	0.851	0.373	<2.23E-308	0	Pgam1
Bcl2a1a	0.673899	0.701	0.147	<2.23E-308	0	Bcl2a1a
Aoah	0.672428	0.623	0.062	<2.23E-308	0	Aoah
Dnase2a	0.671479	0.727	0.154	<2.23E-308	0	Dnase2a
Nfe2l2	0.670658	0.939	0.464	<2.23E-308	0	Nfe2l2
Slc6a6	0.669486	0.909	0.355	<2.23E-308	0	Slc6a6
Ncf2	0.669201	0.919	0.254	<2.23E-308	0	Ncf2
Nampt	0.664878	0.888	0.396	<2.23E-308	0	Nampt
Atp6v1b2	0.661838	0.844	0.276	<2.23E-308	0	Atp6v1b2
Rasgef1b	0.661351	0.689	0.197	<2.23E-308	0	Rasgef1b
Cd300lf	0.660551	0.747	0.156	<2.23E-308	0	Cd300lf
Gngt2	0.659086	0.946	0.384	<2.23E-308	0	Gngt2
Tmem14c	0.658696	0.931	0.451	<2.23E-308	0	Tmem14c
Vav1	0.655531	0.761	0.182	<2.23E-308	0	Vav1
Gabarap	0.647982	0.992	0.711	<2.23E-308	0	Gabarap
Atp13a2	0.647061	0.739	0.173	<2.23E-308	0	Atp13a2
Irf5	0.64419	0.787	0.201	<2.23E-308	0	Irf5
Sgpl1	0.641306	0.78	0.227	<2.23E-308	0	Sgpl1
Tnfsf13	0.638837	0.692	0.175	<2.23E-308	0	Tnfsf13
Tpi1	0.638656	0.797	0.302	<2.23E-308	0	Tpi1
Nlrp3	0.636339	0.797	0.184	<2.23E-308	0	Nlrp3
Ppt1	0.634016	0.876	0.338	<2.23E-308	0	Ppt1
Lhfpl2	0.62982	0.53	0.071	<2.23E-308	0	Lhfpl2
Plek	0.628881	0.963	0.378	<2.23E-308	0	Plek
Aprt	0.623138	0.871	0.384	<2.23E-308	0	Aprt
Pycard	0.622208	0.893	0.399	<2.23E-308	0	Pycard
Ptgs2	0.621152	0.571	0.174	<2.23E-308	0	Ptgs2
Myo1f	0.62106	0.858	0.249	<2.23E-308	0	Myo1f
P2ry6	0.618497	0.616	0.093	<2.23E-308	0	P2ry6
Gla	0.618263	0.666	0.156	<2.23E-308	0	Gla
Rhog	0.618118	0.913	0.381	<2.23E-308	0	Rhog
Atp6ap2	0.616631	0.879	0.343	<2.23E-308	0	Atp6ap2
Fermt3	0.615899	0.902	0.331	<2.23E-308	0	Fermt3
Il1b	0.614196	0.725	0.278	<2.23E-308	0	Il1b
Pilra	0.608991	0.717	0.152	<2.23E-308	0	Pilra
Adam17	0.608973	0.79	0.271	<2.23E-308	0	Adam17
Lyn	0.606888	0.967	0.424	<2.23E-308	0	Lyn
Hmox2	0.606648	0.803	0.261	<2.23E-308	0	Hmox2
Cd83	0.60584	0.746	0.241	<2.23E-308	0	Cd83
Sema4d	0.604292	0.861	0.302	<2.23E-308	0	Sema4d
Sirpb1c	0.604093	0.644	0.123	<2.23E-308	0	Sirpb1c
Clcn7	0.601818	0.638	0.128	<2.23E-308	0	Clcn7
Cyfip1	0.601634	0.899	0.378	<2.23E-308	0	Cyfip1
Hk3	0.601621	0.526	0.076	<2.23E-308	0	Hk3
Tm6sf1	0.600997	0.775	0.254	<2.23E-308	0	Tm6sf1
Psen2	0.600367	0.721	0.192	<2.23E-308	0	Psen2
Il10rb	0.598212	0.836	0.288	<2.23E-308	0	Il10rb
Tpd52	0.593749	0.915	0.322	<2.23E-308	0	Tpd52
Ggh	0.592015	0.754	0.271	<2.23E-308	0	Ggh
Mfsd12	0.591827	0.591	0.097	<2.23E-308	0	Mfsd12
Oas1a	0.591757	0.655	0.192	<2.23E-308	0	Oas1a
Zmynd15	0.590758	0.428	0.051	<2.23E-308	0	Zmynd15
Lamtor4	0.59021	0.847	0.385	<2.23E-308	0	Lamtor4
Lrpap1	0.586839	0.793	0.319	<2.23E-308	0	Lrpap1
C5ar1	0.58624	0.591	0.103	<2.23E-308	0	C5ar1
Tmem219	0.585101	0.781	0.251	<2.23E-308	0	Tmem219
Nfkbie	0.583932	0.7	0.245	<2.23E-308	0	Nfkbie
Mfsd1	0.583119	0.807	0.248	<2.23E-308	0	Mfsd1
Plekho2	0.580857	0.872	0.341	<2.23E-308	0	Plekho2
Slc43a2	0.575164	0.693	0.182	<2.23E-308	0	Slc43a2
Tuba1c	0.574713	0.735	0.233	<2.23E-308	0	Tuba1c
Gdf3	0.574491	0.184	0.01	<2.23E-308	0	Gdf3
Hpgds	0.574123	0.514	0.051	<2.23E-308	0	Hpgds
Myo5a	0.573307	0.641	0.157	<2.23E-308	0	Myo5a
Tkt	0.572678	0.931	0.431	<2.23E-308	0	Tkt
Mrc1	0.572609	0.387	0.069	<2.23E-308	0	Mrc1
Atp6v1c1	0.572206	0.707	0.207	<2.23E-308	0	Atp6v1c1
Rnpep	0.57131	0.775	0.244	<2.23E-308	0	Rnpep
Rab32	0.568655	0.669	0.135	<2.23E-308	0	Rab32
Spint1	0.568388	0.478	0.078	<2.23E-308	0	Spint1
B2m	0.568371	1	0.983	<2.23E-308	0	B2m
Slc7a2	0.564755	0.394	0.088	<2.23E-308	0	Slc7a2
Arl11	0.564563	0.588	0.078	<2.23E-308	0	Arl11
Hpse	0.561767	0.555	0.108	<2.23E-308	0	Hpse
Pla2g15	0.561306	0.598	0.113	<2.23E-308	0	Pla2g15
Cnih4	0.557985	0.863	0.352	<2.23E-308	0	Cnih4
Amdhd2	0.556562	0.661	0.152	<2.23E-308	0	Amdhd2
Ftl1-ps1	0.552521	0.675	0.162	<2.23E-308	0	Ftl1-ps1
Sdf2l1	0.552109	0.657	0.238	<2.23E-308	0	Sdf2l1
Fam102b	0.550699	0.607	0.192	<2.23E-308	0	Fam102b
Rasa4	0.550468	0.67	0.135	<2.23E-308	0	Rasa4
Ifngr2	0.546772	0.832	0.288	<2.23E-308	0	Ifngr2
Msrb1	0.546107	0.924	0.353	<2.23E-308	0	Msrb1
Dhrs3	0.54577	0.628	0.192	<2.23E-308	0	Dhrs3
Ddhd1	0.544785	0.618	0.205	<2.23E-308	0	Ddhd1
Dtnbp1	0.541323	0.703	0.219	<2.23E-308	0	Dtnbp1
Fam20c	0.53795	0.469	0.074	<2.23E-308	0	Fam20c
Rab20	0.535993	0.669	0.169	<2.23E-308	0	Rab20
Fnip2	0.534715	0.541	0.113	<2.23E-308	0	Fnip2
Vamp8	0.531564	0.976	0.556	<2.23E-308	0	Vamp8
Tent5a	0.531034	0.767	0.271	<2.23E-308	0	Tent5a
Colgalt1	0.530384	0.771	0.3	<2.23E-308	0	Colgalt1
Syngr2	0.525684	0.901	0.372	<2.23E-308	0	Syngr2
Ptpre	0.524986	0.792	0.285	<2.23E-308	0	Ptpre
Cadm1	0.52474	0.511	0.148	<2.23E-308	0	Cadm1
Gpr137b	0.524559	0.636	0.181	<2.23E-308	0	Gpr137b
Tmem37	0.52161	0.487	0.064	<2.23E-308	0	Tmem37
Abr	0.520027	0.769	0.229	<2.23E-308	0	Abr
Gde1	0.51916	0.697	0.228	<2.23E-308	0	Gde1
Rilpl2	0.517784	0.713	0.25	<2.23E-308	0	Rilpl2
Hacd4	0.515984	0.625	0.139	<2.23E-308	0	Hacd4
Cd276	0.514557	0.36	0.063	<2.23E-308	0	Cd276
Cd200r4	0.513575	0.511	0.08	<2.23E-308	0	Cd200r4
Tgif1	0.51308	0.801	0.28	<2.23E-308	0	Tgif1
Grina	0.511965	0.871	0.381	<2.23E-308	0	Grina
Tctex1d2	0.511449	0.615	0.124	<2.23E-308	0	Tctex1d2
Ppfia4	0.51133	0.472	0.068	<2.23E-308	0	Ppfia4
Slc31a2	0.509635	0.608	0.159	<2.23E-308	0	Slc31a2
Igsf8	0.509452	0.63	0.141	<2.23E-308	0	Igsf8
Skap2	0.509039	0.904	0.384	<2.23E-308	0	Skap2
Alas1	0.502419	0.654	0.216	<2.23E-308	0	Alas1
Mpp1	0.501974	0.694	0.225	<2.23E-308	0	Mpp1
Mertk	0.500705	0.566	0.122	<2.23E-308	0	Mertk
Lamtor1	0.500237	0.874	0.392	<2.23E-308	0	Lamtor1
Fes	0.496803	0.758	0.205	<2.23E-308	0	Fes
Ly9	0.496399	0.657	0.155	<2.23E-308	0	Ly9
Shtn1	0.493842	0.596	0.127	<2.23E-308	0	Shtn1
Nceh1	0.491753	0.645	0.163	<2.23E-308	0	Nceh1
Mcub	0.491516	0.627	0.136	<2.23E-308	0	Mcub
Uap1l1	0.490315	0.601	0.14	<2.23E-308	0	Uap1l1
Scamp2	0.485473	0.815	0.32	<2.23E-308	0	Scamp2
Hk2	0.484871	0.725	0.238	<2.23E-308	0	Hk2
5031439G07Rik	0.484061	0.704	0.209	<2.23E-308	0	5031439G07Rik
Cd48	0.483906	0.879	0.312	<2.23E-308	0	Cd48
Atp6ap1	0.483036	0.856	0.364	<2.23E-308	0	Atp6ap1
Lrp1	0.483027	0.833	0.269	<2.23E-308	0	Lrp1
Tbc1d9	0.480686	0.571	0.107	<2.23E-308	0	Tbc1d9
Milr1	0.47741	0.659	0.15	<2.23E-308	0	Milr1
Sh3pxd2b	0.472802	0.601	0.131	<2.23E-308	0	Sh3pxd2b
Glmp	0.471626	0.788	0.305	<2.23E-308	0	Glmp
Rab3il1	0.469827	0.424	0.052	<2.23E-308	0	Rab3il1
Npc1	0.469463	0.679	0.197	<2.23E-308	0	Npc1
Sap30	0.464039	0.599	0.169	<2.23E-308	0	Sap30
Itga5	0.461896	0.567	0.148	<2.23E-308	0	Itga5
Rap2b	0.461574	0.657	0.16	<2.23E-308	0	Rap2b
Daglb	0.460942	0.558	0.113	<2.23E-308	0	Daglb
Hebp1	0.459407	0.475	0.087	<2.23E-308	0	Hebp1
Gm6377	0.458925	0.461	0.112	<2.23E-308	0	Gm6377
Atp6v0d1	0.456028	0.831	0.349	<2.23E-308	0	Atp6v0d1
Nr1h3	0.454275	0.456	0.111	<2.23E-308	0	Nr1h3
Tifab	0.453715	0.478	0.088	<2.23E-308	0	Tifab
Fgr	0.453584	0.682	0.19	<2.23E-308	0	Fgr
Gm34084	0.452858	0.284	0.043	<2.23E-308	0	Gm34084
Got1	0.45281	0.68	0.202	<2.23E-308	0	Got1
Renbp	0.450231	0.561	0.113	<2.23E-308	0	Renbp
Cyp4v3	0.449897	0.557	0.135	<2.23E-308	0	Cyp4v3
AI504432	0.449057	0.593	0.135	<2.23E-308	0	AI504432
Hvcn1	0.444665	0.61	0.165	<2.23E-308	0	Hvcn1
Prcp	0.44334	0.784	0.266	<2.23E-308	0	Prcp
Sash1	0.443056	0.678	0.231	<2.23E-308	0	Sash1
Plxnb2	0.44278	0.743	0.233	<2.23E-308	0	Plxnb2
Csf2rb2	0.442618	0.572	0.107	<2.23E-308	0	Csf2rb2
Lap3	0.43994	0.625	0.218	<2.23E-308	0	Lap3
Dnmt3a	0.438235	0.589	0.187	<2.23E-308	0	Dnmt3a
Lilr4b	0.437056	0.819	0.25	<2.23E-308	0	Lilr4b
Acer3	0.43589	0.739	0.237	<2.23E-308	0	Acer3
Dnase1l1	0.435875	0.558	0.111	<2.23E-308	0	Dnase1l1
Ccdc86	0.435245	0.683	0.207	<2.23E-308	0	Ccdc86
Gpr141	0.432527	0.535	0.129	<2.23E-308	0	Gpr141
Fuca2	0.428821	0.643	0.163	<2.23E-308	0	Fuca2
2001-03-01	0.428218	0.632	0.171	<2.23E-308	0	2001-03-01
Tlr13	0.427915	0.562	0.123	<2.23E-308	0	Tlr13
Ntpcr	0.425886	0.493	0.101	<2.23E-308	0	Ntpcr
Cln8	0.422514	0.519	0.112	<2.23E-308	0	Cln8
Tlr1	0.421835	0.42	0.045	<2.23E-308	0	Tlr1
Gm21188	0.421168	0.524	0.112	<2.23E-308	0	Gm21188
Gba	0.420663	0.63	0.173	<2.23E-308	0	Gba
Tnfaip8	0.418958	0.798	0.304	<2.23E-308	0	Tnfaip8
Snx10	0.418876	0.734	0.257	<2.23E-308	0	Snx10
Naaa	0.418601	0.642	0.201	<2.23E-308	0	Naaa
Edem1	0.417563	0.79	0.299	<2.23E-308	0	Edem1
P2ry14	0.414673	0.523	0.102	<2.23E-308	0	P2ry14
Tnfaip8l2	0.414445	0.646	0.17	<2.23E-308	0	Tnfaip8l2
AI413582	0.412395	0.701	0.226	<2.23E-308	0	AI413582
Arl8a	0.411736	0.719	0.254	<2.23E-308	0	Arl8a
Pdlim4	0.408915	0.44	0.05	<2.23E-308	0	Pdlim4
Pla2g4a	0.407828	0.501	0.093	<2.23E-308	0	Pla2g4a
Naglu	0.406699	0.504	0.114	<2.23E-308	0	Naglu
Tubb6	0.403604	0.601	0.184	<2.23E-308	0	Tubb6
Tlr7	0.402361	0.555	0.123	<2.23E-308	0	Tlr7
Pdxk	0.400393	0.529	0.126	<2.23E-308	0	Pdxk
Pgap2	0.397794	0.703	0.236	<2.23E-308	0	Pgap2
Tnip3	0.397396	0.387	0.081	<2.23E-308	0	Tnip3
Adap1	0.394717	0.598	0.14	<2.23E-308	0	Adap1
Nrros	0.394574	0.713	0.243	<2.23E-308	0	Nrros
Frrs1	0.393927	0.576	0.132	<2.23E-308	0	Frrs1
Galnt7	0.393844	0.578	0.151	<2.23E-308	0	Galnt7
Rbm47	0.39368	0.596	0.133	<2.23E-308	0	Rbm47
Mitf	0.392483	0.49	0.089	<2.23E-308	0	Mitf
Cers6	0.391941	0.678	0.216	<2.23E-308	0	Cers6
Atp1a3	0.391836	0.518	0.108	<2.23E-308	0	Atp1a3
Spg21	0.386851	0.742	0.273	<2.23E-308	0	Spg21
Neu1	0.385559	0.65	0.182	<2.23E-308	0	Neu1
Myo9b	0.383532	0.718	0.239	<2.23E-308	0	Myo9b
Snx20	0.383362	0.9	0.337	<2.23E-308	0	Snx20
Tnfsf12	0.382422	0.607	0.192	<2.23E-308	0	Tnfsf12
Siglec1	0.382023	0.286	0.047	<2.23E-308	0	Siglec1
Ptpro	0.381743	0.492	0.093	<2.23E-308	0	Ptpro
Dnajb14	0.381109	0.634	0.191	<2.23E-308	0	Dnajb14
Mdfic	0.380547	0.686	0.233	<2.23E-308	0	Mdfic
Cd300ld	0.37383	0.621	0.141	<2.23E-308	0	Cd300ld
Zeb2os	0.373751	0.458	0.081	<2.23E-308	0	Zeb2os
Rcbtb2	0.373362	0.567	0.166	<2.23E-308	0	Rcbtb2
Haus8	0.373008	0.492	0.112	<2.23E-308	0	Haus8
Kcnn4	0.369166	0.47	0.099	<2.23E-308	0	Kcnn4
Gas7	0.367828	0.495	0.126	<2.23E-308	0	Gas7
Pak1	0.367814	0.489	0.093	<2.23E-308	0	Pak1
Gm10134	0.3676	0.414	0.047	<2.23E-308	0	Gm10134
Gda	0.367088	0.694	0.21	<2.23E-308	0	Gda
Zfp385a	0.365238	0.499	0.095	<2.23E-308	0	Zfp385a
Themis2	0.364942	0.683	0.212	<2.23E-308	0	Themis2
B3gnt8	0.361791	0.396	0.058	<2.23E-308	0	B3gnt8
Mgat4a	0.361577	0.587	0.147	<2.23E-308	0	Mgat4a
Stard3	0.361249	0.552	0.154	<2.23E-308	0	Stard3
Gpr35	0.360191	0.479	0.118	<2.23E-308	0	Gpr35
Cmklr1	0.359946	0.577	0.117	<2.23E-308	0	Cmklr1
Cttnbp2nl	0.357911	0.651	0.199	<2.23E-308	0	Cttnbp2nl
Blvra	0.356427	0.631	0.178	<2.23E-308	0	Blvra
Rnf128	0.35549	0.358	0.047	<2.23E-308	0	Rnf128
Dmxl2	0.354065	0.493	0.105	<2.23E-308	0	Dmxl2
Gpr84	0.352808	0.242	0.027	<2.23E-308	0	Gpr84
Comtd1	0.349553	0.492	0.102	<2.23E-308	0	Comtd1
Cln3	0.348572	0.573	0.146	<2.23E-308	0	Cln3
Pnpla7	0.347805	0.55	0.14	<2.23E-308	0	Pnpla7
Il6ra	0.347541	0.646	0.204	<2.23E-308	0	Il6ra
Sh3bp2	0.342686	0.474	0.094	<2.23E-308	0	Sh3bp2
Syk	0.342419	0.878	0.307	<2.23E-308	0	Syk
Mapkapk3	0.342117	0.602	0.177	<2.23E-308	0	Mapkapk3
Gdpd3	0.34069	0.412	0.064	<2.23E-308	0	Gdpd3
AB124611	0.339984	0.658	0.198	<2.23E-308	0	AB124611
Tnfrsf11a	0.337278	0.37	0.054	<2.23E-308	0	Tnfrsf11a
Dennd1a	0.333717	0.538	0.148	<2.23E-308	0	Dennd1a
Gnptab	0.330412	0.602	0.189	<2.23E-308	0	Gnptab
Tifa	0.327482	0.569	0.147	<2.23E-308	0	Tifa
Ptprj	0.325924	0.667	0.22	<2.23E-308	0	Ptprj
Tmem104	0.325918	0.471	0.097	<2.23E-308	0	Tmem104
Casp1	0.32556	0.637	0.198	<2.23E-308	0	Casp1
Gsdmd	0.324965	0.629	0.205	<2.23E-308	0	Gsdmd
Gnpda1	0.322939	0.469	0.123	<2.23E-308	0	Gnpda1
Slc27a1	0.322646	0.387	0.065	<2.23E-308	0	Slc27a1
Gas2l3	0.322464	0.381	0.047	<2.23E-308	0	Gas2l3
Plcg2	0.32015	0.656	0.199	<2.23E-308	0	Plcg2
Ncapg2	0.319311	0.366	0.059	<2.23E-308	0	Ncapg2
Edem2	0.317129	0.574	0.179	<2.23E-308	0	Edem2
Ly96	0.314955	0.513	0.117	<2.23E-308	0	Ly96
Camta2	0.308415	0.554	0.146	<2.23E-308	0	Camta2
Prxl2b	0.307414	0.388	0.063	<2.23E-308	0	Prxl2b
Ppt2	0.306957	0.573	0.165	<2.23E-308	0	Ppt2
Stab1	0.306162	0.494	0.104	<2.23E-308	0	Stab1
Parvg	0.304655	0.504	0.131	<2.23E-308	0	Parvg
Dpep2	0.304117	0.345	0.049	<2.23E-308	0	Dpep2
Smim3	0.30015	0.552	0.153	<2.23E-308	0	Smim3
Mgat5	0.29873	0.533	0.142	<2.23E-308	0	Mgat5
Dpp7	0.295505	0.452	0.101	<2.23E-308	0	Dpp7
Amz1	0.294588	0.37	0.077	<2.23E-308	0	Amz1
Cysltr1	0.292765	0.287	0.046	<2.23E-308	0	Cysltr1
Dok3	0.292526	0.521	0.136	<2.23E-308	0	Dok3
Cd200r1	0.289467	0.392	0.071	<2.23E-308	0	Cd200r1
Plekhm2	0.288397	0.534	0.153	<2.23E-308	0	Plekhm2
Tmem51	0.286839	0.458	0.106	<2.23E-308	0	Tmem51
Slc7a11	0.285475	0.48	0.126	<2.23E-308	0	Slc7a11
Src	0.283135	0.381	0.075	<2.23E-308	0	Src
Il18	0.281566	0.42	0.094	<2.23E-308	0	Il18
Aph1c	0.280638	0.362	0.067	<2.23E-308	0	Aph1c
Rufy3	0.28026	0.432	0.095	<2.23E-308	0	Rufy3
Nfam1	0.278917	0.686	0.181	<2.23E-308	0	Nfam1
Lrp12	0.278802	0.405	0.076	<2.23E-308	0	Lrp12
Slc36a1	0.275998	0.408	0.074	<2.23E-308	0	Slc36a1
Tnfrsf21	0.275903	0.476	0.109	<2.23E-308	0	Tnfrsf21
Slc7a7	0.271008	0.414	0.082	<2.23E-308	0	Slc7a7
Guca1a	0.270755	0.356	0.054	<2.23E-308	0	Guca1a
Nagpa	0.268023	0.531	0.144	<2.23E-308	0	Nagpa
Trim47	0.262849	0.368	0.08	<2.23E-308	0	Trim47
Aldh3b1	0.25984	0.517	0.137	<2.23E-308	0	Aldh3b1
Plau	0.259654	0.239	0.028	<2.23E-308	0	Plau
B4galt6	0.252269	0.32	0.049	<2.23E-308	0	B4galt6
Spsb2	0.250304	0.414	0.097	<2.23E-308	0	Spsb2
Lars2	-1.25566	0.995	0.962	<2.23E-308	0	Lars2
Il10ra	0.385116	0.66	0.214	1.09331e-302	0	Il10ra
Stxbp2	0.280691	0.638	0.206	8.13923e-302	0	Stxbp2
Card19	0.402543	0.759	0.295	1.02554e-301	0	Card19
Pip5k1c	0.334971	0.681	0.239	1.18062e-300	0	Pip5k1c
Grb2	0.591213	0.962	0.507	2.4497e-300	0	Grb2
H2-D1	0.582001	1	0.949	5.21857e-300	0	H2-D1
Entpd1	0.308239	0.686	0.243	2.09211e-299	0	Entpd1
Bcl2a1d	0.371222	0.743	0.251	2.54282e-299	0	Bcl2a1d
Vdac2	0.531144	0.925	0.492	7.00647e-299	0	Vdac2
Plxnd1	0.398459	0.639	0.222	7.26055e-299	0	Plxnd1
Ctsl	0.68725	0.841	0.366	9.07134e-299	0	Ctsl
Vps26a	0.310307	0.674	0.235	1.10362e-297	0	Vps26a
1600014C10Rik	0.408549	0.52	0.15	1.80378e-297	0	1600014C10Rik
Slc16a10	0.278984	0.416	0.102	2.46585e-297	0	Slc16a10
Nmt1	0.501938	0.899	0.416	9.44824e-297	0	Nmt1
Trpv2	0.26107	0.577	0.17	1.3977e-296	0	Trpv2
Oas1g	0.388401	0.365	0.082	1.69081e-296	0	Oas1g
Myo1e	0.328201	0.539	0.16	1.78141e-296	0	Myo1e
Plod3	0.346303	0.681	0.238	4.38144e-296	0	Plod3
Slc31a1	0.304346	0.546	0.169	2.0295e-295	0	Slc31a1
Itprid2	0.300725	0.596	0.192	3.40243e-295	0	Itprid2
Abca1	0.668512	0.515	0.16	9.8866e-295	0	Abca1
Bax	0.604942	0.911	0.46	1.31546e-294	0	Bax
Plbd2	0.293165	0.607	0.204	1.16793e-293	0	Plbd2
Adssl1	0.328465	0.457	0.119	1.44779e-293	0	Adssl1
Coa5	0.293932	0.67	0.236	6.92997e-293	0	Coa5
Tnfrsf1b	0.422967	0.829	0.325	1.69122e-291	0	Tnfrsf1b
Arhgap24	0.252774	0.418	0.105	2.13201e-291	0	Arhgap24
Snx1	0.383003	0.679	0.245	2.23345e-291	0	Snx1
Ubash3b	0.286203	0.505	0.142	2.44957e-291	0	Ubash3b
Tank	0.335696	0.699	0.252	3.80611e-291	0	Tank
Esd	0.629642	0.917	0.469	7.30407e-291	0	Esd
Ptpmt1	0.275524	0.619	0.213	3.3654e-290	0	Ptpmt1
Cln5	0.285479	0.521	0.158	4.0603e-290	0	Cln5
Vsir	0.494992	0.776	0.311	1.11735e-289	0	Vsir
Synj1	0.40246	0.7	0.259	6.02867e-289	0	Synj1
Dse	0.279624	0.493	0.14	8.29459e-289	0	Dse
Pepd	0.306426	0.546	0.171	4.19064e-288	0	Pepd
Slc15a4	0.317735	0.528	0.159	6.5991e-286	0	Slc15a4
Fam49b	0.675856	0.951	0.454	1.98357e-285	0	Fam49b
Tma16	0.344721	0.433	0.115	3.2484e-285	0	Tma16
Glrx	0.358737	0.679	0.24	4.11061e-285	0	Glrx
Mdm2	0.522307	0.747	0.305	5.05574e-284	0	Mdm2
Sgk1	0.803776	0.816	0.381	6.13867e-284	0	Sgk1
Svbp	0.388271	0.76	0.304	7.99964e-284	0	Svbp
Il21r	0.271314	0.648	0.206	1.70094e-283	0	Il21r
Rnf19b	0.487862	0.861	0.381	3.38987e-281	0	Rnf19b
Sat1	0.736084	0.979	0.554	3.50067e-280	0	Sat1
Ak2	0.370252	0.787	0.31	5.70011e-280	0	Ak2
Ifnar2	0.498017	0.921	0.45	6.5029e-280	0	Ifnar2
Aup1	0.416099	0.868	0.393	7.68358e-280	0	Aup1
Pnp	0.625625	0.923	0.428	7.16656e-279	0	Pnp
Pip4k2a	0.365751	0.75	0.28	1.2996e-278	0	Pip4k2a
AY036118	-1.17822	0.998	0.991	5.09018e-277	0	AY036118
Mmp19	0.532067	0.441	0.119	6.98879e-277	0	Mmp19
Epb41l2	0.345635	0.853	0.361	4.59964e-276	0	Epb41l2
Orm1	0.567595	0.241	0.036	5.05469e-276	0	Orm1
Arhgap17	0.406695	0.785	0.325	3.81304e-275	0	Arhgap17
Necap2	0.279212	0.75	0.292	7.88707e-275	0	Necap2
Irak2	0.259021	0.59	0.193	8.21858e-275	0	Irak2
Clec4e	0.735548	0.534	0.166	1.37119e-274	0	Clec4e
Pitpna	0.599485	0.946	0.486	1.63181e-274	0	Pitpna
Gsap	0.255175	0.615	0.199	1.89411e-274	0	Gsap
Lamp2	0.548356	0.975	0.514	2.28867e-274	0	Lamp2
Twf2	0.35605	0.739	0.283	2.48671e-274	0	Twf2
Tmem173	0.350565	0.617	0.215	2.0411e-273	0	Tmem173
Rragc	0.319401	0.657	0.242	4.02065e-273	0	Rragc
Plxnc1	0.27113	0.485	0.141	5.68985e-273	0	Plxnc1
2210016F16Rik	0.26954	0.607	0.209	2.00527e-272	0	2210016F16Rik
Srgap2	0.279183	0.622	0.218	3.45307e-271	0	Srgap2
Pik3r5	0.25951	0.515	0.152	6.20588e-271	0	Pik3r5
Cebpb	0.468302	0.985	0.576	1.61937e-270	0	Cebpb
Gng12	0.346956	0.714	0.282	1.21105e-269	0	Gng12
Snx18	0.348013	0.77	0.31	3.3134e-269	0	Snx18
Tgfb1	0.560985	0.934	0.444	1.08608e-268	0	Tgfb1
Abcg1	0.413716	0.641	0.225	1.28997e-268	0	Abcg1
Nagk	0.263397	0.522	0.167	9.06294e-268	0	Nagk
Ccl6	0.457984	0.792	0.324	1.98141e-267	0	Ccl6
Rabgef1	0.302943	0.646	0.235	2.80715e-267	0	Rabgef1
Emp3	0.692746	0.969	0.552	1.53294e-266	0	Emp3
Atp6v1d	0.382311	0.797	0.344	7.02415e-266	0	Atp6v1d
Arl8b	0.334995	0.73	0.29	3.74963e-265	0	Arl8b
Trappc2l	0.333105	0.77	0.316	6.09572e-265	0	Trappc2l
Rgs19	0.269011	0.577	0.19	1.17008e-264	0	Rgs19
Bak1	0.32172	0.628	0.223	1.28022e-264	0	Bak1
1110038B12Rik	0.255254	0.501	0.152	8.70693e-264	0	1110038B12Rik
Lcp2	0.277931	0.785	0.289	1.91864e-263	0	Lcp2
Atp6v0e	0.569028	0.964	0.614	7.79643e-263	0	Atp6v0e
Vdr	0.263657	0.289	0.057	1.00469e-262	0	Vdr
Evl	0.368056	0.709	0.264	1.16279e-262	0	Evl
Gm42418	-0.936399	1	1	1.4619e-262	0	Gm42418
Adam8	0.287907	0.475	0.136	1.61661e-262	0	Adam8
Cmtm7	0.368269	0.791	0.318	1.04499e-261	0	Cmtm7
Nfil3	0.408444	0.753	0.304	2.09656e-261	0	Nfil3
Il1a	0.357205	0.359	0.083	8.88195e-261	0	Il1a
Irf2bp2	0.503921	0.922	0.455	8.81982e-260	0	Irf2bp2
Ptms	0.64087	0.933	0.512	9.40337e-260	0	Ptms
Bhlhe41	0.250905	0.337	0.074	1.2828e-259	0	Bhlhe41
Abi3	0.30942	0.597	0.201	1.84287e-259	0	Abi3
Ralgds	0.348024	0.508	0.16	3.42283e-259	0	Ralgds
N4bp1	0.373777	0.795	0.338	5.88836e-259	0	N4bp1
Ccdc71l	0.310152	0.507	0.158	2.95403e-257	0	Ccdc71l
Sh2d1b1	0.293528	0.315	0.067	6.44684e-257	0	Sh2d1b1
Fam89b	0.281697	0.627	0.227	1.08322e-256	0	Fam89b
Ndufc2	0.465085	0.919	0.476	2.78772e-256	0	Ndufc2
Ncstn	0.272566	0.677	0.255	2.05561e-255	0	Ncstn
Eif4ebp1	0.273642	0.698	0.265	3.40669e-255	0	Eif4ebp1
Atp6v0d2	0.458238	0.36	0.084	9.63998e-255	0	Atp6v0d2
Was	0.28534	0.68	0.242	2.89415e-254	0	Was
Sh3bp1	0.263384	0.566	0.185	4.94959e-254	0	Sh3bp1
Slc25a37	0.256548	0.463	0.137	1.09261e-253	0	Slc25a37
Hsd17b12	0.284528	0.726	0.287	1.53493e-253	0	Hsd17b12
0610012G03Rik	0.304329	0.72	0.295	1.88074e-253	0	0610012G03Rik
Camk1d	0.290175	0.545	0.173	6.65716e-253	0	Camk1d
Gaa	0.256519	0.512	0.166	2.07875e-252	0	Gaa
Trps1	0.343764	0.756	0.311	6.35374e-252	0	Trps1
Ell2	0.348007	0.671	0.26	7.62513e-252	0	Ell2
Tnf	0.278532	0.435	0.119	3.17906e-251	0	Tnf
Sp140	0.430096	0.775	0.319	7.34799e-251	0	Sp140
Mvp	0.305411	0.793	0.332	1.25627e-250	0	Mvp
Fnip1	0.284357	0.643	0.239	4.4178e-250	0	Fnip1
Sdhd	0.274024	0.7	0.274	1.37703e-249	0	Sdhd
Ets1	-2.01541	0.169	0.535	8.4788e-249	0	Ets1
C3	0.467783	0.82	0.381	2.29065e-247	0	C3
Stxbp3	0.297505	0.646	0.242	3.06528e-247	0	Stxbp3
Tspan31	0.252643	0.676	0.257	8.84684e-247	0	Tspan31
Fam174a	0.294485	0.726	0.297	1.75662e-246	0	Fam174a
Cd53	0.609397	0.976	0.488	3.92723e-246	0	Cd53
Itm2c	0.40046	0.856	0.395	1.0704e-245	0	Itm2c
Sdhb	0.372184	0.848	0.403	5.46409e-245	0	Sdhb
Cmc1	0.262208	0.682	0.262	4.12602e-244	0	Cmc1
Arl4c	0.382906	0.702	0.272	5.43032e-244	0	Arl4c
Cd40	0.457285	0.45	0.137	5.74666e-244	0	Cd40
Mrpl38	0.398911	0.517	0.179	6.06596e-244	0	Mrpl38
Stx7	0.328855	0.805	0.351	2.19295e-242	0	Stx7
Diaph2	0.255223	0.626	0.229	1.84942e-241	0	Diaph2
Ciao2a	0.373228	0.733	0.299	4.27416e-241	0	Ciao2a
Rab43	0.272764	0.669	0.255	8.45679e-241	0	Rab43
Bscl2	0.254304	0.642	0.242	8.66671e-241	0	Bscl2
Tmbim4	0.341141	0.847	0.397	5.36799e-240	0	Tmbim4
Coro2a	0.414926	0.537	0.183	7.70717e-238	0	Coro2a
Trafd1	0.376468	0.81	0.358	1.37716e-234	0	Trafd1
Marcks	0.423751	0.933	0.43	2.33165e-234	0	Marcks
Cept1	0.253608	0.621	0.233	6.90471e-234	0	Cept1
Srsf9	0.311046	0.83	0.37	7.61466e-234	0	Srsf9
Nfkbib	0.306512	0.674	0.264	1.34407e-233	0	Nfkbib
Ywhag	0.283672	0.764	0.319	3.82207e-232	0	Ywhag
Cxcl9	1.88473	0.403	0.123	5.56864e-232	0	Cxcl9
H2-M3	0.275643	0.784	0.335	6.33975e-232	0	H2-M3
Rgs2	0.621443	0.923	0.48	1.31301e-231	0	Rgs2
Epsti1	0.45345	0.843	0.364	4.42299e-231	0	Epsti1
Bach1	0.375755	0.765	0.319	4.99628e-231	0	Bach1
B4galt5	0.296144	0.634	0.236	2.75842e-230	0	B4galt5
Ccdc88a	0.257648	0.671	0.258	1.20535e-229	0	Ccdc88a
Oxct1	0.321608	0.573	0.216	1.37831e-229	0	Oxct1
Itm2b	0.649842	0.997	0.884	1.84103e-229	0	Itm2b
Cdkn1a	0.74095	0.912	0.486	7.20499e-227	0	Cdkn1a
AI662270	0.260711	0.722	0.274	3.10751e-226	0	AI662270
Ywhah	0.296353	0.916	0.478	3.93457e-226	0	Ywhah
Eno1	0.395625	0.827	0.372	1.41799e-224	0	Eno1
Ifi205	0.623334	0.435	0.135	3.42117e-224	0	Ifi205
Snx2	0.429375	0.791	0.353	3.86521e-223	0	Snx2
Ecm1	0.464163	0.586	0.219	4.19093e-223	0	Ecm1
Runx1	0.380219	0.839	0.374	4.57004e-223	0	Runx1
Tor3a	0.377004	0.638	0.251	1.04705e-222	0	Tor3a
Smpdl3a	0.570708	0.758	0.367	2.57813e-222	0	Smpdl3a
Dck	0.380773	0.493	0.164	4.09869e-222	0	Dck
Nars	0.351551	0.884	0.435	1.53487e-221	0	Nars
Phf11b	0.785844	0.652	0.274	2.06495e-220	0	Phf11b
Fuca1	0.341838	0.817	0.383	3.13567e-220	0	Fuca1
Morc3	0.285257	0.63	0.245	1.17305e-219	0	Morc3
Atp6v1g1	0.462248	0.951	0.571	6.21805e-219	0	Atp6v1g1
Ccl4	0.272741	0.56	0.209	7.77798e-219	0	Ccl4
Arl5c	0.296878	0.442	0.133	5.87609e-218	0	Arl5c
Zfp703	0.31511	0.569	0.211	9.40975e-218	0	Zfp703
Trib1	0.256907	0.777	0.331	1.32672e-217	0	Trib1
Eif4e	0.312238	0.689	0.29	2.0753e-217	0	Eif4e
Rtf2	0.27675	0.771	0.335	2.23645e-217	0	Rtf2
Rtcb	0.283788	0.675	0.289	3.43024e-217	0	Rtcb
Coro1c	0.26057	0.694	0.291	3.51423e-217	0	Coro1c
Mapkapk2	0.33915	0.843	0.388	1.17943e-215	0	Mapkapk2
Lyz1	1.18288	0.311	0.076	1.70619e-215	0	Lyz1
Inpp5d	0.315569	0.811	0.351	2.88855e-215	0	Inpp5d
Slc35c2	0.289791	0.481	0.164	1.00667e-214	0	Slc35c2
Atp6v1f	0.431495	0.956	0.605	1.56324e-213	0	Atp6v1f
Mlf2	0.25016	0.793	0.352	1.87594e-213	0	Mlf2
Psmb6	0.408592	0.909	0.483	2.64608e-213	0	Psmb6
Ssr4	0.45459	0.921	0.535	1.05559e-212	0	Ssr4
Vps29	0.271888	0.814	0.375	1.34044e-212	0	Vps29
Fxyd5	0.559224	0.993	0.62	5.04031e-212	0	Fxyd5
Tmed3	0.29342	0.694	0.295	5.3062e-212	0	Tmed3
Usf2	0.27997	0.793	0.36	5.79769e-212	0	Usf2
Arpc4	0.415166	0.935	0.488	3.93623e-210	0	Arpc4
Tiparp	0.328767	0.795	0.362	8.58188e-210	0	Tiparp
Hivep3	0.293225	0.503	0.173	2.39042e-209	0	Hivep3
Plekhf2	0.255374	0.593	0.226	2.46937e-209	0	Plekhf2
Ms4a4c	1.79152	0.502	0.218	9.81823e-208	0	Ms4a4c
Cib1	0.259096	0.651	0.263	1.35479e-207	0	Cib1
Psmd8	0.438139	0.898	0.474	4.86689e-207	0	Psmd8
Tmed10	0.437332	0.954	0.57	1.4505e-204	0	Tmed10
Rab5if	0.33167	0.886	0.435	1.25027e-203	0	Rab5if
Mcl1	0.556502	0.992	0.735	2.08725e-202	0	Mcl1
Mtpn	0.402459	0.899	0.467	4.25043e-202	0	Mtpn
Rps27l	0.445483	0.952	0.59	6.70481e-202	0	Rps27l
Rab7	0.345601	0.933	0.536	1.42416e-201	0	Rab7
Atp2b1	0.47124	0.954	0.589	1.93832e-201	0	Atp2b1
Vim	0.933416	0.963	0.777	2.44955e-201	0	Vim
Osbpl8	0.259436	0.66	0.274	5.53563e-201	0	Osbpl8
Psmd2	0.277848	0.824	0.391	1.23821e-200	0	Psmd2
Sod2	0.677777	0.855	0.457	1.88413e-200	0	Sod2
Reep5	0.424485	0.953	0.555	2.83539e-198	0	Reep5
Slc3a2	0.433159	0.965	0.574	8.71198e-198	0	Slc3a2
Ms4a6b	0.72436	0.725	0.327	3.75591e-197	0	Ms4a6b
Gapdh	0.547488	0.977	0.667	7.53851e-197	0	Gapdh
Rab5c	0.352493	0.931	0.499	2.77873e-196	0	Rab5c
Tgm2	0.381683	0.852	0.396	1.72393e-195	0	Tgm2
Psmd1	0.296492	0.741	0.345	2.24516e-195	0	Psmd1
Fkbp2	0.273241	0.807	0.379	5.43615e-194	0	Fkbp2
Cd44	0.320792	0.937	0.503	1.46845e-193	0	Cd44
Spp1	0.637155	0.482	0.171	3.41534e-193	0	Spp1
Ap2s1	0.275835	0.848	0.409	4.68041e-193	0	Ap2s1
Lcp1	0.537701	0.989	0.589	9.15739e-193	0	Lcp1
Tbcb	0.278863	0.841	0.408	4.53314e-192	0	Tbcb
Ly6c2	2.31746	0.511	0.235	2.00663e-191	0	Ly6c2
Atpif1	0.356842	0.885	0.507	1.68574e-190	0	Atpif1
Chd7	0.304121	0.775	0.357	1.78151e-189	0	Chd7
Mthfr	0.267957	0.295	0.078	4.32031e-189	0	Mthfr
Sftpc	-3.57029	0.931	0.885	9.26219e-188	0	Sftpc
Cmpk1	0.292556	0.861	0.417	5.65718e-186	0	Cmpk1
Taok3	0.286621	0.816	0.378	6.65218e-186	0	Taok3
Fpr2	0.253428	0.35	0.099	4.05008e-185	0	Fpr2
Litaf	0.342539	0.931	0.485	1.23248e-184	0	Litaf
Ccr2	1.14349	0.415	0.154	2.57791e-184	0	Ccr2
Mpc1	0.50698	0.785	0.432	5.40449e-184	0	Mpc1
Psma4	0.3669	0.925	0.504	2.88491e-183	0	Psma4
Oasl1	0.551051	0.457	0.167	6.28825e-182	0	Oasl1
Gng5	0.419622	0.99	0.747	9.61599e-182	0	Gng5
Ablim1	-1.22718	0.072	0.397	5.13071e-181	0	Ablim1
Ndufb8	0.319703	0.913	0.496	1.47596e-180	0	Ndufb8
Hspa8	0.64596	0.998	0.867	1.98036e-180	0	Hspa8
Cox5a	0.405995	0.942	0.591	2.40697e-179	0	Cox5a
Ifi209	0.517359	0.624	0.266	1.64797e-178	0	Ifi209
Nos2	0.748855	0.182	0.032	5.95922e-178	0	Nos2
H2-K1	0.476576	1	0.947	3.06473e-177	0	H2-K1
Hif1a	0.307409	0.866	0.478	3.39252e-177	0	Hif1a
Rnasek	0.338991	0.947	0.573	2.95007e-176	0	Rnasek
Rtn3	0.29054	0.835	0.424	1.3186e-173	0	Rtn3
Ifrd1	0.433528	0.92	0.511	4.65807e-173	0	Ifrd1
Psmb2	0.291626	0.892	0.478	1.85699e-172	0	Psmb2
Ccl7	1.20331	0.286	0.08	2.97967e-171	0	Ccl7
Ptpn1	0.301848	0.938	0.519	6.13177e-171	0	Ptpn1
Slc25a5	0.395063	0.954	0.592	1.31556e-170	0	Slc25a5
Aldoa	0.582467	0.919	0.625	1.46368e-170	0	Aldoa
Oas3	0.423943	0.467	0.175	1.48888e-170	0	Oas3
Tmem256	0.274223	0.858	0.461	1.33465e-168	0	Tmem256
Skil	0.346463	0.907	0.504	5.72046e-166	0	Skil
Sppl2a	0.319318	0.903	0.475	1.51745e-165	0	Sppl2a
Neurl3	0.259686	0.808	0.39	5.03487e-165	0	Neurl3
Timp2	0.448853	0.766	0.4	5.18029e-165	0	Timp2
Cxcr4	0.310063	0.723	0.33	9.54878e-165	0	Cxcr4
Timm10b	0.278747	0.861	0.449	2.25685e-164	0	Timm10b
Spty2d1	0.408633	0.819	0.434	1.01896e-163	0	Spty2d1
Ckb	0.500904	0.534	0.225	1.8783e-163	0	Ckb
Rab1a	0.275018	0.856	0.432	4.92269e-163	0	Rab1a
Eif5b	0.292674	0.903	0.511	6.90844e-163	0	Eif5b
Cox8a	0.440186	0.991	0.784	2.39098e-162	0	Cox8a
Esyt1	0.295107	0.755	0.379	3.97583e-161	0	Esyt1
Eif4a1	0.440672	0.976	0.645	5.81764e-161	0	Eif4a1
Psma5	0.276628	0.839	0.43	8.16369e-161	0	Psma5
Actr3	0.606602	0.984	0.653	1.77766e-158	0	Actr3
F10	0.518934	0.351	0.116	2.24683e-157	0	F10
Psmb10	0.38203	0.935	0.553	3.85095e-157	0	Psmb10
Ube2l3	0.305136	0.938	0.539	2.47322e-156	0	Ube2l3
Bola2	0.310061	0.844	0.484	3.83226e-156	0	Bola2
Cycs	0.327446	0.862	0.452	6.08802e-156	0	Cycs
Uqcrq	0.341751	0.969	0.626	1.90228e-155	0	Uqcrq
Cd274	0.266837	0.697	0.337	2.31758e-155	0	Cd274
Sh3glb1	0.38185	0.971	0.655	6.85105e-155	0	Sh3glb1
Cltc	0.314436	0.92	0.523	1.67925e-154	0	Cltc
Vasp	0.30633	0.887	0.474	2.0713e-154	0	Vasp
Cited2	0.323637	0.694	0.334	3.51116e-154	0	Cited2
Lpl	0.297371	0.494	0.2	4.35932e-154	0	Lpl
Eps8	0.275319	0.408	0.151	3.72209e-153	0	Eps8
Lmo4	0.26841	0.736	0.359	9.53734e-153	0	Lmo4
Mif	0.420341	0.833	0.468	6.37545e-152	0	Mif
Cd52	0.526107	0.997	0.672	8.65767e-152	0	Cd52
Chmp4b	0.390243	0.948	0.555	3.68518e-151	0	Chmp4b
Phf11a	0.408909	0.311	0.1	2.10585e-150	0	Phf11a
Psma1	0.251557	0.87	0.457	3.61504e-150	0	Psma1
Calm1	0.515851	0.999	0.875	5.57031e-150	0	Calm1
Fbxo32	0.299806	0.273	0.079	9.30176e-150	0	Fbxo32
Chmp2a	0.34152	0.955	0.564	9.81692e-148	0	Chmp2a
Sqstm1	0.424235	0.902	0.514	3.00135e-146	0	Sqstm1
Saa3	0.841437	0.64	0.332	3.09132e-146	0	Saa3
Gimap4	-1.44287	0.087	0.364	9.05006e-146	0	Gimap4
Malt1	0.421846	0.748	0.387	1.46053e-145	0	Malt1
Gimap6	-1.43701	0.12	0.392	3.9515e-145	0	Gimap6
Pgk1	0.312745	0.734	0.378	4.35829e-145	0	Pgk1
Vat1	0.250363	0.555	0.248	1.1752e-144	0	Vat1
Mrpl52	0.363904	0.965	0.608	2.01796e-144	0	Mrpl52
Rexo2	0.267178	0.744	0.383	9.4837e-144	0	Rexo2
Actr2	0.389749	0.972	0.616	7.00529e-142	0	Actr2
Inhba	0.517242	0.246	0.068	1.32846e-141	0	Inhba
Dusp1	0.426247	0.981	0.685	5.03649e-141	0	Dusp1
Gna13	0.312923	0.92	0.539	3.28012e-140	0	Gna13
Txn1	0.502031	0.973	0.745	1.63784e-138	0	Txn1
Mgst1	0.529021	0.588	0.297	3.89324e-137	0	Mgst1
Hbb-bs	-2.70653	0.812	0.805	2.08143e-135	0	Hbb-bs
Slfn1	0.525586	0.48	0.211	5.38783e-135	0	Slfn1
Nedd4	-1.41367	0.072	0.335	1.85375e-134	0	Nedd4
Ifih1	0.270328	0.65	0.309	2.59074e-134	0	Ifih1
Ddit3	0.252525	0.532	0.236	7.8566e-134	0	Ddit3
Tppp3	0.257991	0.516	0.227	1.37401e-133	0	Tppp3
Ctla2a	-2.66129	0.204	0.439	2.75414e-132	0	Ctla2a
Zfas1	0.456623	0.795	0.436	1.45664e-131	0	Zfas1
Pomp	0.259655	0.957	0.596	3.31343e-131	0	Pomp
Ndufb1-ps	0.368347	0.984	0.731	5.47485e-131	0	Ndufb1-ps
Gdi2	0.269714	0.953	0.589	1.45146e-130	0	Gdi2
Slfn2	0.350151	0.938	0.539	3.73494e-130	0	Slfn2
Dhx58	0.258058	0.415	0.169	3.59075e-129	0	Dhx58
Socs3	0.266628	0.854	0.462	7.37991e-129	0	Socs3
Atp5c1	0.261531	0.937	0.573	2.83582e-128	0	Atp5c1
Hspe1	0.267008	0.895	0.54	4.92783e-128	0	Hspe1
Pfn1	0.401084	0.999	0.809	2.09711e-126	0	Pfn1
Mmp12	0.737772	0.18	0.043	3.09011e-125	0	Mmp12
Taf10	0.263061	0.894	0.504	2.06711e-124	0	Taf10
Jpt1	0.274726	0.908	0.511	5.38279e-124	0	Jpt1
Clic1	0.394787	0.991	0.711	1.05398e-123	0	Clic1
Arpc2	0.400082	0.994	0.776	4.6721e-123	0	Arpc2
Sptbn1	-2.48333	0.576	0.62	6.59261e-123	0	Sptbn1
Arpc5	0.331498	0.978	0.642	4.94085e-122	0	Arpc5
Scgb1a1	-2.65277	0.905	0.833	1.92714e-121	0	Scgb1a1
S100a8	-3.34081	0.468	0.192	1.51646e-120	0	S100a8
Arap2	-1.13886	0.093	0.341	6.90995e-120	0	Arap2
Igf1	0.270566	0.306	0.108	1.30641e-119	0	Igf1
Arhgdia	0.262582	0.98	0.637	5.30186e-119	0	Arhgdia
Nfib	-1.72108	0.055	0.297	8.37533e-119	0	Nfib
Sh3bgrl3	0.381489	0.995	0.761	1.04837e-117	0	Sh3bgrl3
Iqgap1	0.37473	0.984	0.707	2.92067e-117	0	Iqgap1
Phf11d	0.426744	0.573	0.281	4.55774e-117	0	Phf11d
Tspo	0.428171	0.982	0.71	4.83585e-116	0	Tspo
Fos	0.284619	0.982	0.724	5.92583e-116	0	Fos
Heg1	-1.13025	0.07	0.306	3.02529e-113	0	Heg1
Jund	-0.87441	0.983	0.847	4.16838e-112	0	Jund
Actb	0.52594	0.999	0.973	1.78496e-111	0	Actb
Scand1	0.290413	0.952	0.596	3.56158e-111	0	Scand1
Ubd	0.599819	0.178	0.046	5.68752e-109	0	Ubd
Fermt2	-1.27089	0.039	0.265	3.9998e-108	0	Fermt2
Cox6b1	0.281558	0.98	0.718	8.80154e-108	0	Cox6b1
Cox5b	0.270081	0.97	0.652	9.4656e-108	0	Cox5b
Cd9	0.407487	0.759	0.482	1.34312e-107	0	Cd9
Ddx5	-0.584944	0.995	0.892	3.08798e-106	0	Ddx5
Atp5b	0.256175	0.975	0.669	1.07832e-103	0	Atp5b
Lmna	0.29133	0.744	0.412	1.74777e-102	0	Lmna
Zbp1	0.419744	0.782	0.447	1.75183e-102	0	Zbp1
Timp3	-2.22212	0.092	0.31	2.19525e-102	0	Timp3
Gimap1	-0.889324	0.057	0.276	4.59487e-102	0	Gimap1
Epas1	-2.72993	0.169	0.377	1.68351e-100	0	Epas1
Ppp1r16b	-0.891473	0.05	0.268	2.23888e-100	0	Ppp1r16b
Lgals9	0.258942	0.825	0.45	4.0132e-100	0	Lgals9
mt-Cytb	-0.697717	0.976	0.91	4.95355e-100	0	mt-Cytb
Cdc42	0.34626	0.995	0.774	6.03887e-99	0	Cdc42
Crip2	-1.43972	0.104	0.313	7.84e-96	0	Crip2
Cd93	-0.956811	0.576	0.252	3.32034e-95	0	Cd93
Cavin2	-2.03593	0.082	0.292	4.25201e-95	0	Cavin2
Psmb8	0.285736	0.989	0.744	2.09494e-94	0	Psmb8
Stat1	0.379463	0.919	0.633	6.89543e-94	0	Stat1
Col4a1	-1.79364	0.11	0.314	1.63645e-93	0	Col4a1
Gsn	-1.93768	0.858	0.434	4.15576e-93	0	Gsn
Pakap.1	-1.49609	0.099	0.302	3.2105e-91	0	Pakap.1
Ltb	-1.52191	0.114	0.315	9.76628e-91	0	Ltb
Sparc	-2.43098	0.171	0.359	2.19518e-90	0	Sparc
Cavin1	-1.33063	0.067	0.268	1.14192e-89	0	Cavin1
Furin	-0.489509	0.713	0.37	2.04936e-89	0	Furin
Wwtr1	-0.840872	0.025	0.22	3.29211e-89	0	Wwtr1
Ptprcap	-1.29037	0.091	0.29	5.73209e-89	0	Ptprcap
Dlc1	-1.06137	0.044	0.238	1.81268e-86	0	Dlc1
Serpinh1	-1.27085	0.056	0.25	5.49338e-86	0	Serpinh1
Adgrf5	-2.30758	0.106	0.299	1.22817e-85	0	Adgrf5
Nme2	0.259349	0.979	0.734	1.80485e-83	0	Nme2
Eif1	-0.399796	0.998	0.911	5.1781e-83	0	Eif1
Tor1aip1	0.272784	0.933	0.574	1.37441e-82	0	Tor1aip1
Gimap5	-0.777504	0.049	0.237	4.43673e-82	0	Gimap5
Rnf144a	-0.819494	0.028	0.212	6.52625e-82	0	Rnf144a
Cald1	-1.16502	0.041	0.226	1.27804e-81	0	Cald1
Arhgap29	-0.993604	0.035	0.218	1.24086e-80	0	Arhgap29
Dusp3	-0.328418	0.652	0.32	1.56742e-80	0	Dusp3
Klf6	0.271971	0.959	0.676	1.74975e-80	0	Klf6
Itga1	-1.50476	0.068	0.255	5.72046e-80	0	Itga1
Scn7a	-1.43049	0.037	0.219	6.62642e-80	0	Scn7a
S100a16	-0.831631	0.032	0.212	1.61517e-79	0	S100a16
Zeb1	-0.836556	0.089	0.278	6.04138e-79	0	Zeb1
Tjp1	-1.0301	0.04	0.22	1.24893e-78	0	Tjp1
Trem1	-0.277108	0.35	0.149	1.78421e-78	0	Trem1
Ifit2	0.39457	0.431	0.217	2.12983e-78	0	Ifit2
Col4a2	-1.21034	0.075	0.259	3.41868e-78	0	Col4a2
Akap12	-1.04278	0.028	0.205	4.87298e-78	0	Akap12
Calr	0.323998	0.97	0.717	1.26768e-77	0	Calr
Mylk	-1.06839	0.04	0.218	1.28071e-77	0	Mylk
mt-Nd2	-0.646141	0.965	0.898	4.24645e-77	0	mt-Nd2
Ehd4	-0.700888	0.85	0.447	1.38082e-76	0	Ehd4
S1pr1	-1.58918	0.139	0.316	1.88963e-76	0	S1pr1
Grap	-0.703301	0.052	0.23	2.33339e-75	0	Grap
Pecam1	-1.79692	0.155	0.328	3.03701e-74	0	Pecam1
2001-09-01	-0.81374	0.06	0.234	2.06124e-72	0	2001-09-01
Gbp2	0.256646	0.671	0.401	2.55924e-72	0	Gbp2
Prex2	-0.843266	0.018	0.181	3.47694e-72	0	Prex2
Ccdc88c	-0.587278	0.045	0.217	7.9077e-72	0	Ccdc88c
Rhoj	-0.752238	0.019	0.181	1.60437e-71	0	Rhoj
mt-Atp6	-0.496959	0.991	0.945	1.62132e-71	0	mt-Atp6
Slc9a3r2	-1.30408	0.065	0.238	4.00529e-71	0	Slc9a3r2
Rnf125	-0.586617	0.033	0.2	4.38339e-71	0	Rnf125
Emp2	-2.29483	0.119	0.292	1.25761e-70	0	Emp2
Phldb2	-0.709888	0.027	0.19	2.27594e-70	0	Phldb2
Adamts1	-1.47429	0.056	0.224	1.24953e-69	0	Adamts1
Rapgef5	-0.837608	0.038	0.203	2.37752e-69	0	Rapgef5
Ifi213	0.331312	0.381	0.194	3.41202e-69	0	Ifi213
Cd2	-1.03049	0.107	0.275	6.16656e-69	0	Cd2
Ehd2	-0.720629	0.033	0.197	6.39435e-69	0	Ehd2
Tgfbr3	-0.492876	0.015	0.172	1.21131e-68	0	Tgfbr3
Foxf1	-1.09334	0.038	0.2	4.76517e-68	0	Foxf1
Jcad	-0.928425	0.029	0.19	5.28351e-68	0	Jcad
Hspb1	-1.34431	0.081	0.25	5.521e-68	0	Hspb1
Slc43a3	-1.05871	0.083	0.25	6.39194e-68	0	Slc43a3
Chil3	-1.0215	0.547	0.281	9.07294e-68	0	Chil3
Fmo1	-1.03375	0.028	0.188	9.30516e-68	0	Fmo1
Atp2a3	-0.667395	0.073	0.242	1.62653e-67	0	Atp2a3
Clstn1	-0.64579	0.041	0.204	2.4532e-67	0	Clstn1
Add3	-0.855635	0.24	0.391	2.27938e-66	0	Add3
Casc4	-0.66129	0.022	0.177	4.06449e-66	0	Casc4
F2r	-0.643214	0.027	0.181	4.45191e-65	0	F2r
Tm4sf1	-1.49327	0.055	0.215	4.62931e-65	0	Tm4sf1
Sema3c	-1.62508	0.046	0.205	6.7649e-65	0	Sema3c
Tspan9	-0.532537	0.018	0.168	3.14868e-64	0	Tspan9
Ly6c1	-2.07046	0.128	0.287	3.45303e-64	0	Ly6c1
Ryk	-0.525742	0.024	0.176	5.96996e-64	0	Ryk
2004-09-01	-0.947652	0.038	0.192	9.21012e-64	0	2004-09-01
Nid1	-0.591552	0.017	0.165	1.15356e-63	0	Nid1
Myo6	-0.548026	0.017	0.166	1.70796e-63	0	Myo6
Ace	-1.49714	0.108	0.271	3.20067e-63	0	Ace
Cyyr1	-1.32598	0.037	0.189	5.4898e-63	0	Cyyr1
Lhfp	-0.713768	0.029	0.179	8.96608e-63	0	Lhfp
Gadd45b	-0.278345	0.753	0.428	1.80885e-62	0	Gadd45b
Cldn5	-2.41194	0.109	0.267	1.89588e-62	0	Cldn5
Camk2n1	-0.527658	0.029	0.18	8.04447e-62	0	Camk2n1
Eef1a1	0.280287	0.999	0.946	8.8316e-62	0	Eef1a1
Slco2a1	-1.45389	0.068	0.224	9.66984e-62	0	Slco2a1
Acvrl1	-0.885056	0.644	0.322	1.85442e-61	0	Acvrl1
Lmnb1	-0.264136	0.546	0.292	3.08201e-61	0	Lmnb1
Egfl7	-1.77862	0.09	0.246	3.48977e-61	0	Egfl7
Ptprg	-0.652586	0.016	0.158	1.57789e-60	0	Ptprg
Hsd11b1	-1.02152	0.068	0.222	5.34606e-60	0	Hsd11b1
Ecscr	-1.06717	0.045	0.194	1.37903e-59	0	Ecscr
Gimap9	-0.52507	0.028	0.172	2.53764e-59	0	Gimap9
Cd34	-0.928091	0.035	0.182	3.66712e-59	0	Cd34
Mast4	-0.678317	0.065	0.218	7.18289e-59	0	Mast4
Napsa	-0.432083	0.642	0.328	2.3826e-58	0	Napsa
Rasip1	-1.06987	0.045	0.191	4.45937e-58	0	Rasip1
Nckap1	-0.535376	0.033	0.177	4.75707e-58	0	Nckap1
Mxra7	-0.511076	0.017	0.156	8.23062e-58	0	Mxra7
Amotl2	-0.612121	0.038	0.184	1.23849e-57	0	Amotl2
Nkd1	-0.662719	0.022	0.161	1.5587e-57	0	Nkd1
Rpl10	0.269662	0.993	0.828	2.16644e-57	0	Rpl10
Usp18	0.253689	0.444	0.245	3.2068e-57	0	Usp18
Ramp2	-1.84078	0.095	0.244	6.89895e-57	0	Ramp2
Podxl	-1.22482	0.039	0.181	1.24503e-56	0	Podxl
Ddah2	-0.582324	0.026	0.166	1.61273e-56	0	Ddah2
Dock9	-0.62519	0.029	0.169	1.72995e-56	0	Dock9
Limch1	-1.31395	0.039	0.182	1.83422e-56	0	Limch1
Tmem100	-1.42247	0.05	0.195	2.26998e-56	0	Tmem100
Syne2	-0.674069	0.065	0.215	2.69478e-56	0	Syne2
Nckap5	-0.647111	0.011	0.143	3.27281e-56	0	Nckap5
Fmo2	-1.6383	0.069	0.216	4.84396e-56	0	Fmo2
Hmcn1	-0.567831	0.009	0.138	2.77327e-55	0	Hmcn1
Cfl1	0.255524	0.994	0.802	3.24531e-55	0	Cfl1
Gimap8	-0.484792	0.024	0.159	3.59803e-55	0	Gimap8
Osmr	-0.417507	0.008	0.136	3.80378e-55	0	Osmr
Gimap3	-0.782446	0.058	0.2	7.81666e-55	0	Gimap3
Trp53i11	-0.512766	0.041	0.182	1.01378e-54	0	Trp53i11
Lysmd2	-0.511183	0.024	0.158	1.11292e-54	0	Lysmd2
Ppic	-0.552607	0.034	0.173	1.51082e-54	0	Ppic
Dab2ip	-0.367245	0.011	0.14	2.04251e-54	0	Dab2ip
Amotl1	-0.524297	0.016	0.146	3.4705e-54	0	Amotl1
Ghr	-0.476216	0.021	0.154	4.25739e-54	0	Ghr
Ptprb	-1.95389	0.063	0.205	9.60366e-54	0	Ptprb
Tbx3	-0.779444	0.014	0.143	1.80616e-53	0	Tbx3
Tmem204	-0.634236	0.025	0.157	4.79896e-53	0	Tmem204
Antxr1	-0.45167	0.022	0.153	6.02155e-53	0	Antxr1
Clec14a	-1.02756	0.027	0.158	7.55417e-53	0	Clec14a
Cers4	-0.460282	0.042	0.18	2.19861e-52	0	Cers4
Cd3d	-1.2766	0.081	0.221	3.07094e-52	0	Cd3d
Clic5	-1.57313	0.091	0.233	3.62437e-52	0	Clic5
Ikzf3	-0.608005	0.033	0.166	3.63325e-52	0	Ikzf3
P2ry10	-0.770777	0.1	0.244	5.18606e-52	0	P2ry10
Igfbp7	-2.27263	0.21	0.334	2.02054e-51	0	Igfbp7
Pglyrp1	-0.775804	0.047	0.183	2.21186e-51	0	Pglyrp1
Ptprk	-0.426014	0.015	0.141	2.28799e-51	0	Ptprk
Gem	-0.891221	0.135	0.279	3.71161e-51	0	Gem
Afap1l1	-0.789793	0.028	0.157	4.33946e-51	0	Afap1l1
Cxcl12	-1.18079	0.043	0.177	4.7529e-51	0	Cxcl12
Cavin3	-0.565794	0.023	0.151	4.96162e-51	0	Cavin3
Pltp	-0.32693	0.57	0.311	4.9637e-51	0	Pltp
Cd200	-1.24449	0.136	0.274	6.21711e-51	0	Cd200
Ccn1	-1.36497	0.08	0.219	1.21824e-50	0	Ccn1
Rpl13a	-0.618724	0.998	0.906	1.23944e-50	0	Rpl13a
Satb1	-0.846732	0.069	0.211	1.30807e-50	0	Satb1
Meis2	-0.447823	0.011	0.131	5.34586e-50	0	Meis2
Nr2f2	-0.624439	0.016	0.138	5.57427e-50	0	Nr2f2
Cdh5	-1.95819	0.103	0.239	6.59049e-50	0	Cdh5
Esam	-0.858395	0.045	0.177	7.23376e-50	0	Esam
Shroom3	-0.438798	0.015	0.137	1.13991e-49	0	Shroom3
Parva	-0.361379	0.014	0.136	1.28475e-49	0	Parva
Bcam	-0.824205	0.046	0.178	1.49156e-49	0	Bcam
Sema3f	-0.800837	0.025	0.15	1.69905e-49	0	Sema3f
Car2	-0.576507	0.036	0.166	1.99958e-49	0	Car2
Tgfb1i1	-0.409151	0.02	0.142	3.49148e-49	0	Tgfb1i1
Msrb3	-0.401708	0.014	0.133	1.02327e-48	0	Msrb3
Tns1	-1.19508	0.141	0.277	1.38998e-48	0	Tns1
Trib2	-0.543959	0.025	0.149	1.5105e-48	0	Trib2
mt-Nd4	-0.541254	0.961	0.873	1.5407e-48	0	mt-Nd4
Pitpnm2	-0.424044	0.014	0.133	1.62367e-48	0	Pitpnm2
Skap1	-0.661846	0.039	0.166	2.42231e-48	0	Skap1
Gsr	-0.363925	0.555	0.302	5.07329e-48	0	Gsr
Fzd4	-0.543694	0.025	0.149	6.83203e-48	0	Fzd4
Tspan7	-1.62087	0.084	0.216	1.54232e-47	0	Tspan7
Pdzd2	-0.726821	0.021	0.141	1.92231e-47	0	Pdzd2
Adgrl4	-0.92847	0.028	0.15	2.92812e-47	0	Adgrl4
Nup210	-0.408227	0.054	0.185	5.34889e-47	0	Nup210
Slfn5	-0.296926	0.778	0.447	6.63062e-47	0	Slfn5
Msi2	-0.718769	0.145	0.278	8.76663e-47	0	Msi2
Cd3g	-1.7859	0.09	0.22	9.12568e-47	0	Cd3g
Myo1d	-0.313471	0.014	0.129	9.93728e-47	0	Myo1d
Il1r2	-0.321431	0.241	0.112	1.02803e-46	0	Il1r2
Plvap	-1.39941	0.051	0.178	1.05934e-46	0	Plvap
Abi3bp	-0.536859	0.017	0.133	1.24173e-46	0	Abi3bp
Npdc1	-0.368046	0.023	0.143	1.38012e-46	0	Npdc1
Tns2	-0.38093	0.023	0.142	1.91892e-46	0	Tns2
Irf7	0.732593	0.67	0.478	2.55126e-46	0	Irf7
Gm26917	-0.468375	0.572	0.322	3.89509e-46	0	Gm26917
Myzap	-0.742983	0.02	0.137	4.37811e-46	0	Myzap
Hmgb1	-0.694054	0.954	0.769	4.92648e-45	0	Hmgb1
Rasgrp2	-0.678955	0.137	0.27	9.43722e-45	0	Rasgrp2
Fhl1	-0.903107	0.045	0.168	9.81778e-45	0	Fhl1
Sema6a	-0.591735	0.019	0.132	1.45252e-44	0	Sema6a
Sparcl1	-1.50331	0.079	0.206	1.46947e-44	0	Sparcl1
Epn2	-0.455416	0.024	0.141	1.61093e-44	0	Epn2
Myo1b	-0.549224	0.028	0.146	1.80602e-44	0	Myo1b
Lck	-0.779134	0.064	0.189	2.22313e-44	0	Lck
Cdc42ep1	-0.382449	0.011	0.121	2.9983e-44	0	Cdc42ep1
Nsg1	-0.447395	0.008	0.114	3.21715e-44	0	Nsg1
Itgal	-0.394072	0.716	0.385	3.52833e-44	0	Itgal
4930523C07Rik	-0.803222	0.403	0.479	4.89037e-44	0	4930523C07Rik
Serpinb1a	-0.518614	0.032	0.151	4.91097e-44	0	Serpinb1a
Ldb2	-0.557543	0.015	0.125	7.421e-44	0	Ldb2
Tinagl1	-0.663433	0.024	0.138	9.2782e-44	0	Tinagl1
Tek	-0.860472	0.029	0.144	1.06892e-43	0	Tek
Nebl	-0.519135	0.018	0.129	1.07281e-43	0	Nebl
Itk	-0.672979	0.04	0.159	1.24182e-43	0	Itk
Myct1	-0.661553	0.018	0.128	2.21213e-43	0	Myct1
Klf9	-1.1416	0.256	0.361	2.44797e-43	0	Klf9
Mxra8	-0.757033	0.036	0.153	2.5559e-43	0	Mxra8
Adamts9	-0.382558	0.007	0.111	3.63502e-43	0	Adamts9
Emcn	-0.65869	0.015	0.124	5.22661e-43	0	Emcn
Aqp1	-1.37835	0.083	0.207	8.7052e-43	0	Aqp1
Il2rb	-0.983249	0.065	0.188	8.81285e-43	0	Il2rb
Yap1	-0.327827	0.011	0.116	1.767e-42	0	Yap1
Galnt18	-0.463287	0.009	0.112	2.63398e-42	0	Galnt18
Atp8a1	-0.306209	0.481	0.26	3.01759e-42	0	Atp8a1
Stat4	-0.698492	0.087	0.211	3.22578e-42	0	Stat4
G0s2	-1.64612	0.037	0.152	5.44528e-42	0	G0s2
Ntn1	-0.420436	0.012	0.115	3.82113e-41	0	Ntn1
Gpihbp1	-1.08669	0.04	0.153	3.92691e-41	0	Gpihbp1
Trbc2	-1.58616	0.114	0.235	4.13485e-41	0	Trbc2
Rpsa	-0.533194	0.997	0.879	4.37128e-41	0	Rpsa
Rpl21	-0.477702	0.995	0.877	5.19341e-41	0	Rpl21
Pdcd4	-1.11245	0.393	0.449	6.49219e-41	0	Pdcd4
Pcdh17	-0.871994	0.026	0.135	8.02321e-41	0	Pcdh17
Itga4	-0.344464	0.728	0.395	8.18989e-41	0	Itga4
Tspan8	-0.584931	0.021	0.128	8.69277e-41	0	Tspan8
Mcam	-0.586161	0.025	0.134	9.99419e-41	0	Mcam
Tead1	-0.410264	0.013	0.116	2.05093e-40	0	Tead1
Gm13889	-0.899329	0.038	0.151	2.72204e-40	0	Gm13889
Ripor2	-0.632741	0.091	0.212	4.20124e-40	0	Ripor2
Tspan18	-0.503064	0.015	0.117	7.28651e-40	0	Tspan18
Fstl1	-0.677148	0.037	0.147	8.80987e-40	0	Fstl1
Ncald	-0.472092	0.042	0.154	1.00214e-39	0	Ncald
Ier5l	-0.580573	0.054	0.17	1.09413e-39	0	Ier5l
Bcar1	-0.352633	0.011	0.111	1.34379e-39	0	Bcar1
Slc16a9	-0.441686	0.021	0.126	1.35898e-39	0	Slc16a9
Ogn	-1.13975	0.029	0.137	1.67099e-39	0	Ogn
Sh2d2a	-0.698901	0.05	0.163	1.75909e-39	0	Sh2d2a
Klf2	-1.12692	0.685	0.643	2.12851e-39	0	Klf2
Cd28	-0.747976	0.034	0.143	2.93024e-39	0	Cd28
Lat	-0.829916	0.067	0.182	3.03876e-39	0	Lat
Prx	-0.738634	0.018	0.121	3.18362e-39	0	Prx
Vcl	-0.831328	0.16	0.278	3.33477e-39	0	Vcl
Pcdh1	-0.698852	0.022	0.126	3.49407e-39	0	Pcdh1
Pxdn	-0.405075	0.015	0.117	3.73268e-39	0	Pxdn
Rps15	-0.408252	0.994	0.892	4.14078e-39	0	Rps15
Efnb1	-0.60634	0.054	0.169	4.3092e-39	0	Efnb1
Asap2	-0.446686	0.028	0.136	4.90382e-39	0	Asap2
Nbl1	-0.688717	0.026	0.131	5.01752e-39	0	Nbl1
Prkca	-0.490515	0.07	0.188	5.69193e-39	0	Prkca
Cyb5r3	-0.345822	0.698	0.399	5.96588e-39	0	Cyb5r3
Sgce	-0.278864	0.013	0.112	6.49862e-39	0	Sgce
Prickle2	-0.383824	0.01	0.108	1.01342e-38	0	Prickle2
Ar	-0.344424	0.008	0.104	1.13231e-38	0	Ar
Cd3e	-1.26012	0.084	0.199	1.15021e-38	0	Cd3e
Cyp4b1	-1.19777	0.058	0.172	1.32238e-38	0	Cyp4b1
Fgd5	-0.434829	0.013	0.112	1.65861e-38	0	Fgd5
Myl6	-0.480073	0.997	0.893	1.93043e-38	0	Myl6
Lamb2	-0.308944	0.02	0.123	2.29933e-38	0	Lamb2
Rbms3	-0.377701	0.015	0.114	2.49666e-38	0	Rbms3
Ctsw	-0.752275	0.045	0.154	4.18167e-38	0	Ctsw
Tmsb10	-0.532191	0.989	0.882	4.62655e-38	0	Tmsb10
Igf1r	-0.519105	0.064	0.18	5.07271e-38	0	Igf1r
Icam2	-1.20509	0.119	0.235	5.70967e-38	0	Icam2
Hip1r	-0.359195	0.045	0.157	6.47689e-38	0	Hip1r
Hoxa5	-0.44847	0.025	0.129	8.42709e-38	0	Hoxa5
Gata2	-0.590463	0.016	0.115	8.50053e-38	0	Gata2
Prelp	-0.846064	0.034	0.14	8.64801e-38	0	Prelp
Jup	-0.920796	0.134	0.253	9.18678e-38	0	Jup
Cbx6	-0.337517	0.024	0.128	1.02556e-37	0	Cbx6
Phactr1	-0.373385	0.019	0.12	1.15942e-37	0	Phactr1
Thbs1	-0.332067	0.471	0.275	1.17023e-37	0	Thbs1
Tbx2	-0.622142	0.029	0.133	1.40432e-37	0	Tbx2
Bcl11b	-0.565953	0.027	0.13	1.52874e-37	0	Bcl11b
Lyve1	-1.08945	0.033	0.139	1.53776e-37	0	Lyve1
Mcc	-0.482607	0.025	0.128	1.69451e-37	0	Mcc
Ptma	-0.430339	0.997	0.917	1.8464e-37	0	Ptma
Gpm6b	-0.601189	0.021	0.121	2.02463e-37	0	Gpm6b
Efnb2	-0.782448	0.031	0.136	2.32885e-37	0	Efnb2
Shank3	-0.457839	0.013	0.11	2.7077e-37	0	Shank3
Mfap2	-0.331599	0.015	0.113	2.93225e-37	0	Mfap2
Thbd	-1.36304	0.183	0.292	3.68979e-37	0	Thbd
Erg	-0.555515	0.013	0.109	4.37294e-37	0	Erg
Meis1	-0.35849	0.021	0.122	4.90445e-37	0	Meis1
Tuba1a	-1.24737	0.414	0.445	6.42079e-37	0	Tuba1a
Rora	-1.00957	0.175	0.286	7.29881e-37	0	Rora
Cd2ap	-0.25076	0.686	0.397	7.36034e-37	0	Cd2ap
Snhg18	-0.402237	0.02	0.119	8.53855e-37	0	Snhg18
Utrn	-0.924757	0.293	0.376	1.33017e-36	0	Utrn
Il18r1	-0.638486	0.045	0.152	1.63604e-36	0	Il18r1
Col6a1	-0.608899	0.028	0.129	2.70597e-36	0	Col6a1
Pbx1	-0.831396	0.152	0.264	2.84619e-36	0	Pbx1
Dennd4a	-0.353131	0.8	0.474	4.06945e-36	0	Dennd4a
Pde3a	-0.493222	0.014	0.108	5.1812e-36	0	Pde3a
Tspan12	-0.430463	0.01	0.102	7.48849e-36	0	Tspan12
Spry1	-0.352794	0.024	0.124	8.58589e-36	0	Spry1
Icos	-0.87351	0.043	0.147	9.6197e-36	0	Icos
Mgp	-4.07093	0.643	0.588	1.02048e-35	0	Mgp
Npnt	-1.29785	0.051	0.157	1.5271e-35	0	Npnt
Tie1	-0.613476	0.033	0.134	1.57388e-35	0	Tie1
Palmd	-0.551881	0.013	0.106	2.01071e-35	0	Palmd
Sytl3	-0.561653	0.019	0.114	3.57025e-35	0	Sytl3
Cd24a	-0.890532	0.136	0.253	3.85574e-35	0	Cd24a
Adgrl3	-0.392698	0.019	0.114	4.37296e-35	0	Adgrl3
Thy1	-0.649545	0.043	0.146	5.43917e-35	0	Thy1
Tmtc2	-0.356223	0.019	0.113	5.4729e-35	0	Tmtc2
Bicc1	-0.399641	0.013	0.105	6.25377e-35	0	Bicc1
Gimap7	-0.482042	0.028	0.125	9.89169e-35	0	Gimap7
Acer2	-0.615446	0.023	0.118	1.31161e-34	0	Acer2
Fam92a	-0.261671	0.022	0.117	1.33827e-34	0	Fam92a
Col5a2	-0.440499	0.014	0.106	1.37282e-34	0	Col5a2
Sox7	-0.424978	0.011	0.101	1.76363e-34	0	Sox7
Cd6	-0.681165	0.036	0.135	2.4001e-34	0	Cd6
Cgnl1	-0.353196	0.021	0.116	2.42722e-34	0	Cgnl1
Caskin2	-0.399425	0.021	0.116	2.47825e-34	0	Caskin2
Ndufa4	-0.744207	0.819	0.667	3.07501e-34	0	Ndufa4
Nkg7	-1.91784	0.103	0.211	4.061e-34	0	Nkg7
Hdac7	-0.721883	0.139	0.25	4.59839e-34	0	Hdac7
Lpcat1	-0.329354	0.351	0.189	4.64856e-34	0	Lpcat1
Cdc42bpa	-0.454724	0.048	0.153	4.72387e-34	0	Cdc42bpa
Tmod2	-0.499103	0.012	0.101	6.8778e-34	0	Tmod2
Arid5b	-0.289403	0.676	0.395	7.2973e-34	0	Arid5b
Plscr2	-0.334522	0.011	0.1	1.02179e-33	0	Plscr2
Nisch	-0.2525	0.69	0.406	1.11735e-33	0	Nisch
Pcolce	-0.572855	0.024	0.118	1.51226e-33	0	Pcolce
Ddr2	-0.385653	0.015	0.104	3.44928e-33	0	Ddr2
Trac	-1.08992	0.086	0.191	3.44956e-33	0	Trac
Rasgef1a	-0.461123	0.024	0.117	3.5445e-33	0	Rasgef1a
Hspg2	-0.307116	0.012	0.1	5.31142e-33	0	Hspg2
Rras2	-0.29533	0.043	0.143	5.35251e-33	0	Rras2
Hs3st1	-0.353723	0.015	0.104	5.53544e-33	0	Hs3st1
Ptgis	-0.487622	0.021	0.112	5.59191e-33	0	Ptgis
Hpgd	-1.78309	0.134	0.24	6.91383e-33	0	Hpgd
Smco4	-0.360477	0.053	0.156	8.69719e-33	0	Smco4
Kitl	-1.24224	0.101	0.207	1.04893e-32	0	Kitl
Pcolce2	-0.979084	0.034	0.131	1.11901e-32	0	Pcolce2
Fxyd1	-0.61755	0.026	0.119	1.18573e-32	0	Fxyd1
Cyb561	-0.272759	0.015	0.103	2.19163e-32	0	Cyb561
Arhgef15	-0.478909	0.021	0.11	5.86004e-32	0	Arhgef15
Serpine2	-0.447623	0.023	0.114	5.89741e-32	0	Serpine2
Rbp1	-0.825049	0.037	0.132	9.25751e-32	0	Rbp1
Glp1r	-0.64311	0.019	0.107	1.04785e-31	0	Glp1r
Ifit1bl1	0.293604	0.183	0.091	1.17077e-31	0	Ifit1bl1
Zbtb10	-0.270485	0.025	0.116	1.57687e-31	0	Zbtb10
Cnn2	-0.794417	0.434	0.47	1.80893e-31	0	Cnn2
Spry2	-0.326065	0.02	0.108	2.00691e-31	0	Spry2
Plscr4	-0.330713	0.032	0.126	2.03634e-31	0	Plscr4
Clec1a	-0.965301	0.069	0.171	2.19402e-31	0	Clec1a
Fkbp9	-0.500733	0.06	0.161	2.26893e-31	0	Fkbp9
Rbfox2	-0.275722	0.025	0.116	2.32522e-31	0	Rbfox2
Cpne8	-0.299389	0.024	0.115	2.81667e-31	0	Cpne8
Adgrl2	-0.855571	0.078	0.181	4.11655e-31	0	Adgrl2
Calcrl	-2.02101	0.187	0.281	4.19155e-31	0	Calcrl
Cd55	-0.501784	0.042	0.138	5.50066e-31	0	Cd55
Itga3	-0.415452	0.017	0.103	6.03605e-31	0	Itga3
Mat2a	-0.263793	0.722	0.429	7.91159e-31	0	Mat2a
Stmn2	-0.672376	0.021	0.108	9.12164e-31	0	Stmn2
Col6a2	-0.469079	0.022	0.109	1.20129e-30	0	Col6a2
Ces1d	-0.689729	0.033	0.124	1.37422e-30	0	Ces1d
Smad7	-0.982489	0.419	0.446	1.44751e-30	0	Smad7
Gnas	-0.50918	0.982	0.81	1.69296e-30	0	Gnas
Mef2c	-0.609126	0.568	0.327	1.71715e-30	0	Mef2c
Cxcr6	-0.720366	0.024	0.111	2.77947e-30	0	Cxcr6
Efemp1	-0.492039	0.022	0.108	4.17061e-30	0	Efemp1
Dpysl2	-0.327043	0.685	0.398	5.70048e-30	0	Dpysl2
Gm19585	-0.401773	0.02	0.104	7.70111e-30	0	Gm19585
Ccnd3	-0.681751	0.362	0.423	8.4567e-30	0	Ccnd3
Cd247	-0.394789	0.03	0.119	9.07639e-30	0	Cd247
Ppp1r14a	-0.742405	0.032	0.122	1.03266e-29	0	Ppp1r14a
Sox4	-0.536186	0.057	0.154	1.1931e-29	0	Sox4
Pttg1ip	-0.303971	0.594	0.343	1.29818e-29	0	Pttg1ip
Pdgfra	-0.756844	0.025	0.111	1.43799e-29	0	Pdgfra
Pls3	-0.485415	0.06	0.158	2.01664e-29	0	Pls3
Tcf7	-0.437431	0.029	0.117	2.33651e-29	0	Tcf7
Dusp16	-0.288497	0.424	0.249	2.511e-29	0	Dusp16
Tnfrsf18	-0.424611	0.032	0.121	2.63989e-29	0	Tnfrsf18
Clec3b	-0.762082	0.021	0.105	2.93968e-29	0	Clec3b
Aff3	-0.30355	0.017	0.1	4.85293e-29	0	Aff3
Fgfr1	-0.29256	0.021	0.106	5.3313e-29	0	Fgfr1
Fbn1	-0.556809	0.032	0.121	6.13125e-29	0	Fbn1
Dennd5b	-0.429335	0.041	0.132	9.7379e-29	0	Dennd5b
Npr1	-0.285584	0.025	0.11	9.96923e-29	0	Npr1
Ly6e	0.288039	0.994	0.881	1.06733e-28	0	Ly6e
Car4	-1.21341	0.058	0.152	1.07688e-28	0	Car4
Mapt	-0.44865	0.028	0.114	1.07906e-28	0	Mapt
Ebf1	-1.06607	0.05	0.143	1.32725e-28	0	Ebf1
Eng	-0.945387	0.471	0.256	1.60092e-28	0	Eng
Clu	-0.87573	0.077	0.175	1.62044e-28	0	Clu
Cebpd	-1.50765	0.283	0.347	1.82268e-28	0	Cebpd
Tbc1d10c	-0.331841	0.037	0.126	1.93147e-28	0	Tbc1d10c
Ccnd2	-0.742042	0.413	0.501	2.07786e-28	0	Ccnd2
Rps27	-0.697635	1	0.946	2.13035e-28	0	Rps27
Casz1	-0.640912	0.081	0.178	2.74113e-28	0	Casz1
Cryab	-0.726006	0.068	0.165	3.70061e-28	0	Cryab
Ptprm	-0.408704	0.031	0.118	5.3998e-28	0	Ptprm
Cttn	-0.300015	0.042	0.133	5.42308e-28	0	Cttn
Lmo7	-0.60565	0.02	0.101	7.3348e-28	0	Lmo7
Lrrc58	-0.278501	0.641	0.379	8.72357e-28	0	Lrrc58
Ltbp4	-0.861255	0.069	0.162	1.04257e-27	0	Ltbp4
Ptk2	-0.381535	0.053	0.146	1.20587e-27	0	Ptk2
Emilin1	-0.278755	0.339	0.187	1.34654e-27	0	Emilin1
Ctla4	-0.875438	0.048	0.136	1.89872e-27	0	Ctla4
Loxl1	-0.577014	0.028	0.111	1.96212e-27	0	Loxl1
Plat	-0.419877	0.022	0.103	2.13016e-27	0	Plat
Vwf	-0.423236	0.188	0.093	2.15532e-27	0	Vwf
Ltbp1	-0.419023	0.034	0.12	2.26259e-27	0	Ltbp1
Ctnnb1	-0.25537	0.761	0.479	2.64721e-27	0	Ctnnb1
Frmd6	-0.383403	0.048	0.139	2.88101e-27	0	Frmd6
Lbr	-0.601706	0.254	0.339	3.11002e-27	0	Lbr
Hist1h1e	-1.00557	0.246	0.327	4.52773e-27	0	Hist1h1e
Nes	-0.82158	0.055	0.146	5.91778e-27	0	Nes
Tnfaip3	-0.364411	0.813	0.518	8.58232e-27	0	Tnfaip3
Otud7b	-0.399139	0.059	0.151	1.04337e-26	0	Otud7b
Cdh11	-0.575763	0.025	0.105	1.93886e-26	0	Cdh11
Dpysl3	-0.347651	0.036	0.121	2.44383e-26	0	Dpysl3
Xdh	-0.344074	0.641	0.38	2.57691e-26	0	Xdh
Gm8369	-0.829893	0.114	0.207	2.76026e-26	0	Gm8369
Fam171a1	-0.253411	0.024	0.104	2.80687e-26	0	Fam171a1
Rhob	-0.284548	0.68	0.413	2.99305e-26	0	Rhob
Bgn	-1.88133	0.138	0.229	3.15684e-26	0	Bgn
Scarf2	-0.339391	0.029	0.11	3.28247e-26	0	Scarf2
Aldh1a1	-0.952883	0.056	0.145	3.33951e-26	0	Aldh1a1
Colec12	-0.641712	0.052	0.141	5.93656e-26	0	Colec12
Rab12	-0.269019	0.457	0.269	8.03995e-26	0	Rab12
Aebp1	-0.558212	0.027	0.106	9.33497e-26	0	Aebp1
Mxd1	-0.387048	0.53	0.334	1.08784e-25	0	Mxd1
St5	-0.295046	0.026	0.105	1.81335e-25	0	St5
Ifitm1	-1.41709	0.08	0.171	2.08818e-25	0	Ifitm1
Tsix	-0.326598	0.547	0.337	2.31722e-25	0	Tsix
Trbc1	-1.21386	0.075	0.163	2.95983e-25	0	Trbc1
Dgat1	-0.269139	0.38	0.221	3.95602e-25	0	Dgat1
Wars	-0.483286	0.455	0.27	4.00295e-25	0	Wars
Id3	-1.23727	0.232	0.312	4.11871e-25	0	Id3
Plcb4	-0.367996	0.043	0.127	4.28534e-25	0	Plcb4
Mfsd6	-0.361213	0.083	0.178	5.43733e-25	0	Mfsd6
Ctnnd1	-0.43751	0.465	0.268	7.44127e-25	0	Ctnnd1
Isg15	0.619529	0.656	0.471	7.57858e-25	0	Isg15
Gstm2	-0.522424	0.075	0.163	1.2241e-24	0	Gstm2
St3gal6	-0.50577	0.109	0.203	1.25223e-24	0	St3gal6
2006-09-01	-0.466787	0.123	0.212	2.28791e-24	0	2006-09-01
Serping1	-1.80993	0.133	0.22	2.3024e-24	0	Serping1
Slpi	-0.624035	0.338	0.194	2.4541e-24	0	Slpi
Col1a2	-1.48509	0.067	0.152	2.67893e-24	0	Col1a2
Serpina3n	-1.07825	0.049	0.133	2.82759e-24	0	Serpina3n
Kit	-0.668294	0.052	0.136	2.87917e-24	0	Kit
Col1a1	-1.17676	0.054	0.137	3.27609e-24	0	Col1a1
Thra	-0.452709	0.092	0.181	4.41949e-24	0	Thra
Rpl13	-0.403016	0.998	0.933	4.95071e-24	0	Rpl13
Dock6	-0.272671	0.027	0.103	6.78151e-24	0	Dock6
Pam	-0.756573	0.136	0.221	7.32346e-24	0	Pam
Gpc3	-0.587839	0.029	0.105	9.21527e-24	0	Gpc3
Rps16	-0.434607	0.998	0.918	1.13629e-23	0	Rps16
Cd226	-0.489613	0.037	0.116	1.53603e-23	0	Cd226
Sema6d	-0.380211	0.036	0.114	1.69015e-23	0	Sema6d
Acap1	-0.318483	0.043	0.123	2.29199e-23	0	Acap1
Eln	-0.786497	0.052	0.134	2.42626e-23	0	Eln
Tnfsf10	-0.805111	0.138	0.226	3.67245e-23	0	Tnfsf10
Neat1	-0.382553	0.782	0.505	3.94645e-23	0	Neat1
Rcn3	-0.446826	0.044	0.123	6.79922e-23	0	Rcn3
S1pr4	-0.299748	0.04	0.118	1.5891e-22	0	S1pr4
Prkcq	-0.307444	0.028	0.101	2.1503e-22	0	Prkcq
Sbds	-0.296803	0.626	0.381	2.47315e-22	0	Sbds
Uaca	-0.31639	0.03	0.104	2.90612e-22	0	Uaca
Tcim	-0.393605	0.029	0.104	3.00075e-22	0	Tcim
Tmem243	-0.285424	0.52	0.313	3.81173e-22	0	Tmem243
Wsb1	-0.289506	0.692	0.423	4.21469e-22	0	Wsb1
S100a4	-0.389521	0.563	0.361	4.22397e-22	0	S100a4
Adrb1	-0.376562	0.045	0.124	5.17006e-22	0	Adrb1
Plpp1	-0.766683	0.135	0.218	6.27349e-22	0	Plpp1
Csrp2	-0.385329	0.057	0.138	7.5049e-22	0	Csrp2
Arap3	-0.591794	0.064	0.145	8.22014e-22	0	Arap3
Lrg1	-0.769921	0.048	0.126	1.01872e-21	0	Lrg1
Rps24	-0.536421	0.999	0.95	2.06641e-21	0	Rps24
Dpt	-0.760348	0.04	0.114	2.79114e-21	0	Dpt
Tmcc2	-0.636468	0.054	0.131	5.64086e-21	0	Tmcc2
Rarres2	-1.43974	0.091	0.17	8.46583e-21	0	Rarres2
Rabgap1l	-0.599939	0.18	0.258	8.993e-21	0	Rabgap1l
Rpl9	-0.334588	0.992	0.88	9.80158e-21	0	Rpl9
Zcchc14	-0.315341	0.057	0.136	1.08816e-20	0	Zcchc14
Erbin	-0.300151	0.663	0.412	1.11179e-20	0	Erbin
Taok1	-0.265444	0.615	0.38	1.1143e-20	0	Taok1
Plcg1	-0.351324	0.075	0.156	1.41247e-20	0	Plcg1
Adcy4	-0.425899	0.043	0.116	1.64505e-20	0	Adcy4
Scd1	-1.38984	0.176	0.253	1.84209e-20	0	Scd1
Stmn1	-0.819151	0.132	0.213	2.09026e-20	0	Stmn1
Cd5	-0.482744	0.037	0.108	2.87707e-20	0	Cd5
Arhgap15	-0.255355	0.479	0.283	3.79332e-20	0	Arhgap15
Rcn1	-0.385349	0.074	0.152	4.46947e-20	0	Rcn1
Gmfg	-0.266578	0.837	0.519	4.52064e-20	0	Gmfg
Il18rap	-0.403445	0.037	0.108	4.83998e-20	0	Il18rap
Srgn	-0.25056	0.99	0.743	7.59343e-20	0	Srgn
Irgm1	-0.305291	0.652	0.415	7.97028e-20	0	Irgm1
Inmt	-1.94246	0.099	0.177	8.02236e-20	0	Inmt
Itpr2	-0.28192	0.516	0.315	8.88895e-20	0	Itpr2
Ifng	-1.05077	0.05	0.124	9.50213e-20	0	Ifng
Zbtb20	-1.27015	0.428	0.425	1.12127e-19	0	Zbtb20
Mllt3	-0.407672	0.106	0.187	1.12743e-19	0	Mllt3
Cd37	-0.423125	0.556	0.331	2.66156e-19	0	Cd37
Nrp1	-0.699453	0.565	0.34	3.36247e-19	0	Nrp1
Srsf5	-0.431164	0.968	0.78	3.61604e-19	0	Srsf5
Sod3	-1.30296	0.091	0.167	6.24168e-19	0	Sod3
Cd79a	-1.39426	0.058	0.131	1.22031e-18	0	Cd79a
Nfix	-0.417044	0.537	0.316	1.61081e-18	0	Nfix
Foxo1	-0.53489	0.209	0.28	1.83281e-18	0	Foxo1
Qk	-0.567017	0.865	0.541	3.20742e-18	0	Qk
Ctsk	-0.276323	0.163	0.086	3.21864e-18	0	Ctsk
Cmah	-0.312959	0.034	0.1	4.16225e-18	0	Cmah
Mfap4	-1.43566	0.085	0.159	5.33913e-18	0	Mfap4
Gbp6	-0.415719	0.486	0.305	5.47688e-18	0	Gbp6
Rbm39	-0.455133	0.981	0.783	7.27457e-18	0	Rbm39
Ezr	-0.250249	0.747	0.474	1.00803e-17	0	Ezr
Col3a1	-1.69803	0.102	0.175	1.29415e-17	0	Col3a1
Rac2	-0.4186	0.871	0.495	1.52424e-17	0	Rac2
Pkp3	-0.368793	0.068	0.141	1.55631e-17	0	Pkp3
Pxdc1	-0.488951	0.063	0.134	2.42844e-17	0	Pxdc1
Magi3	-0.312309	0.043	0.11	4.75402e-17	0	Magi3
Serpinb6b	-0.734067	0.121	0.192	5.96504e-17	0	Serpinb6b
2900026A02Rik	-0.35843	0.055	0.125	6.69317e-17	0	2900026A02Rik
Rpl18a	-0.445873	0.997	0.91	1.07512e-16	0	Rpl18a
Nr4a3	-0.265256	0.369	0.231	1.24478e-16	0	Nr4a3
Stk10	-0.301086	0.459	0.28	1.64876e-16	0	Stk10
Oat	-0.384308	0.465	0.279	1.69973e-16	0	Oat
Tut4	-0.710499	0.39	0.41	1.99654e-16	0	Tut4
Hes1	-0.559338	0.126	0.206	2.53317e-16	0	Hes1
Prkce	-0.448923	0.103	0.176	4.14223e-16	0	Prkce
Pde4d	-0.316017	0.079	0.15	5.17935e-16	0	Pde4d
Clint1	-0.256365	0.727	0.458	7.05634e-16	0	Clint1
Ly6d	-1.30977	0.07	0.137	1.17019e-15	0	Ly6d
Tnik	-0.323878	0.056	0.122	1.48603e-15	0	Tnik
Txk	-0.477607	0.051	0.116	1.59605e-15	0	Txk
Arhgef18	-0.351985	0.098	0.169	1.62228e-15	0	Arhgef18
Rpl12	-0.631359	0.991	0.862	2.03889e-15	0	Rpl12
Epb41	-0.27328	0.489	0.311	2.76643e-15	0	Epb41
Samsn1	-0.599093	0.606	0.368	3.03271e-15	0	Samsn1
Oga	-0.272507	0.557	0.356	3.0919e-15	0	Oga
Ms4a1	-0.765752	0.042	0.103	3.19095e-15	0	Ms4a1
Pcm1	-0.257072	0.465	0.298	4.25358e-15	0	Pcm1
Impdh1	-0.616204	0.109	0.176	6.13329e-15	0	Impdh1
Tmem140	-0.269452	0.347	0.218	8.88968e-15	0	Tmem140
Rpl8	-0.301425	0.996	0.878	9.24763e-15	0	Rpl8
Tulp4	-0.326115	0.49	0.309	9.29865e-15	0	Tulp4
Nfat5	-0.280443	0.52	0.338	1.25421e-14	0	Nfat5
Ece1	-0.942395	0.216	0.275	2.00599e-14	0	Ece1
Ankrd33b	-0.50968	0.083	0.149	2.74267e-14	0	Ankrd33b
Rgs12	-0.544442	0.075	0.139	3.2997e-14	0	Rgs12
Smim10l1	-0.255076	0.377	0.238	3.74664e-14	0	Smim10l1
Hba-a1	-2.29169	0.393	0.407	3.97524e-14	0	Hba-a1
Map1lc3a	-0.400722	0.542	0.334	4.80011e-14	0	Map1lc3a
Igha	-0.452953	0.134	0.071	7.0484e-14	0	Igha
Ralbp1	-0.343161	0.724	0.457	7.84206e-14	0	Ralbp1
Birc3	-0.259975	0.556	0.361	9.10916e-14	0	Birc3
Gls	-0.264863	0.757	0.489	1.10377e-13	0	Gls
Rsrc2	-0.258691	0.78	0.505	1.25237e-13	0	Rsrc2
Gpr146	-0.254506	0.333	0.209	1.50441e-13	0	Gpr146
9930111J21Rik2	-0.267074	0.617	0.399	1.51326e-13	0	9930111J21Rik2
Pura	-0.272165	0.566	0.36	1.7144e-13	0	Pura
Tut7	-0.282718	0.849	0.553	2.44452e-13	0	Tut7
Gstt1	-0.306103	0.058	0.12	2.5023e-13	0	Gstt1
Hist1h4d	-0.643636	0.235	0.29	2.58413e-13	0	Hist1h4d
Zfp503	-0.474374	0.091	0.155	2.80071e-13	0	Zfp503
Rasgrp3	-0.62416	0.107	0.169	4.13387e-13	0	Rasgrp3
Creb3l2	-0.34502	0.107	0.171	4.25482e-13	0	Creb3l2
Ctdspl	-0.315175	0.064	0.125	4.54237e-13	0	Ctdspl
Agrn	-0.393957	0.081	0.146	5.203e-13	0	Agrn
Nfia	-0.61457	0.168	0.226	5.89118e-13	0	Nfia
Prdm2	-0.263637	0.452	0.292	6.86764e-13	0	Prdm2
Phip	-0.331907	0.573	0.371	6.8999e-13	0	Phip
Ccser2	-0.617841	0.22	0.272	9.52696e-13	0	Ccser2
Igfbp4	-1.07588	0.14	0.202	1.07881e-12	0	Igfbp4
Gpx3	-1.83122	0.167	0.224	1.19167e-12	0	Gpx3
Ccpg1	-0.272447	0.461	0.297	1.20436e-12	0	Ccpg1
Hnrnpa2b1	-0.467816	0.964	0.755	1.2501e-12	0	Hnrnpa2b1
Nktr	-0.316456	0.78	0.505	1.59512e-12	0	Nktr
Ubr5	-0.268841	0.464	0.302	1.68673e-12	0	Ubr5
Ash1l	-0.288256	0.621	0.402	2.17459e-12	0	Ash1l
Lsm5	-0.253763	0.542	0.35	2.36624e-12	0	Lsm5
Fam102a	-0.340806	0.086	0.148	2.64759e-12	0	Fam102a
Prkd2	-0.34065	0.089	0.151	2.91641e-12	0	Prkd2
Ccr7	-0.850889	0.079	0.139	3.092e-12	0	Ccr7
Smarca2	-1.02907	0.395	0.391	3.26799e-12	0	Smarca2
Ccnd1	-0.422478	0.402	0.267	3.50769e-12	0	Ccnd1
Slk	-0.312296	0.658	0.42	3.68246e-12	0	Slk
Lgalsl	-0.256759	0.052	0.109	4.78258e-12	0	Lgalsl
Sesn3	-0.400237	0.129	0.189	5.64677e-12	0	Sesn3
Gramd3	-0.673234	0.154	0.211	6.74836e-12	0	Gramd3
Arhgap45	-0.333476	0.597	0.376	7.58756e-12	0	Arhgap45
Cyld	-0.265075	0.493	0.32	8.74624e-12	0	Cyld
Tgoln1	-0.262022	0.821	0.528	1.48909e-11	0	Tgoln1
Ppm1f	-0.363418	0.061	0.118	1.56567e-11	0	Ppm1f
Rpl38	-0.387901	0.999	0.927	1.67546e-11	0	Rpl38
N4bp2l2	-0.283928	0.601	0.387	2.09614e-11	0	N4bp2l2
Ybx1	-0.263368	0.987	0.805	2.30571e-11	0	Ybx1
1810026B05Rik	-0.250396	0.524	0.346	2.73155e-11	0	1810026B05Rik
Iglc2	-0.928615	0.055	0.109	2.78619e-11	0	Iglc2
Scaf11	-0.255687	0.722	0.476	2.88085e-11	0	Scaf11
Rpl7	-0.267092	0.99	0.854	2.89641e-11	0	Rpl7
Pcmtd1	-0.269449	0.531	0.35	3.59602e-11	0	Pcmtd1
Phf3	-0.27329	0.648	0.424	4.67259e-11	0	Phf3
Pde7a	-0.369627	0.12	0.18	5.4966e-11	0	Pde7a
Itpkb	-0.388334	0.587	0.38	6.65685e-11	0	Itpkb
Rps14	-0.318881	0.999	0.922	9.34201e-11	0	Rps14
Ahnak	-0.746185	0.825	0.681	9.45469e-11	0	Ahnak
Slc12a2	-0.435268	0.079	0.135	9.61539e-11	0	Slc12a2
Cav1	-1.33426	0.251	0.29	9.95422e-11	0	Cav1
Crebbp	-0.255696	0.717	0.465	1.06123e-10	0	Crebbp
Rpl22l1	-0.62038	0.873	0.687	1.06161e-10	0	Rpl22l1
Cyfip2	-0.316776	0.447	0.279	1.42213e-10	0	Cyfip2
Maoa	-0.28534	0.058	0.113	1.46901e-10	0	Maoa
Lima1	-0.349058	0.392	0.253	1.74282e-10	0	Lima1
Marveld1	-0.305296	0.092	0.149	1.82675e-10	0	Marveld1
Sh3bp5	-0.538059	0.226	0.274	2.03089e-10	0	Sh3bp5
Arhgap23	-0.274431	0.074	0.13	2.03167e-10	0	Arhgap23
Ythdc1	-0.262776	0.805	0.538	2.07487e-10	0	Ythdc1
C4b	-0.53332	0.232	0.146	2.76407e-10	0	C4b
Arhgap26	-0.284203	0.125	0.185	3.20108e-10	0	Arhgap26
Tnks1bp1	-0.266466	0.083	0.14	3.24981e-10	0	Tnks1bp1
Ppp3ca	-0.334434	0.747	0.479	3.52051e-10	0	Ppp3ca
Arl2bp	-0.507929	0.217	0.263	3.62292e-10	0	Arl2bp
Rsbn1l	-0.341098	0.644	0.418	3.69174e-10	0	Rsbn1l
Crim1	-0.758995	0.166	0.215	3.78109e-10	0	Crim1
Rpl23a	-0.282653	0.992	0.852	4.1528e-10	0	Rpl23a
Rps10	-0.371216	0.996	0.909	4.8854e-10	0	Rps10
Rtl8a	-0.621988	0.127	0.181	4.90203e-10	0	Rtl8a
Fam43a	-0.30315	0.084	0.142	5.15865e-10	0	Fam43a
Pnisr	-0.268374	0.594	0.395	6.40127e-10	0	Pnisr
Atxn7l3b	-0.275464	0.711	0.457	7.41785e-10	0	Atxn7l3b
Matr3	-0.284185	0.632	0.412	7.98594e-10	0	Matr3
Dpp4	-0.334396	0.128	0.19	8.04302e-10	0	Dpp4
Selenom	-0.41551	0.328	0.207	8.47451e-10	0	Selenom
Ttc28	-0.405561	0.114	0.169	1.35177e-09	0	Ttc28
Dnajb1	-0.303429	0.467	0.307	1.35647e-09	0	Dnajb1
Dnajb9	-0.269349	0.534	0.352	1.64562e-09	0	Dnajb9
Map4k2	-0.337154	0.107	0.162	1.84652e-09	0	Map4k2
Bcl9l	-0.298452	0.127	0.182	1.86014e-09	0	Bcl9l
Tbl1x	-0.255805	0.444	0.294	1.97347e-09	0	Tbl1x
Smc6	-0.346404	0.627	0.406	2.08978e-09	0	Smc6
Ier2	-0.762684	0.849	0.668	2.23852e-09	0	Ier2
Ceacam1	-0.33525	0.082	0.136	2.51387e-09	0	Ceacam1
Plcb1	-0.38336	0.078	0.131	2.52877e-09	0	Plcb1
Gna11	-0.435034	0.144	0.197	2.85923e-09	0	Gna11
Itgb7	-0.386554	0.48	0.301	3.11909e-09	0	Itgb7
Rpl27	-0.338713	0.996	0.872	3.72601e-09	0	Rpl27
Rps15a	-0.569708	0.996	0.894	5.48342e-09	0	Rps15a
Lifr	-0.392095	0.124	0.182	5.48598e-09	0	Lifr
Rps5	-0.374503	0.992	0.862	5.67571e-09	0	Rps5
Rgs3	-0.308618	0.114	0.169	6.74277e-09	0	Rgs3
Aopep	-0.297091	0.472	0.314	7.0916e-09	0	Aopep
Atp2b4	-0.35433	0.117	0.174	7.72651e-09	0	Atp2b4
Pnpla8	-0.263157	0.461	0.306	8.10761e-09	0	Pnpla8
Aldh2	-0.586089	0.757	0.476	8.13306e-09	0	Aldh2
Nbeal1	-0.323512	0.377	0.248	9.50153e-09	0	Nbeal1
Zcchc7	-0.30086	0.559	0.369	9.97728e-09	0	Zcchc7
Ptch1	-0.299035	0.078	0.129	1.08659e-08	0	Ptch1
Snrnp70	-0.277571	0.768	0.51	1.30003e-08	0	Snrnp70
Ankrd12	-0.366992	0.61	0.408	1.38543e-08	0	Ankrd12
Riok1	-0.256734	0.378	0.252	1.3931e-08	0	Riok1
Plcxd2	-0.308412	0.057	0.104	1.63509e-08	0	Plcxd2
Arhgef12	-1.23655	0.368	0.357	2.15179e-08	0	Arhgef12
Tceal9	-0.438356	0.517	0.332	2.52786e-08	0	Tceal9
B230219D22Rik	-0.335412	0.487	0.322	2.77136e-08	0	B230219D22Rik
Huwe1	-0.299402	0.668	0.438	3.31179e-08	0	Huwe1
Ppp1r10	-0.251034	0.493	0.334	3.59998e-08	0	Ppp1r10
Mbnl1	-0.568712	0.912	0.708	3.72702e-08	0	Mbnl1
Smad6	-0.596356	0.083	0.132	3.7742e-08	0	Smad6
Cldn18	-0.99815	0.057	0.104	3.89179e-08	0	Cldn18
Sell	-0.693815	0.17	0.22	4.08159e-08	0	Sell
Gfod1	-0.274232	0.101	0.154	4.48584e-08	0	Gfod1
Arrb1	-0.304897	0.331	0.219	4.51264e-08	0	Arrb1
Id1	-0.536707	0.137	0.195	5.43584e-08	0	Id1
Apod	-1.62203	0.102	0.153	5.81794e-08	0	Apod
Rinl	-0.304078	0.304	0.199	6.27685e-08	0	Rinl
Cnot6l	-0.26065	0.562	0.375	8.57913e-08	0	Cnot6l
Plscr1	-0.250575	0.366	0.248	1.17501e-07	0	Plscr1
Hcst	-0.892006	0.6	0.371	1.33029e-07	0	Hcst
Lsp1	-0.787733	0.598	0.532	1.35208e-07	0	Lsp1
Xiap	-0.413636	0.573	0.379	1.45669e-07	0	Xiap
Pdlim1	-0.551429	0.249	0.288	1.46665e-07	0	Pdlim1
Cav2	-0.731581	0.381	0.247	1.68981e-07	0	Cav2
Rasal2	-0.369984	0.076	0.123	1.75248e-07	0	Rasal2
Rnf11	-0.339555	0.447	0.294	1.77187e-07	0	Rnf11
Cd69	-0.555534	0.455	0.302	1.99831e-07	0	Cd69
Mbd2	-0.289433	0.796	0.525	2.0115e-07	0	Mbd2
Smc1a	-0.325266	0.67	0.437	2.07942e-07	0	Smc1a
Srsf7	-0.278147	0.809	0.532	2.09776e-07	0	Srsf7
Ddx17	-0.26078	0.695	0.466	2.2128e-07	0	Ddx17
Prkacb	-0.290836	0.442	0.297	2.38334e-07	0	Prkacb
Taok2	-0.255201	0.293	0.195	2.67498e-07	0	Taok2
Tpm1	-0.85936	0.271	0.289	5.328e-07	0	Tpm1
Dhx9	-0.284655	0.539	0.363	5.61695e-07	0	Dhx9
Ms4a4b	-1.57481	0.253	0.276	6.24365e-07	0	Ms4a4b
Polr2m	-0.297848	0.514	0.346	7.29941e-07	0	Polr2m
Icam1	-0.617485	0.662	0.431	7.55664e-07	0	Icam1
Rpl36	-0.356227	0.995	0.889	8.10809e-07	0	Rpl36
Myh10	-0.494275	0.073	0.117	8.11018e-07	0	Myh10
Cystm1	-0.519272	0.066	0.11	9.77452e-07	0	Cystm1
Nol7	-0.30159	0.814	0.532	1.41503e-06	0	Nol7
Pkn2	-0.348195	0.607	0.402	1.49875e-06	0	Pkn2
Grk5	-0.333296	0.137	0.184	1.53762e-06	0	Grk5
Selenbp1	-0.462633	0.094	0.138	1.70022e-06	0	Selenbp1
Hopx	-1.27013	0.391	0.371	1.87757e-06	0	Hopx
Sms	-0.26433	0.412	0.28	1.9803e-06	0	Sms
Vps37b	-1.06323	0.505	0.461	1.99112e-06	0	Vps37b
Tanc1	-0.432449	0.121	0.165	2.32256e-06	0	Tanc1
Csrp1	-1.08343	0.419	0.381	2.60506e-06	0	Csrp1
Gnb4	-0.350829	0.11	0.155	2.78649e-06	0	Gnb4
Gm12216	-0.336776	0.117	0.164	2.89313e-06	0	Gm12216
Rps26	-0.362291	0.996	0.873	3.20549e-06	0	Rps26
Ddx3x	-0.6949	0.869	0.648	3.31479e-06	0	Ddx3x
Ywhaz	-0.342818	0.966	0.751	3.36791e-06	0	Ywhaz
Gpr183	-0.308036	0.257	0.172	3.77941e-06	0	Gpr183
Ogt	-0.280746	0.467	0.317	3.79053e-06	0	Ogt
Timp1	-1.25469	0.078	0.122	4.76907e-06	0	Timp1
Gas6	-0.584617	0.104	0.15	5.59058e-06	0	Gas6
Plscr3	-0.271136	0.27	0.182	8.43875e-06	0	Plscr3
Actn1	-0.313193	0.428	0.291	8.50719e-06	0	Actn1
Ifitm2	-0.728437	0.937	0.566	9.78242e-06	0	Ifitm2
Aebp2	-0.38648	0.512	0.344	1.02555e-05	0	Aebp2
Kank3	-0.413874	0.114	0.157	1.04116e-05	0	Kank3
Gclc	-0.287777	0.249	0.169	1.05377e-05	0	Gclc
Tspan13	-0.95833	0.489	0.439	1.06844e-05	0	Tspan13
Cbfa2t3	-0.540043	0.225	0.266	1.10771e-05	0	Cbfa2t3
2011-09-01	-0.513621	0.318	0.33	1.11605e-05	0	2011-09-01
Smc4	-0.377147	0.432	0.296	1.13584e-05	0	Smc4
Rps7	-0.392028	0.994	0.874	1.28534e-05	0	Rps7
Rbbp7	-0.273299	0.497	0.337	1.40409e-05	0	Rbbp7
Macf1	-1.09014	0.861	0.654	1.56696e-05	0	Macf1
Cyb5a	-0.266952	0.654	0.466	1.58359e-05	0	Cyb5a
Rlim	-0.283751	0.543	0.371	1.79354e-05	0	Rlim
Dnajc3	-0.303166	0.714	0.477	1.79977e-05	0	Dnajc3
Akna	-0.253045	0.391	0.266	1.83214e-05	0	Akna
H2-Q4	-0.327639	0.852	0.566	1.85114e-05	0	H2-Q4
Net1	-0.266073	0.091	0.135	1.85878e-05	0	Net1
Egr1	-1.48878	0.682	0.563	1.91928e-05	0	Egr1
Tmem176b	-0.413094	0.563	0.4	1.94608e-05	0	Tmem176b
Gm15564	-0.35991	0.161	0.205	1.97496e-05	0	Gm15564
Tprgl	-0.331109	0.587	0.394	2.14505e-05	0	Tprgl
Srpk2	-0.289701	0.408	0.281	2.46962e-05	0	Srpk2
Daam1	-0.339521	0.341	0.234	2.51169e-05	0	Daam1
Cd164	-0.288606	0.732	0.485	2.54177e-05	0	Cd164
Oxr1	-0.254136	0.352	0.244	2.59443e-05	0	Oxr1
Stim2	-0.25278	0.341	0.236	2.83819e-05	0	Stim2
H2afv	-0.593895	0.419	0.39	3.00866e-05	0	H2afv
Ahr	-0.314699	0.308	0.21	3.20687e-05	0	Ahr
Ppdpf	-0.255617	0.481	0.334	3.43632e-05	0	Ppdpf
Rock1	-0.298287	0.87	0.586	3.45119e-05	0	Rock1
Agfg1	-0.350702	0.459	0.312	3.51435e-05	0	Agfg1
Gbp4	-0.468764	0.401	0.28	3.67177e-05	0	Gbp4
Rplp2	-0.291679	0.997	0.917	3.6909e-05	0	Rplp2
Egr3	-0.35659	0.079	0.121	3.8143e-05	0	Egr3
Dync1li2	-0.251238	0.273	0.189	3.82803e-05	0	Dync1li2
Abhd2	-0.473552	0.204	0.235	3.87656e-05	0	Abhd2
Rps6	-0.253055	0.992	0.85	3.91571e-05	0	Rps6
Krt80	-0.573426	0.132	0.175	3.9869e-05	0	Krt80
Ppp2r5a	-0.401609	0.681	0.447	4.31007e-05	0	Ppp2r5a
Sh3pxd2a	-0.491585	0.144	0.183	4.56004e-05	0	Sh3pxd2a
Tmem30a	-0.387383	0.675	0.435	4.61988e-05	0	Tmem30a
B3gnt2	-0.256784	0.389	0.269	4.82055e-05	0	B3gnt2
Mxd4	-0.63612	0.384	0.368	5.61495e-05	0	Mxd4
Rpl18	-0.286671	0.996	0.868	5.64801e-05	0	Rpl18
Zfp706	-0.297595	0.731	0.479	5.75089e-05	0	Zfp706
Inpp1	-0.270835	0.1	0.141	6.17576e-05	0	Inpp1
Kdr	-1.18778	0.158	0.196	6.47318e-05	0	Kdr
Maged1	-0.378824	0.135	0.175	6.80348e-05	0	Maged1
Tpm4	-0.631749	0.829	0.641	6.93764e-05	0	Tpm4
Sod1	-0.275837	0.854	0.564	7.10188e-05	0	Sod1
Slc38a2	-0.282906	0.75	0.524	7.89037e-05	0	Slc38a2
Gcc2	-0.52308	0.462	0.312	8.92067e-05	0	Gcc2
Emb	-0.646087	0.535	0.361	9.35965e-05	0	Emb
Gstm1	-0.540676	0.495	0.338	0.000101578	0	Gstm1
Tgfbr2	-0.440301	0.698	0.456	0.000102732	0	Tgfbr2
Hba-a2	-2.08831	0.37	0.359	0.00011675	0	Hba-a2
Strbp	-0.276807	0.102	0.143	0.000117045	0	Strbp
Hnrnpr	-0.335482	0.481	0.33	0.000118864	0	Hnrnpr
Sh2d3c	-0.336903	0.11	0.148	0.000121671	0	Sh2d3c
Brd9	-0.297089	0.49	0.34	0.000128848	0	Brd9
Prpf4b	-0.345544	0.708	0.481	0.000133816	0	Prpf4b
Foxp1	-0.91177	0.701	0.563	0.00015085	0	Foxp1
Ctcf	-0.338603	0.615	0.415	0.000160398	0	Ctcf
5830416I19Rik	-0.319163	0.154	0.1	0.000185762	0	5830416I19Rik
Crebrf	-0.296516	0.419	0.292	0.000215009	0	Crebrf
Mbd1	-0.300679	0.283	0.197	0.000219096	0	Mbd1
Mier1	-0.340769	0.682	0.462	0.000225709	0	Mier1
Il6	-0.718913	0.09	0.13	0.000230426	0	Il6
Nufip2	-0.335541	0.611	0.414	0.000240546	0	Nufip2
Zc3hav1	-0.296409	0.697	0.48	0.000256261	0	Zc3hav1
mt-Nd3	-0.307571	0.878	0.791	0.000274033	0	mt-Nd3
Add1	-0.290204	0.507	0.348	0.000312771	0	Add1
Qsox1	-0.410001	0.171	0.205	0.000331455	0	Qsox1
Hp1bp3	-0.325958	0.635	0.42	0.00033888	0	Hp1bp3
Fus	-0.636026	0.927	0.69	0.000339287	0	Fus
Tbc1d4	-0.403053	0.167	0.114	0.000366635	0	Tbc1d4
Cd36	-1.43501	0.356	0.346	0.000374413	0	Cd36
Cblb	-0.53356	0.297	0.304	0.000392408	0	Cblb
mt-Nd5	-0.477325	0.848	0.708	0.000394766	0	mt-Nd5
Dynll2	-0.328427	0.392	0.274	0.000467372	0	Dynll2
Rnf138	-0.301366	0.384	0.268	0.000467822	0	Rnf138
Hnrnpa3	-0.412762	0.96	0.732	0.000491957	0	Hnrnpa3
Clic4	-0.896994	0.927	0.577	0.00050148	0	Clic4
Krtcap2	-0.260518	0.85	0.575	0.000566931	0	Krtcap2
Zfp292	-0.285302	0.434	0.305	0.000615985	0	Zfp292
Sftpa1	-2.60978	0.487	0.43	0.000662478	0	Sftpa1
Jun	-1.17574	0.877	0.668	0.000673012	0	Jun
Mprip	-0.809156	0.429	0.382	0.000787338	0	Mprip
Rpl27a	-0.296358	0.998	0.924	0.000945576	0	Rpl27a
Etnk1	-0.325528	0.496	0.346	0.00106233	0	Etnk1
Ppp1r2	-0.92708	0.65	0.511	0.00112844	0	Ppp1r2
Lbh	-0.688452	0.37	0.352	0.00120539	0	Lbh
Rtl8b	-0.334851	0.1	0.136	0.0012673	0	Rtl8b
Cish	-0.610788	0.297	0.307	0.00180891	0	Cish
Arl5b	-0.254632	0.333	0.239	0.00201058	0	Arl5b
Rps3a1	-0.275843	0.995	0.889	0.00218344	0	Rps3a1
Atf4	-0.305833	0.855	0.572	0.00227481	0	Atf4
Brwd1	-0.268254	0.346	0.245	0.00292491	0	Brwd1
Ralgps2	-0.451857	0.125	0.158	0.00299965	0	Ralgps2
Hist1h1c	-0.349017	0.498	0.361	0.00322786	0	Hist1h1c
Jak1	-0.565594	0.847	0.642	0.00363971	0	Jak1
Dut	-0.357491	0.126	0.159	0.00379338	0	Dut
Hmbox1	-0.272962	0.253	0.178	0.00381694	0	Hmbox1
Sgms1	-0.279181	0.434	0.308	0.00442843	0	Sgms1
Stk4	-0.356673	0.653	0.44	0.00448559	0	Stk4
Strn3	-0.338146	0.443	0.311	0.00465663	0	Strn3
Fam204a	-0.253744	0.38	0.274	0.00585583	0	Fam204a
Dgkh	-0.380102	0.268	0.187	0.00614328	0	Dgkh
Csnk2a1	-0.282224	0.745	0.5	0.00660633	0	Csnk2a1
Sec61a1	-0.505693	0.739	0.498	0.00767194	0	Sec61a1
Trim2	-0.339149	0.079	0.112	0.00850113	0	Trim2
Rps21	-0.378274	0.997	0.932	0.00916948	0	Rps21
Ubxn2a	-0.262195	0.373	0.269	0.00930522	0	Ubxn2a
Bnip3l	-0.312369	0.706	0.489	0.00935477	0	Bnip3l
Sptan1	-0.83204	0.604	0.486	0.00988073	0	Sptan1
Usp34	-0.367824	0.562	0.389	0.00989257	0	Usp34
Kctd10	-0.552711	0.286	0.289	0.0101286	0	Kctd10
Hmgn1	-0.686052	0.481	0.413	0.0134273	0	Hmgn1
mt-Nd4l	-0.536232	0.761	0.64	0.0166401	0	mt-Nd4l
Kras	-0.342202	0.621	0.437	0.0176964	0	Kras
Ptp4a3	-0.617935	0.241	0.252	0.0194513	0	Ptp4a3
Ctdsp2	-0.390956	0.552	0.373	0.0215759	0	Ctdsp2
Bcl2	-0.464677	0.186	0.21	0.0217892	0	Bcl2
H3f3b	0.276522	0.998	0.932	0.022797	0	H3f3b
Smurf2	-0.387937	0.345	0.246	0.0231672	0	Smurf2
Ppp1cb	-0.382654	0.625	0.424	0.0250209	0	Ppp1cb
Psip1	-0.45415	0.279	0.287	0.0255973	0	Psip1
Oip5os1	-0.45009	0.529	0.365	0.0266341	0	Oip5os1
Ager	-1.55261	0.121	0.151	0.0293629	0	Ager
Chd3	-0.416365	0.462	0.328	0.0316999	0	Chd3
Nedd9	-0.524918	0.438	0.392	0.0318621	0	Nedd9
Taf7	-0.289767	0.471	0.336	0.0325056	0	Taf7
Hnrnpdl	-0.288208	0.761	0.519	0.0364974	0	Hnrnpdl
Bptf	-0.37734	0.706	0.483	0.0371685	0	Bptf
Rps18	-0.318499	0.992	0.868	0.0374527	0	Rps18
Tmod3	-0.3573	0.718	0.485	0.0392343	0	Tmod3
Ccnl1	-0.415375	0.919	0.628	0.0413297	0	Ccnl1
Plac8	0.671478	0.503	0.472	0.0456108	0	Plac8
Klf7	-0.922128	0.358	0.338	0.0469606	0	Klf7
Rbl2	-0.258424	0.296	0.214	0.0475273	0	Rbl2
Il6st	-0.706235	0.338	0.32	0.053386	0	Il6st
Cdo1	-0.280345	0.162	0.118	0.0714468	0	Cdo1
Tra2a	-0.383271	0.801	0.538	0.0726466	0	Tra2a
Mical2	-0.261179	0.094	0.125	0.0820963	0	Mical2
Tsc22d3	-0.383151	0.613	0.442	0.0860002	0	Tsc22d3
Zfp36l1	-0.724503	0.728	0.589	0.0909003	0	Zfp36l1
Tasor	-0.281331	0.346	0.253	0.0910586	0	Tasor
Csf1	-0.493167	0.163	0.19	0.0915278	0	Csf1
Nop53	-0.284277	0.847	0.569	0.106728	0	Nop53
Txnip	-0.738836	0.642	0.523	0.111879	0	Txnip
Lcn2	-1.84955	0.214	0.229	0.122718	0	Lcn2
Tle5	-0.513705	0.82	0.618	0.128754	0	Tle5
Errfi1	-0.402101	0.352	0.257	0.130438	0	Errfi1
Dgka	-0.268541	0.12	0.149	0.136911	0	Dgka
Cd47	-0.335361	0.97	0.743	0.140404	0	Cd47
Fyn	-0.563576	0.419	0.382	0.142417	0	Fyn
Ccdc82	-0.262856	0.304	0.223	0.150237	0	Ccdc82
6430548M08Rik	-0.264257	0.104	0.134	0.168602	0	6430548M08Rik
Adk	-0.329912	0.163	0.187	0.178133	0	Adk
Ifngr1	-0.464008	0.848	0.575	0.178692	0	Ifngr1
Nhlrc2	-0.441646	0.293	0.215	0.190573	0	Nhlrc2
Ybx3	-0.402447	0.575	0.399	0.214693	0	Ybx3
Kif5b	-0.331578	0.861	0.582	0.231853	0	Kif5b
Rpl39	-0.37269	0.997	0.919	0.256146	0	Rpl39
Raph1	-0.45735	0.206	0.226	0.257816	0	Raph1
Klf3	-0.423375	0.528	0.376	0.296798	0	Klf3
Fkbp3	-0.38549	0.545	0.38	0.306685	0	Fkbp3
Cep85l	-0.299733	0.119	0.148	0.30759	0	Cep85l
Dnajb4	-0.393264	0.33	0.237	0.316356	0	Dnajb4
Tnrc6b	-0.573931	0.52	0.447	0.328891	0	Tnrc6b
Myo18a	-0.35905	0.333	0.243	0.329585	0	Myo18a
Stk17b	-0.603633	0.871	0.558	0.347827	0	Stk17b
Rpl17	-0.295775	0.996	0.891	0.349774	0	Rpl17
Rps19	-0.287443	0.998	0.904	0.350987	0	Rps19
Dnajc9	-0.346127	0.181	0.202	0.363861	0	Dnajc9
Mafk	-0.284491	0.353	0.262	0.369854	0	Mafk
Phf20l1	-0.402364	0.623	0.432	0.388723	0	Phf20l1
Fnbp1l	-0.488341	0.252	0.182	0.392442	0	Fnbp1l
Cdc37l1	-0.304732	0.338	0.249	0.407445	0	Cdc37l1
Rras	-0.434945	0.472	0.328	0.421844	0	Rras
Rb1cc1	-0.376587	0.536	0.379	0.431137	0	Rb1cc1
Ddx50	-0.366311	0.586	0.411	0.446606	0	Ddx50
Nr4a1	-0.588135	0.722	0.512	0.456218	0	Nr4a1
Tcf4	-0.925263	0.691	0.445	0.489408	0	Tcf4
Ear2	-0.542117	0.08	0.105	0.551465	0	Ear2
Cdc42ep3	-0.268976	0.312	0.229	0.557142	0	Cdc42ep3
Rpl34	-0.317796	0.998	0.908	0.616691	0	Rpl34
Inpp5a	-0.309565	0.128	0.154	0.627799	0	Inpp5a
BE692007	-0.332229	0.089	0.113	0.673195	0	BE692007
Scd2	-0.380056	0.316	0.235	0.711601	0	Scd2
Ptgfrn	-0.525105	0.222	0.231	0.719984	0	Ptgfrn
Twsg1	-0.369359	0.257	0.186	0.746483	0	Twsg1
Palld	-0.43192	0.193	0.138	0.74976	0	Palld
Kdm2b	-0.27418	0.259	0.192	0.797316	0	Kdm2b
Spint2	-0.35908	0.136	0.16	0.799815	0	Spint2
Rictor	-0.281658	0.381	0.281	0.847633	0	Rictor
Snrk	-0.582619	0.288	0.281	0.918684	0	Snrk
Phlda3	-0.341593	0.136	0.164	1	0	Phlda3
Ino80d	-0.29408	0.388	0.288	1	0	Ino80d
Lamc1	-0.414144	0.174	0.189	1	0	Lamc1
Gzma	-2.06268	0.08	0.105	1	0	Gzma
Mfsd4a	-0.401048	0.175	0.193	1	0	Mfsd4a
Smagp	-0.340065	0.23	0.167	1	0	Smagp
4932438A13Rik	-0.40798	0.504	0.364	1	0	4932438A13Rik
Prnp	-0.306377	0.198	0.145	1	0	Prnp
Spn	-0.664942	0.239	0.244	1	0	Spn
Clec2d	-0.902649	0.623	0.501	1	0	Clec2d
Serpina3f	-0.288506	0.147	0.108	1	0	Serpina3f
Bach2	-0.286391	0.113	0.137	1	0	Bach2
Cdk14	-0.324249	0.305	0.233	1	0	Cdk14
Hectd1	-0.346735	0.649	0.452	1	0	Hectd1
Helz2	-0.376104	0.303	0.315	1	0	Helz2
Flnb	-0.265632	0.214	0.159	1	0	Flnb
Pink1	-0.321028	0.305	0.228	1	0	Pink1
Rpl37a	-0.321995	0.999	0.944	1	0	Rpl37a
H2-Ob	-0.54103	0.109	0.128	1	0	H2-Ob
S100a11	-0.629271	0.935	0.766	1	0	S100a11
Rad21	-0.363229	0.507	0.364	1	0	Rad21
Ssbp3	-0.306256	0.189	0.208	1	0	Ssbp3
Btbd7	-0.393894	0.456	0.33	1	0	Btbd7
Mid1ip1	-0.30403	0.279	0.21	1	0	Mid1ip1
Ighm	-1.17843	0.297	0.292	1	0	Ighm
Ctnna1	-0.71567	0.625	0.421	1	0	Ctnna1
Prrc2b	-0.528613	0.442	0.381	1	0	Prrc2b
Atp11a	-0.330614	0.233	0.174	1	0	Atp11a
Rhoh	-0.512498	0.364	0.258	1	0	Rhoh
Arid4b	-0.388674	0.575	0.413	1	0	Arid4b
Phactr2	-0.499288	0.341	0.253	1	0	Phactr2
Rpl30	-0.292329	0.994	0.91	1	0	Rpl30
Calu	-0.484549	0.488	0.342	1	0	Calu
Arhgap5	-0.390581	0.343	0.254	1	0	Arhgap5
Rpl10a	-0.307661	0.981	0.81	1	0	Rpl10a
Cltb	-0.37835	0.396	0.293	1	0	Cltb
Afdn	-0.507658	0.34	0.251	1	0	Afdn
Srsf3	-0.391586	0.919	0.688	1	0	Srsf3
Ifitm6	-0.36941	0.171	0.129	1	0	Ifitm6
Cd151	-0.403414	0.3	0.222	1	0	Cd151
Rnf19a	-0.424185	0.234	0.237	1	0	Rnf19a
Heca	-0.296216	0.346	0.262	1	0	Heca
Tmem64	-0.286881	0.122	0.14	1	0	Tmem64
Zfp644	-0.336667	0.463	0.34	1	0	Zfp644
Nr3c1	-0.600721	0.612	0.483	1	0	Nr3c1
Hyal2	-0.268173	0.09	0.109	1	0	Hyal2
Map3k8	-0.305564	0.392	0.296	1	0	Map3k8
Cp	-0.824711	0.21	0.156	1	0	Cp
Nav1	-0.373458	0.302	0.229	1	0	Nav1
Chd2	-0.457485	0.553	0.401	1	0	Chd2
Cytip	-0.367947	0.701	0.5	1	0	Cytip
Rcsd1	-0.45171	0.233	0.231	1	0	Rcsd1
Ifi27l2a	0.480449	0.747	0.723	1	0	Ifi27l2a
Fdx1	-0.27041	0.283	0.215	1	0	Fdx1
Fam107b	-0.659326	0.472	0.397	1	0	Fam107b
Zbtb4	-0.453895	0.22	0.222	1	0	Zbtb4
Bmpr2	-1.54784	0.506	0.404	1	0	Bmpr2
Oaz2	-0.56575	0.275	0.262	1	0	Oaz2
Rhoc	-0.556213	0.417	0.304	1	0	Rhoc
Nucks1	-0.386137	0.722	0.496	1	0	Nucks1
Ly6a	-0.549191	0.776	0.669	1	0	Ly6a
Eif4a2	-0.521658	0.776	0.578	1	0	Eif4a2
Pitpnc1	-0.869627	0.295	0.271	1	0	Pitpnc1
Numb	-0.340223	0.26	0.2	1	0	Numb
Rps13	-0.349968	0.994	0.895	1	0	Rps13
St8sia4	-0.378303	0.379	0.287	1	0	St8sia4
Hbb-bt	-1.71181	0.305	0.285	1	0	Hbb-bt
2007-09-01	-0.351904	0.829	0.557	1	0	2007-09-01
Serpinb6a	-0.455934	0.34	0.328	1	0	Serpinb6a
Pkd2	-0.270618	0.118	0.134	1	0	Pkd2
Mettl7a1	-0.804795	0.209	0.208	1	0	Mettl7a1
Arhgef3	-0.404039	0.341	0.256	1	0	Arhgef3
Shisa5	-0.407533	0.956	0.727	1	0	Shisa5
Malat1	-0.262977	0.997	0.972	1	0	Malat1
Zmynd11	-0.409174	0.472	0.351	1	0	Zmynd11
Cbx5	-0.394264	0.214	0.215	1	0	Cbx5
Igkc	-1.93423	0.375	0.332	1	0	Igkc
Rpl36a	-0.31475	0.967	0.813	1	0	Rpl36a
Dag1	-0.416414	0.319	0.238	1	0	Dag1
Tnfaip1	-0.356435	0.275	0.214	1	0	Tnfaip1
Gbp9	-0.298685	0.282	0.223	1	0	Gbp9
Prkar1a	-0.296857	0.856	0.601	1	0	Prkar1a
Aplp2	-0.722053	0.733	0.536	1	0	Aplp2
Kcnq1ot1	-0.497381	0.305	0.238	1	0	Kcnq1ot1
Vamp5	-0.292516	0.254	0.198	1	0	Vamp5
Cyth3	-0.716541	0.447	0.324	1	0	Cyth3
Tubb4b	-0.753212	0.572	0.438	1	0	Tubb4b
Ccdc85b	-0.680751	0.354	0.315	1	0	Ccdc85b
Hnrnpc	-0.292499	0.862	0.598	1	0	Hnrnpc
Prdx6	-0.559477	0.8	0.562	1	0	Prdx6
Eno3	-0.261967	0.1	0.076	1	0	Eno3
mt-Atp8	-0.484935	0.744	0.598	1	0	mt-Atp8
Wfdc2	-1.29649	0.187	0.191	1	0	Wfdc2
Slc34a2	-1.06875	0.098	0.113	1	0	Slc34a2
Rapgef6	-0.453078	0.529	0.389	1	0	Rapgef6
S100a6	-0.557562	0.723	0.637	1	0	S100a6
Rdx	-0.794232	0.674	0.504	1	0	Rdx
Sftpd	-1.45393	0.136	0.147	1	0	Sftpd
Hbegf	-0.437941	0.115	0.13	1	0	Hbegf
Tshz1	-0.266651	0.18	0.186	1	0	Tshz1
Iigp1	-1.19705	0.442	0.386	1	0	Iigp1
Birc2	-0.385369	0.392	0.298	1	0	Birc2
Agpat3	-0.251618	0.313	0.246	1	0	Agpat3
Btg1	-0.58871	0.987	0.787	1	0	Btg1
Gm26740	-0.274803	0.198	0.153	1	0	Gm26740
Anxa2	-0.287426	0.794	0.562	1	0	Anxa2
Elk4	-0.389222	0.278	0.264	1	0	Elk4
Gadd45g	-0.527574	0.338	0.263	1	0	Gadd45g
Glcci1	-0.278448	0.148	0.158	1	0	Glcci1
Cd82	-0.421111	0.513	0.373	1	0	Cd82
Serbp1	-0.345233	0.947	0.727	1	0	Serbp1
Nsd3	-0.398015	0.715	0.514	1	0	Nsd3
Cd79b	-0.788438	0.125	0.134	1	0	Cd79b
Tecpr1	-0.500341	0.298	0.276	1	0	Tecpr1
Cd3g.1	2.67691	0.943	0.129	<2.23E-308	1	Cd3g
Ms4a4b.1	2.50253	0.893	0.209	<2.23E-308	1	Ms4a4b
Icos.1	2.4923	0.779	0.068	<2.23E-308	1	Icos
Trbc2.1	2.49001	0.912	0.149	<2.23E-308	1	Trbc2
Ifng.1	2.46433	0.519	0.073	<2.23E-308	1	Ifng
Ctla4.1	2.32364	0.678	0.069	<2.23E-308	1	Ctla4
Trac.1	2.31482	0.857	0.109	<2.23E-308	1	Trac
Cd3e.1	2.30211	0.894	0.112	<2.23E-308	1	Cd3e
Trbc1.1	2.20436	0.592	0.108	<2.23E-308	1	Trbc1
Cd3d.1	2.18401	0.891	0.134	<2.23E-308	1	Cd3d
Tnfrsf4	2.14501	0.483	0.038	<2.23E-308	1	Tnfrsf4
Rora.1	2.07207	0.748	0.224	<2.23E-308	1	Rora
Cd28.1	2.0619	0.705	0.071	<2.23E-308	1	Cd28
Odc1	2.02664	0.86	0.546	<2.23E-308	1	Odc1
Cxcr6.1	1.97559	0.566	0.053	<2.23E-308	1	Cxcr6
Lat.1	1.96584	0.801	0.103	<2.23E-308	1	Lat
Ltb.1	1.94139	0.822	0.237	<2.23E-308	1	Ltb
S100a4.1	1.92723	0.829	0.337	<2.23E-308	1	S100a4
Tnfsf8	1.92448	0.348	0.038	<2.23E-308	1	Tnfsf8
Cd6.1	1.84469	0.662	0.068	<2.23E-308	1	Cd6
Hcst.1	1.84459	0.889	0.346	<2.23E-308	1	Hcst
Maf	1.784	0.65	0.233	<2.23E-308	1	Maf
Tnfaip3.1	1.76943	0.934	0.511	<2.23E-308	1	Tnfaip3
Cd2.1	1.76505	0.803	0.199	<2.23E-308	1	Cd2
AW112010	1.74593	0.963	0.569	<2.23E-308	1	AW112010
Emb.1	1.73499	0.776	0.34	<2.23E-308	1	Emb
Lck.1	1.69511	0.754	0.115	<2.23E-308	1	Lck
Cd4	1.68741	0.59	0.042	<2.23E-308	1	Cd4
Cd5.1	1.67105	0.576	0.05	<2.23E-308	1	Cd5
Il2rb.1	1.65295	0.746	0.115	<2.23E-308	1	Il2rb
Cd69.1	1.64525	0.697	0.28	<2.23E-308	1	Cd69
Ptprcap.1	1.60836	0.826	0.21	<2.23E-308	1	Ptprcap
Nkg7.1	1.60768	0.693	0.148	<2.23E-308	1	Nkg7
Gimap3.1	1.58977	0.7	0.131	<2.23E-308	1	Gimap3
Bcl11b.1	1.57398	0.634	0.065	<2.23E-308	1	Bcl11b
Thy1.1	1.57391	0.638	0.082	<2.23E-308	1	Thy1
Hif1a.1	1.55127	0.803	0.492	<2.23E-308	1	Hif1a
Bhlhe40	1.55055	0.802	0.466	<2.23E-308	1	Bhlhe40
Gimap4.1	1.54221	0.81	0.283	<2.23E-308	1	Gimap4
Itk.1	1.53923	0.673	0.091	<2.23E-308	1	Itk
Zfp36l2	1.52923	0.891	0.611	<2.23E-308	1	Zfp36l2
Sept1.1	1.52001	0.746	0.159	<2.23E-308	1	2001-09-01
Skap1.1	1.51608	0.698	0.095	<2.23E-308	1	Skap1
Ndfip1	1.48306	0.896	0.574	<2.23E-308	1	Ndfip1
Tnfrsf18.1	1.46301	0.503	0.07	<2.23E-308	1	Tnfrsf18
S100a10	1.45091	0.94	0.642	<2.23E-308	1	S100a10
Il18r1.1	1.44883	0.561	0.096	<2.23E-308	1	Il18r1
Ptpn22	1.44098	0.703	0.185	<2.23E-308	1	Ptpn22
Ctsw.1	1.43075	0.591	0.095	<2.23E-308	1	Ctsw
Rac2.1	1.42082	0.92	0.498	<2.23E-308	1	Rac2
Ms4a6b.1	1.3891	0.819	0.325	<2.23E-308	1	Ms4a6b
Rgs1.1	1.37348	0.817	0.362	<2.23E-308	1	Rgs1
Sh2d2a.1	1.36437	0.611	0.103	<2.23E-308	1	Sh2d2a
Vps37b.1	1.34182	0.819	0.429	<2.23E-308	1	Vps37b
Ifngr1.1	1.3226	0.862	0.579	<2.23E-308	1	Ifngr1
Itgb7.1	1.28506	0.7	0.282	<2.23E-308	1	Itgb7
Btg1.1	1.27795	0.993	0.79	<2.23E-308	1	Btg1
Pdcd4.1	1.27014	0.781	0.408	<2.23E-308	1	Pdcd4
Sytl3.1	1.25195	0.481	0.064	<2.23E-308	1	Sytl3
Trat1	1.20265	0.363	0.032	<2.23E-308	1	Trat1
Cxcr3	1.19785	0.423	0.05	<2.23E-308	1	Cxcr3
Pkp3.1	1.18339	0.487	0.096	<2.23E-308	1	Pkp3
Rinl.1	1.17462	0.56	0.175	<2.23E-308	1	Rinl
Ets1.1	1.17422	0.932	0.448	<2.23E-308	1	Ets1
Ptpn18	1.16425	0.908	0.557	<2.23E-308	1	Ptpn18
Gimap7.1	1.15508	0.464	0.078	<2.23E-308	1	Gimap7
Cd52.1	1.15381	0.98	0.68	<2.23E-308	1	Cd52
Inpp4b	1.14959	0.467	0.105	<2.23E-308	1	Inpp4b
Grap2	1.13815	0.501	0.131	<2.23E-308	1	Grap2
Cd247.1	1.11106	0.458	0.073	<2.23E-308	1	Cd247
Rps15a.1	1.10648	0.982	0.898	<2.23E-308	1	Rps15a
Cd40lg	1.08476	0.322	0.011	<2.23E-308	1	Cd40lg
Hmgb2	1.07823	0.925	0.67	<2.23E-308	1	Hmgb2
Cd226.1	1.07121	0.45	0.071	<2.23E-308	1	Cd226
Gimap1.1	1.06951	0.638	0.211	<2.23E-308	1	Gimap1
Themis	1.06398	0.401	0.047	<2.23E-308	1	Themis
Ikzf3.1	1.02679	0.465	0.119	<2.23E-308	1	Ikzf3
Gm8369.1	1.02515	0.546	0.16	<2.23E-308	1	Gm8369
Sh2d1a	1.02191	0.388	0.05	<2.23E-308	1	Sh2d1a
Fyb.1	1.02147	0.843	0.407	<2.23E-308	1	Fyb
Slamf1	1.01442	0.351	0.032	<2.23E-308	1	Slamf1
Stat4.1	1.00774	0.55	0.16	<2.23E-308	1	Stat4
Spn.1	1.00759	0.607	0.206	<2.23E-308	1	Spn
Rnf125.1	0.998527	0.514	0.147	<2.23E-308	1	Rnf125
Rpl13a.1	0.977795	0.986	0.909	<2.23E-308	1	Rpl13a
Tesc	0.93688	0.344	0.04	<2.23E-308	1	Tesc
Zap70	0.929893	0.405	0.056	<2.23E-308	1	Zap70
Igflr1	0.914128	0.319	0.047	<2.23E-308	1	Igflr1
Fasl	0.888965	0.35	0.061	<2.23E-308	1	Fasl
Rps13.1	0.877336	0.984	0.898	<2.23E-308	1	Rps13
Rpl12.1	0.876579	0.979	0.866	<2.23E-308	1	Rpl12
Ubash3a	0.844661	0.321	0.039	<2.23E-308	1	Ubash3a
Rpl37a.1	0.828517	0.995	0.945	<2.23E-308	1	Rpl37a
Rpl27.1	0.814725	0.98	0.876	<2.23E-308	1	Rpl27
Rps27.1	0.811496	0.991	0.948	<2.23E-308	1	Rps27
Tnfsf11	0.810113	0.193	0.008	<2.23E-308	1	Tnfsf11
Tpt1	0.764202	0.991	0.977	<2.23E-308	1	Tpt1
Rps21.1	0.761439	0.993	0.934	<2.23E-308	1	Rps21
Rps14.1	0.751613	0.99	0.924	<2.23E-308	1	Rps14
Cd96	0.732666	0.305	0.04	<2.23E-308	1	Cd96
Podnl1	0.63812	0.211	0.008	<2.23E-308	1	Podnl1
Krt83	0.613967	0.193	0.015	<2.23E-308	1	Krt83
Ftl1.1	-2.22953	0.899	0.922	<2.23E-308	1	Ftl1
Ifitm3	-3.56085	0.299	0.768	<2.23E-308	1	Ifitm3
App	-1.94609	0.079	0.589	1.05032e-302	1	App
[truncated: 62,404 more rows]

## Sheet: Supp Data 2 - related to Fig1E
	p_val	avg_log2FC	p_val_adj	cell type	associated
Apoe	4.88108e-228	-2.78984	1.57639e-223	vasc endo	PBSIV
Cd74	2.205e-181	-1.68321	7.12126e-177	vasc endo	PBSIV
Lyz2	1.36643e-163	-1.8022	4.41303e-159	vasc endo	PBSIV
H2-Eb1	6.57142e-122	-1.76427	2.1223e-117	vasc endo	PBSIV
Irf7	7.34001e-116	1.70426	2.37053e-111	vasc endo	BCGIV
Gm42418	1.89289e-113	0.616518	6.11329e-109	vasc endo	BCGIV
H2-Ab1	3.08942e-94	-1.49063	9.97759e-90	vasc endo	PBSIV
H2-Aa	1.40694e-93	-1.40207	4.54385e-89	vasc endo	PBSIV
Ubd	1.11983e-90	-1.98638	3.61662e-86	vasc endo	PBSIV
Lyve1	7.09228e-90	1.52798	2.29052e-85	vasc endo	BCGIV
Isg15	3.80357e-82	1.45795	1.2284e-77	vasc endo	BCGIV
Fth1	1.82838e-76	-1.0001	5.90495e-72	vasc endo	PBSIV
Ifit3	2.13011e-75	1.38094	6.8794e-71	vasc endo	BCGIV
Rps29	7.92774e-75	-0.764923	2.56034e-70	vasc endo	PBSIV
Rps21	3.05759e-66	-0.820142	9.87481e-62	vasc endo	PBSIV
Ctss	5.19095e-66	-1.38316	1.67647e-61	vasc endo	PBSIV
Ifit1	3.64103e-65	1.40674	1.17591e-60	vasc endo	BCGIV
Ifit3b	1.38306e-64	1.14127	4.46672e-60	vasc endo	BCGIV
Ifi27l2a	2.33738e-61	1.16818	7.54881e-57	vasc endo	BCGIV
Mgp	3.00511e-61	0.972848	9.7053e-57	vasc endo	BCGIV
H2-DMa	7.90106e-56	-1.33527	2.55173e-51	vasc endo	PBSIV
Rps27	1.99282e-55	-0.676213	6.436e-51	vasc endo	PBSIV
Uba52	1.37197e-54	-1.04595	4.43091e-50	vasc endo	PBSIV
Rpl38	5.30513e-49	-0.637185	1.71335e-44	vasc endo	PBSIV
AW112010	5.83275e-49	-1.41437	1.88375e-44	vasc endo	PBSIV
Tpt1	1.2583e-47	-0.558847	4.06381e-43	vasc endo	PBSIV
Serpina3f	8.0956e-47	-1.28928	2.61455e-42	vasc endo	PBSIV
Fabp5	4.35683e-46	-1.20579	1.40708e-41	vasc endo	PBSIV
Fau	5.04981e-44	-0.639069	1.63089e-39	vasc endo	PBSIV
Rpl37a	1.86056e-43	-0.620382	6.00885e-39	vasc endo	PBSIV
Igha	5.16789e-43	-0.813588	1.66902e-38	vasc endo	PBSIV
Hist1h1e	7.51122e-41	-1.05219	2.42582e-36	vasc endo	PBSIV
Ifi44	3.7077e-39	0.8561	1.19744e-34	vasc endo	BCGIV
Rpl34	1.44603e-37	-0.613321	4.6701e-33	vasc endo	PBSIV
Lars2	3.79228e-37	0.402883	1.22475e-32	vasc endo	BCGIV
C1qa	4.21238e-37	-1.00333	1.36043e-32	vasc endo	PBSIV
Cxcl9	4.5895e-37	-2.0907	1.48222e-32	vasc endo	PBSIV
AY036118	1.37452e-36	-0.635496	4.43914e-32	vasc endo	PBSIV
Ntn1	2.62245e-36	0.658762	8.46947e-32	vasc endo	BCGIV
Ly6a	3.39564e-36	0.503078	1.09666e-31	vasc endo	BCGIV
Ctla2a	3.4533e-36	-0.704892	1.11528e-31	vasc endo	PBSIV
Gpnmb	4.02163e-36	-0.831322	1.29883e-31	vasc endo	PBSIV
Rnf213	5.2937e-36	0.808404	1.70965e-31	vasc endo	BCGIV
Usp18	5.67879e-36	0.665093	1.83402e-31	vasc endo	BCGIV
Ddx3x	8.905e-36	0.697184	2.87596e-31	vasc endo	BCGIV
Gpr182	1.28629e-35	0.816943	4.15419e-31	vasc endo	BCGIV
Wsb1	1.7825e-35	0.854088	5.75675e-31	vasc endo	BCGIV
Prx	3.23315e-35	0.753961	1.04418e-30	vasc endo	BCGIV
Scgb1a1	8.11016e-35	0.929416	2.61926e-30	vasc endo	BCGIV
Tmsb4x	7.82199e-34	-0.47148	2.52619e-29	vasc endo	PBSIV
Clic4	8.07687e-34	0.580717	2.60851e-29	vasc endo	BCGIV
Atf4	1.43275e-33	0.758579	4.62721e-29	vasc endo	BCGIV
Ifitm3	1.25374e-32	0.421996	4.04908e-28	vasc endo	BCGIV
Cd52	2.5963e-32	-1.05094	8.38502e-28	vasc endo	PBSIV
Oasl2	3.02593e-32	0.751872	9.77255e-28	vasc endo	BCGIV
Cxcl12	3.62535e-32	-1.50023	1.17084e-27	vasc endo	PBSIV
Sema3f	1.09142e-31	0.728904	3.52485e-27	vasc endo	BCGIV
Ifi206	1.59067e-31	0.587713	5.13723e-27	vasc endo	BCGIV
Gm15564	1.81385e-31	0.543135	5.85801e-27	vasc endo	BCGIV
Lgals9	2.21521e-31	0.718168	7.15426e-27	vasc endo	BCGIV
Hopx	3.40135e-31	0.706721	1.0985e-26	vasc endo	BCGIV
Rpl6	8.9925e-31	-0.619377	2.90422e-26	vasc endo	PBSIV
Ciita	9.72227e-30	-0.948404	3.1399e-25	vasc endo	PBSIV
Ctsd	1.24645e-29	-0.971084	4.02554e-25	vasc endo	PBSIV
C1qb	1.46822e-29	-0.844344	4.74175e-25	vasc endo	PBSIV
Rtp4	6.65354e-29	0.675267	2.14883e-24	vasc endo	BCGIV
Gpx3	9.43602e-29	0.776921	3.04746e-24	vasc endo	BCGIV
Serpina3g	1.4865e-28	-0.842506	4.80081e-24	vasc endo	PBSIV
Ccl5	2.38577e-28	-1.16211	7.70508e-24	vasc endo	PBSIV
Rpl37	2.67563e-28	-0.559093	8.6412e-24	vasc endo	PBSIV
Wars	4.80341e-28	-1.31931	1.55131e-23	vasc endo	PBSIV
Rpl26	6.67782e-28	-0.582996	2.15667e-23	vasc endo	PBSIV
Cyp4b1	8.7621e-28	0.616938	2.82981e-23	vasc endo	BCGIV
Phf11d	1.24864e-27	0.621782	4.0326e-23	vasc endo	BCGIV
Plaat3	1.55243e-27	-0.864863	5.01374e-23	vasc endo	PBSIV
Rps28	4.54663e-27	-0.538699	1.46838e-22	vasc endo	PBSIV
Shisa5	5.04624e-27	0.524949	1.62973e-22	vasc endo	BCGIV
Mcam	8.73345e-27	0.646268	2.82056e-22	vasc endo	BCGIV
BC005537	1.61857e-26	0.549763	5.22734e-22	vasc endo	BCGIV
Rsad2	2.02104e-26	0.501482	6.52715e-22	vasc endo	BCGIV
Cmpk2	2.0853e-26	0.618041	6.73468e-22	vasc endo	BCGIV
Apod	3.32723e-26	0.568821	1.07456e-21	vasc endo	BCGIV
Rpl30	2.54583e-25	-0.492768	8.22203e-21	vasc endo	PBSIV
Bst2	5.45165e-25	0.523406	1.76067e-20	vasc endo	BCGIV
Gbp8	5.58592e-25	-0.693806	1.80403e-20	vasc endo	PBSIV
Rps24	6.46482e-25	-0.467425	2.08788e-20	vasc endo	PBSIV
Iglc1	7.2195e-25	-0.825903	2.33161e-20	vasc endo	PBSIV
Rps11	9.66813e-25	-0.521889	3.12242e-20	vasc endo	PBSIV
Csrnp1	1.62957e-24	0.629278	5.26285e-20	vasc endo	BCGIV
Rpl18a	5.38249e-24	-0.513722	1.73833e-19	vasc endo	PBSIV
Helz2	6.44649e-24	0.571269	2.08196e-19	vasc endo	BCGIV
Cdkn1a	9.87966e-24	0.613629	3.19073e-19	vasc endo	BCGIV
Rps14	1.17749e-23	-0.469943	3.80281e-19	vasc endo	PBSIV
Cd93	1.25256e-23	0.495912	4.04527e-19	vasc endo	BCGIV
Rpl35	2.30149e-23	-0.54487	7.4329e-19	vasc endo	PBSIV
Ifih1	3.53307e-23	0.511906	1.14104e-18	vasc endo	BCGIV
Tinagl1	4.08898e-23	0.700072	1.32058e-18	vasc endo	BCGIV
Ccnl1	5.13334e-23	0.724856	1.65786e-18	vasc endo	BCGIV
Vcl	5.84534e-23	0.583652	1.88781e-18	vasc endo	BCGIV
Aldh2	6.19099e-23	0.505112	1.99944e-18	vasc endo	BCGIV
Sftpb	6.48946e-23	0.605464	2.09584e-18	vasc endo	BCGIV
Slfn2	2.29471e-22	0.621494	7.41101e-18	vasc endo	BCGIV
Daxx	3.2875e-22	0.503659	1.06173e-17	vasc endo	BCGIV
Rpl36	1.22158e-21	-0.488562	3.94523e-17	vasc endo	PBSIV
Rbms1	2.77936e-21	0.520613	8.97622e-17	vasc endo	BCGIV
Actg1	4.34603e-21	0.411194	1.40359e-16	vasc endo	BCGIV
Lcn2	4.60032e-21	0.682084	1.48572e-16	vasc endo	BCGIV
Retnla	5.15981e-21	0.720124	1.66641e-16	vasc endo	BCGIV
Wfdc17	5.79534e-21	-0.700958	1.87166e-16	vasc endo	PBSIV
Hspa5	7.69171e-21	0.497733	2.48412e-16	vasc endo	BCGIV
Trim56	1.51039e-20	0.428594	4.87795e-16	vasc endo	BCGIV
Per1	1.65529e-20	0.415723	5.34591e-16	vasc endo	BCGIV
Gm10076	2.4353e-20	-0.571922	7.86504e-16	vasc endo	PBSIV
Rps23	2.71695e-20	-0.457326	8.77466e-16	vasc endo	PBSIV
Tmsb10	2.81458e-20	-0.482926	9.08997e-16	vasc endo	PBSIV
Snhg1	3.62446e-20	0.514142	1.17056e-15	vasc endo	BCGIV
Rps20	4.51556e-20	-0.428373	1.45834e-15	vasc endo	PBSIV
C1qc	5.49741e-20	-0.580835	1.77544e-15	vasc endo	PBSIV
Shank3	6.06214e-20	0.444594	1.95783e-15	vasc endo	BCGIV
Rpl39	1.21525e-19	-0.468411	3.92479e-15	vasc endo	PBSIV
Gsn	1.32616e-19	0.531965	4.28296e-15	vasc endo	BCGIV
Epas1	1.68115e-19	0.329676	5.42945e-15	vasc endo	BCGIV
Irf9	4.04197e-19	0.404421	1.30539e-14	vasc endo	BCGIV
Klf7	4.25301e-19	0.518487	1.37355e-14	vasc endo	BCGIV
Ifi213	5.9211e-19	0.397409	1.91228e-14	vasc endo	BCGIV
Xaf1	1.12377e-18	0.397189	3.62933e-14	vasc endo	BCGIV
Tuba1b	1.47256e-18	0.434566	4.75577e-14	vasc endo	BCGIV
Adrb2	2.00399e-18	0.371463	6.47208e-14	vasc endo	BCGIV
Znfx1	2.21269e-18	0.462193	7.14611e-14	vasc endo	BCGIV
Tmcc2	2.24059e-18	0.533085	7.2362e-14	vasc endo	BCGIV
Ly6c2	2.25925e-18	0.526351	7.29648e-14	vasc endo	BCGIV
Podxl	3.05177e-18	0.476806	9.856e-14	vasc endo	BCGIV
Pxdc1	3.05671e-18	0.496588	9.87196e-14	vasc endo	BCGIV
Dhx58	3.37959e-18	0.280684	1.09147e-13	vasc endo	BCGIV
Lrrc32	3.51858e-18	0.459857	1.13636e-13	vasc endo	BCGIV
Cdc42ep4	3.58783e-18	0.467748	1.15872e-13	vasc endo	BCGIV
Srsf2	4.37374e-18	0.537077	1.41254e-13	vasc endo	BCGIV
Rpl22	5.44014e-18	-0.507318	1.75695e-13	vasc endo	PBSIV
Vim	6.615e-18	-0.456297	2.13638e-13	vasc endo	PBSIV
Qk	7.93051e-18	0.415945	2.56124e-13	vasc endo	BCGIV
Rbm3	9.21669e-18	0.456485	2.97662e-13	vasc endo	BCGIV
Agrn	9.46978e-18	0.406093	3.05836e-13	vasc endo	BCGIV
Krt80	9.49382e-18	0.293773	3.06613e-13	vasc endo	BCGIV
Eef1a1	1.08248e-17	-0.335023	3.49598e-13	vasc endo	PBSIV
Eif5	1.09253e-17	0.519109	3.52845e-13	vasc endo	BCGIV
Igkc	1.38646e-17	-0.82868	4.47772e-13	vasc endo	PBSIV
Ifi208	1.44131e-17	0.286168	4.65484e-13	vasc endo	BCGIV
Cxcl15	1.6816e-17	0.555491	5.43089e-13	vasc endo	BCGIV
Pcna	2.20281e-17	0.396641	7.1142e-13	vasc endo	BCGIV
Fzd4	2.70722e-17	0.493548	8.74324e-13	vasc endo	BCGIV
Rgcc	2.81412e-17	-0.908441	9.08849e-13	vasc endo	PBSIV
Cd36	2.91578e-17	0.431991	9.4168e-13	vasc endo	BCGIV
Serinc3	3.29175e-17	0.467595	1.0631e-12	vasc endo	BCGIV
Rpl28	3.44627e-17	-0.446069	1.11301e-12	vasc endo	PBSIV
Rpl23	3.44882e-17	-0.38041	1.11383e-12	vasc endo	PBSIV
Rpl21	4.04045e-17	-0.454334	1.3049e-12	vasc endo	PBSIV
Ppm1f	7.19175e-17	0.350033	2.32265e-12	vasc endo	BCGIV
Hnrnph1	1.05703e-16	0.459167	3.41378e-12	vasc endo	BCGIV
Mical2	1.11319e-16	0.336729	3.59516e-12	vasc endo	BCGIV
Ddx58	1.35116e-16	0.431875	4.36371e-12	vasc endo	BCGIV
Parp9	1.37406e-16	0.431996	4.43765e-12	vasc endo	BCGIV
Rps7	1.75865e-16	-0.493521	5.67974e-12	vasc endo	PBSIV
Rps15	1.87652e-16	-0.433239	6.0604e-12	vasc endo	PBSIV
mt-Nd3	2.22618e-16	-0.450054	7.18967e-12	vasc endo	PBSIV
Akap12	2.96528e-16	0.486367	9.57668e-12	vasc endo	BCGIV
H2-DMb1	3.73423e-16	-0.670985	1.20601e-11	vasc endo	PBSIV
Frmd6	4.08982e-16	0.420989	1.32085e-11	vasc endo	BCGIV
Hsp90aa1	4.54886e-16	0.409867	1.4691e-11	vasc endo	BCGIV
Psmd3	5.04927e-16	0.293343	1.63071e-11	vasc endo	BCGIV
Igfbp4	5.17976e-16	0.471111	1.67286e-11	vasc endo	BCGIV
Eif2ak2	6.43076e-16	0.395732	2.07688e-11	vasc endo	BCGIV
Nkd1	7.26501e-16	0.369157	2.34631e-11	vasc endo	BCGIV
Ubc	7.38734e-16	0.349242	2.38581e-11	vasc endo	BCGIV
Sp100	8.61722e-16	0.487246	2.78302e-11	vasc endo	BCGIV
Rpl13	8.9815e-16	-0.354844	2.90066e-11	vasc endo	PBSIV
Rps25	9.48297e-16	-0.40693	3.06262e-11	vasc endo	PBSIV
Ddx60	9.70252e-16	0.272264	3.13352e-11	vasc endo	BCGIV
Brd2	1.02674e-15	0.417093	3.31596e-11	vasc endo	BCGIV
Mat2a	1.19171e-15	0.478375	3.84875e-11	vasc endo	BCGIV
Sod3	1.38876e-15	0.444597	4.48515e-11	vasc endo	BCGIV
Azin1	1.57226e-15	0.402714	5.07776e-11	vasc endo	BCGIV
Adgrl3	1.97879e-15	0.363021	6.39069e-11	vasc endo	BCGIV
Mylk	2.71095e-15	0.348	8.75528e-11	vasc endo	BCGIV
Ifi209	3.12453e-15	0.344352	1.0091e-10	vasc endo	BCGIV
Plaur	3.27845e-15	0.458745	1.05881e-10	vasc endo	BCGIV
Adamts9	3.42395e-15	0.316525	1.1058e-10	vasc endo	BCGIV
Spry4	3.52489e-15	0.394794	1.1384e-10	vasc endo	BCGIV
Il4ra	3.84458e-15	0.353331	1.24164e-10	vasc endo	BCGIV
Rpl32	3.89487e-15	-0.417403	1.25789e-10	vasc endo	PBSIV
Lgals3bp	4.13045e-15	0.313166	1.33397e-10	vasc endo	BCGIV
Ftl1	4.26869e-15	-0.536229	1.37862e-10	vasc endo	PBSIV
Shroom3	4.75151e-15	0.357491	1.53455e-10	vasc endo	BCGIV
Cav2	5.30876e-15	0.435541	1.71452e-10	vasc endo	BCGIV
Ccn1	6.7047e-15	0.557443	2.16535e-10	vasc endo	BCGIV
Cish	7.67692e-15	0.411273	2.47934e-10	vasc endo	BCGIV
Syncrip	7.93877e-15	0.301871	2.56391e-10	vasc endo	BCGIV
Tor1aip1	8.09824e-15	0.378398	2.61541e-10	vasc endo	BCGIV
5830416I19Rik	8.24944e-15	-0.563417	2.66424e-10	vasc endo	PBSIV
Sfpq	8.53179e-15	0.402237	2.75543e-10	vasc endo	BCGIV
Cavin1	8.96747e-15	0.321699	2.89614e-10	vasc endo	BCGIV
Ubb	9.04172e-15	-0.3578	2.92012e-10	vasc endo	PBSIV
Mafk	9.86e-15	0.36725	3.18438e-10	vasc endo	BCGIV
Ripor1	1.08933e-14	0.39277	3.51809e-10	vasc endo	BCGIV
Cebpd	1.11585e-14	0.416017	3.60375e-10	vasc endo	BCGIV
Rapgef3	1.139e-14	0.254303	3.6785e-10	vasc endo	BCGIV
Ier3	1.18566e-14	0.362958	3.82921e-10	vasc endo	BCGIV
Isg20	1.39912e-14	0.485468	4.51859e-10	vasc endo	BCGIV
Pxn	1.61705e-14	0.333175	5.22243e-10	vasc endo	BCGIV
Rpl24	1.80396e-14	-0.48516	5.82608e-10	vasc endo	PBSIV
Rps4x	1.88053e-14	-0.446335	6.07337e-10	vasc endo	PBSIV
Prickle2	1.90405e-14	0.377974	6.14932e-10	vasc endo	BCGIV
Crk	1.90947e-14	0.354973	6.16681e-10	vasc endo	BCGIV
Sox11	1.92007e-14	0.397395	6.20105e-10	vasc endo	BCGIV
Rps15a	1.9842e-14	-0.418101	6.40817e-10	vasc endo	PBSIV
Rps16	2.28743e-14	-0.349246	7.38748e-10	vasc endo	PBSIV
Galnt18	2.31065e-14	0.358284	7.46249e-10	vasc endo	BCGIV
Inmt	2.51486e-14	0.509494	8.122e-10	vasc endo	BCGIV
Itga1	2.55308e-14	-0.623114	8.24542e-10	vasc endo	PBSIV
Inpp5a	2.86012e-14	0.288363	9.23705e-10	vasc endo	BCGIV
Hspa8	3.38137e-14	0.31276	1.09205e-09	vasc endo	BCGIV
Adar	3.48206e-14	0.305313	1.12457e-09	vasc endo	BCGIV
Myo1c	3.52404e-14	0.268568	1.13812e-09	vasc endo	BCGIV
Ints6	3.75199e-14	0.337245	1.21174e-09	vasc endo	BCGIV
Pmp22	4.01733e-14	0.298497	1.29744e-09	vasc endo	BCGIV
Spp1	4.44333e-14	-0.593951	1.43502e-09	vasc endo	PBSIV
Pim3	4.59902e-14	0.450023	1.4853e-09	vasc endo	BCGIV
Emp2	4.92936e-14	0.362993	1.59198e-09	vasc endo	BCGIV
Ppp1cb	4.9676e-14	0.33878	1.60434e-09	vasc endo	BCGIV
Gm13889	5.03278e-14	0.537857	1.62539e-09	vasc endo	BCGIV
Tmem184b	6.02145e-14	0.302889	1.94469e-09	vasc endo	BCGIV
Ralgapa2	6.04621e-14	0.362701	1.95268e-09	vasc endo	BCGIV
AI506816	6.55604e-14	0.256845	2.11734e-09	vasc endo	BCGIV
Srsf6	6.66608e-14	0.310413	2.15288e-09	vasc endo	BCGIV
Srsf3	7.89817e-14	0.372017	2.55079e-09	vasc endo	BCGIV
Cdr2	7.96638e-14	0.331409	2.57282e-09	vasc endo	BCGIV
Nme1	8.9642e-14	0.303604	2.89508e-09	vasc endo	BCGIV
Nop58	1.13169e-13	0.464275	3.6549e-09	vasc endo	BCGIV
Slc16a9	1.16123e-13	0.292033	3.75029e-09	vasc endo	BCGIV
Inafm2	1.27907e-13	0.25237	4.13087e-09	vasc endo	BCGIV
Rpl35a	1.28456e-13	-0.38813	4.1486e-09	vasc endo	PBSIV
Ccnd3	1.30519e-13	0.332586	4.21524e-09	vasc endo	BCGIV
Eif4a1	1.51818e-13	0.338243	4.90311e-09	vasc endo	BCGIV
Gadd45b	1.59925e-13	0.371081	5.16493e-09	vasc endo	BCGIV
Wfdc2	1.90595e-13	0.416988	6.15547e-09	vasc endo	BCGIV
Tm4sf1	1.9434e-13	-0.499337	6.2764e-09	vasc endo	PBSIV
Tspan7	2.48146e-13	0.311909	8.01413e-09	vasc endo	BCGIV
Psmb8	2.65369e-13	-0.57481	8.57036e-09	vasc endo	PBSIV
Phldb2	2.708e-13	0.335053	8.74575e-09	vasc endo	BCGIV
Rin2	3.03007e-13	0.295701	9.7859e-09	vasc endo	BCGIV
Lgals3	3.04934e-13	-0.728378	9.84816e-09	vasc endo	PBSIV
Tns2	3.62077e-13	0.32163	1.16936e-08	vasc endo	BCGIV
Lhfp	4.20722e-13	0.297077	1.35876e-08	vasc endo	BCGIV
Parp12	4.27536e-13	0.267593	1.38077e-08	vasc endo	BCGIV
Klhl5	4.38763e-13	0.271738	1.41703e-08	vasc endo	BCGIV
Ccl6	4.52657e-13	-0.714923	1.4619e-08	vasc endo	PBSIV
Stat2	4.6227e-13	0.328627	1.49295e-08	vasc endo	BCGIV
Hnrnpdl	4.88668e-13	0.300367	1.5782e-08	vasc endo	BCGIV
Litaf	5.01917e-13	0.450636	1.62099e-08	vasc endo	BCGIV
Flt1	5.2436e-13	0.373759	1.69347e-08	vasc endo	BCGIV
Rpl27a	5.40204e-13	-0.359289	1.74464e-08	vasc endo	PBSIV
Ifi204	5.56524e-13	0.435493	1.79735e-08	vasc endo	BCGIV
Epb41l2	5.88723e-13	0.362589	1.90134e-08	vasc endo	BCGIV
Rps3a1	6.00712e-13	-0.364002	1.94006e-08	vasc endo	PBSIV
Ptges3	6.37881e-13	0.325052	2.0601e-08	vasc endo	BCGIV
Rps12	7.19108e-13	-0.35274	2.32243e-08	vasc endo	PBSIV
Topors	7.37548e-13	0.428193	2.38198e-08	vasc endo	BCGIV
Anxa7	7.70201e-13	0.316378	2.48744e-08	vasc endo	BCGIV
Cox7a2l	8.13397e-13	-0.688737	2.62695e-08	vasc endo	PBSIV
Synm	8.353e-13	0.307124	2.69768e-08	vasc endo	BCGIV
Bcam	9.00579e-13	0.358013	2.90851e-08	vasc endo	BCGIV
Ido1	9.84675e-13	-0.49123	3.18011e-08	vasc endo	PBSIV
Hbegf	1.02794e-12	0.455764	3.31982e-08	vasc endo	BCGIV
Cnbp	1.04961e-12	0.354944	3.38982e-08	vasc endo	BCGIV
Dll1	1.13507e-12	0.422315	3.66583e-08	vasc endo	BCGIV
Ifi35	1.28377e-12	0.289904	4.14606e-08	vasc endo	BCGIV
Malat1	1.30354e-12	-0.737744	4.20992e-08	vasc endo	PBSIV
Hist1h1c	1.3559e-12	-0.510929	4.379e-08	vasc endo	PBSIV
Selenop	1.38346e-12	0.38283	4.46803e-08	vasc endo	BCGIV
Smad6	1.39749e-12	0.401384	4.51333e-08	vasc endo	BCGIV
Ppp1r15a	1.40886e-12	0.448256	4.55006e-08	vasc endo	BCGIV
Hmgcs1	1.82256e-12	0.29221	5.88614e-08	vasc endo	BCGIV
Coro2b	1.83664e-12	0.290105	5.93162e-08	vasc endo	BCGIV
Oasl1	1.89547e-12	0.268953	6.1216e-08	vasc endo	BCGIV
Pakap.1	2.46401e-12	0.399897	7.95778e-08	vasc endo	BCGIV
Ivns1abp	2.4717e-12	0.316072	7.98262e-08	vasc endo	BCGIV
Plat	2.54056e-12	0.507852	8.20499e-08	vasc endo	BCGIV
Maff	2.68008e-12	0.338932	8.65558e-08	vasc endo	BCGIV
Gfod1	3.65121e-12	0.256391	1.17919e-07	vasc endo	BCGIV
Hexim1	3.76913e-12	0.282276	1.21728e-07	vasc endo	BCGIV
Tmtc2	3.8231e-12	0.349667	1.23471e-07	vasc endo	BCGIV
Icam1	4.12841e-12	0.490453	1.33331e-07	vasc endo	BCGIV
Mfap4	5.30348e-12	0.366553	1.71281e-07	vasc endo	BCGIV
Impdh1	5.52063e-12	0.328116	1.78294e-07	vasc endo	BCGIV
St3gal1	5.7992e-12	0.29708	1.87291e-07	vasc endo	BCGIV
Rps19	5.9028e-12	-0.326106	1.90637e-07	vasc endo	PBSIV
Hnrnpa1	6.38698e-12	0.340395	2.06274e-07	vasc endo	BCGIV
Zc3hav1	6.48004e-12	0.253338	2.09279e-07	vasc endo	BCGIV
Kitl	7.44161e-12	0.42955	2.40334e-07	vasc endo	BCGIV
Trim30a	7.78024e-12	0.31449	2.51271e-07	vasc endo	BCGIV
Abi3bp	8.66947e-12	0.331233	2.79989e-07	vasc endo	BCGIV
Scgb3a2	8.85581e-12	0.410917	2.86007e-07	vasc endo	BCGIV
Errfi1	8.97764e-12	0.361826	2.89942e-07	vasc endo	BCGIV
2900097C17Rik	9.15853e-12	0.282786	2.95784e-07	vasc endo	BCGIV
Anp32e	9.25622e-12	0.318278	2.98939e-07	vasc endo	BCGIV
Hist1h2bc	9.56412e-12	-0.666521	3.08883e-07	vasc endo	PBSIV
Hnrnpa3	9.62933e-12	0.302831	3.10989e-07	vasc endo	BCGIV
Cab39	1.1267e-11	0.322498	3.63881e-07	vasc endo	BCGIV
Ece1	1.15885e-11	0.286208	3.74264e-07	vasc endo	BCGIV
Nfkbia	1.22598e-11	0.372567	3.95941e-07	vasc endo	BCGIV
Trafd1	1.25689e-11	0.261303	4.05925e-07	vasc endo	BCGIV
Samd5	1.28738e-11	0.30357	4.15773e-07	vasc endo	BCGIV
Kdr	1.32518e-11	0.35893	4.27981e-07	vasc endo	BCGIV
Dazap2	1.42612e-11	0.250994	4.60581e-07	vasc endo	BCGIV
Slc6a6	1.83689e-11	-0.938214	5.93243e-07	vasc endo	PBSIV
Rad23b	2.01434e-11	0.285451	6.50552e-07	vasc endo	BCGIV
Gadd45g	2.55603e-11	0.377169	8.25495e-07	vasc endo	BCGIV
Nes	2.56315e-11	0.425105	8.27795e-07	vasc endo	BCGIV
Ifrd1	2.5653e-11	0.454358	8.28491e-07	vasc endo	BCGIV
Fus	2.65022e-11	0.441527	8.55915e-07	vasc endo	BCGIV
Hecw2	2.67272e-11	0.317394	8.63181e-07	vasc endo	BCGIV
Calu	2.74445e-11	0.351532	8.86349e-07	vasc endo	BCGIV
Ywhae	2.97641e-11	0.290745	9.61261e-07	vasc endo	BCGIV
Lrrc59	3.14823e-11	0.339795	1.01675e-06	vasc endo	BCGIV
Myd88	3.64863e-11	0.322367	1.17836e-06	vasc endo	BCGIV
Cyp1a1	3.70895e-11	0.643415	1.19784e-06	vasc endo	BCGIV
Scgb3a1	4.01663e-11	0.396191	1.29721e-06	vasc endo	BCGIV
Gbp5	4.59484e-11	-0.805367	1.48395e-06	vasc endo	PBSIV
Usp25	4.67066e-11	0.321642	1.50844e-06	vasc endo	BCGIV
Sftpc	4.75725e-11	0.345773	1.5364e-06	vasc endo	BCGIV
Picalm	5.24206e-11	0.379514	1.69298e-06	vasc endo	BCGIV
Kdm6b	5.24231e-11	0.422224	1.69306e-06	vasc endo	BCGIV
Car4	5.95286e-11	0.266993	1.92253e-06	vasc endo	BCGIV
Amotl2	5.99791e-11	0.356893	1.93709e-06	vasc endo	BCGIV
Mcl1	6.35529e-11	0.33422	2.0525e-06	vasc endo	BCGIV
Ddx39b	7.03087e-11	0.270892	2.27069e-06	vasc endo	BCGIV
Ackr3	7.20389e-11	0.479187	2.32657e-06	vasc endo	BCGIV
Ppp1r10	7.26776e-11	0.271353	2.3472e-06	vasc endo	BCGIV
Arl4d	7.66687e-11	0.309054	2.47609e-06	vasc endo	BCGIV
Anxa6	7.82159e-11	0.294491	2.52606e-06	vasc endo	BCGIV
Rps10	8.89469e-11	-0.322066	2.87263e-06	vasc endo	PBSIV
Tasor	9.42381e-11	0.283424	3.04351e-06	vasc endo	BCGIV
Fmr1	1.00912e-10	0.271472	3.25906e-06	vasc endo	BCGIV
Gbp2	1.10814e-10	-0.926989	3.57886e-06	vasc endo	PBSIV
Il1b	1.23414e-10	0.519326	3.98576e-06	vasc endo	BCGIV
Zfp503	1.29268e-10	0.371592	4.17484e-06	vasc endo	BCGIV
Srsf5	1.31497e-10	0.288621	4.24684e-06	vasc endo	BCGIV
Ssr1	1.48106e-10	0.277203	4.78325e-06	vasc endo	BCGIV
Gls	1.54375e-10	0.374724	4.98569e-06	vasc endo	BCGIV
Ppp2r1a	1.669e-10	0.25741	5.39022e-06	vasc endo	BCGIV
Cybb	1.70995e-10	-0.49708	5.52246e-06	vasc endo	PBSIV
Tuba1a	1.71941e-10	0.305417	5.55301e-06	vasc endo	BCGIV
Tgfb1i1	2.07331e-10	0.257119	6.69596e-06	vasc endo	BCGIV
Ndst1	2.08562e-10	0.283856	6.73572e-06	vasc endo	BCGIV
Cd47	2.18969e-10	0.33499	7.07181e-06	vasc endo	BCGIV
Diaph1	2.37766e-10	0.25848	7.67889e-06	vasc endo	BCGIV
Dusp3	2.44155e-10	0.325699	7.88525e-06	vasc endo	BCGIV
Hdac7	2.74645e-10	0.258087	8.86995e-06	vasc endo	BCGIV
Stt3b	2.82234e-10	0.382478	9.11504e-06	vasc endo	BCGIV
Rcsd1	2.83608e-10	0.251651	9.15939e-06	vasc endo	BCGIV
Ntrk2	2.84249e-10	-0.43441	9.18011e-06	vasc endo	PBSIV
Nampt	3.76128e-10	0.31444	1.21474e-05	vasc endo	BCGIV
Vsir	4.20852e-10	0.254511	1.35918e-05	vasc endo	BCGIV
Odc1	4.26241e-10	0.367243	1.37659e-05	vasc endo	BCGIV
Itm2b	4.34176e-10	-0.277639	1.40222e-05	vasc endo	PBSIV
Dnajb4	4.63379e-10	0.328992	1.49653e-05	vasc endo	BCGIV
Tyrobp	5.14343e-10	-0.552841	1.66112e-05	vasc endo	PBSIV
Tnfrsf12a	5.46999e-10	0.289412	1.76659e-05	vasc endo	BCGIV
Rpl19	5.47776e-10	-0.280645	1.7691e-05	vasc endo	PBSIV
Slc3a2	5.90307e-10	0.32608	1.90646e-05	vasc endo	BCGIV
Lap3	6.03892e-10	-0.559212	1.95033e-05	vasc endo	PBSIV
Chil1	6.15591e-10	0.315503	1.98811e-05	vasc endo	BCGIV
Stub1	7.12148e-10	0.269502	2.29995e-05	vasc endo	BCGIV
Npr3	7.23715e-10	0.328235	2.33731e-05	vasc endo	BCGIV
Oxsr1	7.61428e-10	0.250133	2.45911e-05	vasc endo	BCGIV
Rps3	7.8521e-10	-0.356215	2.53591e-05	vasc endo	PBSIV
Rps5	7.93566e-10	-0.371072	2.5629e-05	vasc endo	PBSIV
mt-Cytb	8.64396e-10	-0.257895	2.79165e-05	vasc endo	PBSIV
Ankrd17	9.27147e-10	0.284801	2.99431e-05	vasc endo	BCGIV
Apold1	9.64326e-10	0.308622	3.11439e-05	vasc endo	BCGIV
Glud1	1.01549e-09	0.250368	3.27964e-05	vasc endo	BCGIV
Igtp	1.29433e-09	-0.914589	4.18017e-05	vasc endo	PBSIV
Txnip	1.29515e-09	0.398654	4.18282e-05	vasc endo	BCGIV
Phlda1	1.34208e-09	0.442248	4.33439e-05	vasc endo	BCGIV
S100a6	1.5032e-09	0.350081	4.85472e-05	vasc endo	BCGIV
Rap1b	1.74395e-09	0.28388	5.63227e-05	vasc endo	BCGIV
Brwd1	1.96597e-09	0.307458	6.34929e-05	vasc endo	BCGIV
Slfn5	1.99019e-09	0.277118	6.4275e-05	vasc endo	BCGIV
Dync1h1	2.07377e-09	0.264297	6.69746e-05	vasc endo	BCGIV
Ppp2r5a	2.19707e-09	0.327194	7.09566e-05	vasc endo	BCGIV
Rps2	2.39243e-09	0.328595	7.7266e-05	vasc endo	BCGIV
Tgfbr3	2.42042e-09	0.266467	7.817e-05	vasc endo	BCGIV
Ppp1r2	2.46816e-09	0.287018	7.97116e-05	vasc endo	BCGIV
Rpl15	2.85324e-09	-0.378249	9.21482e-05	vasc endo	PBSIV
Bcl6b	2.9896e-09	0.262938	9.65522e-05	vasc endo	BCGIV
Zfand5	3.03561e-09	0.346982	9.8038e-05	vasc endo	BCGIV
Myl12a	3.10777e-09	0.278227	0.000100368	vasc endo	BCGIV
Mt2	3.33143e-09	0.32677	0.000107592	vasc endo	BCGIV
Pitpnc1	3.35695e-09	0.273184	0.000108416	vasc endo	BCGIV
Sema4c	3.38244e-09	0.291555	0.000109239	vasc endo	BCGIV
Phf11b	3.66754e-09	0.369303	0.000118447	vasc endo	BCGIV
Med13l	3.68319e-09	0.281199	0.000118952	vasc endo	BCGIV
Egr3	3.79741e-09	0.316134	0.000122641	vasc endo	BCGIV
Myo1b	4.00811e-09	0.254885	0.000129446	vasc endo	BCGIV
9930111J21Rik2	4.24385e-09	0.313044	0.000137059	vasc endo	BCGIV
Wscd1	4.34299e-09	0.269789	0.000140261	vasc endo	BCGIV
Tacc1	4.63939e-09	0.310138	0.000149834	vasc endo	BCGIV
Stk4	4.74254e-09	0.306762	0.000153165	vasc endo	BCGIV
Hist2h2aa1	4.91096e-09	-0.327171	0.000158604	vasc endo	PBSIV
Serping1	5.18952e-09	-0.514761	0.000167601	vasc endo	PBSIV
Tubb4b	5.55035e-09	0.307849	0.000179254	vasc endo	BCGIV
Rpl36a	6.09293e-09	-0.426706	0.000196777	vasc endo	PBSIV
Rnf141	6.55192e-09	0.331129	0.000211601	vasc endo	BCGIV
Hspb1	6.63527e-09	0.269249	0.000214293	vasc endo	BCGIV
Pcdh17	7.11932e-09	-0.698847	0.000229925	vasc endo	PBSIV
Arpc2	7.71794e-09	0.277452	0.000249259	vasc endo	BCGIV
Parp14	7.93964e-09	0.279463	0.000256419	vasc endo	BCGIV
Thbd	8.4392e-09	0.273971	0.000272553	vasc endo	BCGIV
Rpl7	8.59238e-09	-0.348134	0.0002775	vasc endo	PBSIV
Usp4	8.92162e-09	0.294464	0.000288133	vasc endo	BCGIV
Crip1	9.74628e-09	-0.539877	0.000314766	vasc endo	PBSIV
Fkbp1a	1.12855e-08	0.281201	0.000364476	vasc endo	BCGIV
Plec	1.30137e-08	0.25119	0.000420289	vasc endo	BCGIV
Herc6	1.36533e-08	0.314862	0.000440948	vasc endo	BCGIV
Eef1b2	1.49655e-08	-0.468674	0.000483325	vasc endo	PBSIV
Glyr1	1.52057e-08	0.269693	0.000491084	vasc endo	BCGIV
Ogfr	1.639e-08	0.326192	0.000529331	vasc endo	BCGIV
Cyba	1.77014e-08	-0.52947	0.000571685	vasc endo	PBSIV
Irgm1	2.37622e-08	0.337746	0.000767424	vasc endo	BCGIV
Srgn	2.82685e-08	-0.42315	0.00091296	vasc endo	PBSIV
Gbp7	2.96498e-08	-0.754627	0.000957569	vasc endo	PBSIV
Rpl10a	3.73786e-08	-0.385566	0.00120718	vasc endo	PBSIV
Synj2bp	3.74544e-08	0.269457	0.00120963	vasc endo	BCGIV
Fam117b	3.7818e-08	0.258954	0.00122137	vasc endo	BCGIV
Chka	3.95643e-08	0.357324	0.00127777	vasc endo	BCGIV
Pdlim5	4.28755e-08	0.257923	0.00138471	vasc endo	BCGIV
Sparc	4.63819e-08	-0.477412	0.00149795	vasc endo	PBSIV
Med13	4.85067e-08	0.270178	0.00156657	vasc endo	BCGIV
Trim16	5.08765e-08	0.300581	0.00164311	vasc endo	BCGIV
Rab6b	5.4003e-08	0.262829	0.00174408	vasc endo	BCGIV
Rpl9	5.86667e-08	-0.299243	0.0018947	vasc endo	PBSIV
Efcab14	6.99868e-08	0.257202	0.00226029	vasc endo	BCGIV
Cst3	7.99706e-08	-0.416244	0.00258273	vasc endo	PBSIV
Cpeb4	8.10427e-08	0.271281	0.00261736	vasc endo	BCGIV
Rps9	9.26945e-08	-0.299352	0.00299366	vasc endo	PBSIV
mt-Nd4l	1.05339e-07	-0.428971	0.00340203	vasc endo	PBSIV
Jund	1.09218e-07	-0.3465	0.00352729	vasc endo	PBSIV
Dnajb1	1.18213e-07	0.292602	0.00381782	vasc endo	BCGIV
Ier5	1.22092e-07	0.325364	0.00394309	vasc endo	BCGIV
Ranbp2	1.372e-07	0.295117	0.00443101	vasc endo	BCGIV
Gbp4	1.37391e-07	-0.654186	0.00443717	vasc endo	PBSIV
Rps26	1.61403e-07	-0.302209	0.00521266	vasc endo	PBSIV
Fgf1	1.76745e-07	0.251085	0.00570814	vasc endo	BCGIV
H2-Q7	1.88402e-07	-0.291905	0.00608463	vasc endo	PBSIV
Rpl18	1.91617e-07	-0.363472	0.00618845	vasc endo	PBSIV
Rpl17	1.97694e-07	-0.274155	0.00638472	vasc endo	PBSIV
Rps8	2.30022e-07	-0.257874	0.0074288	vasc endo	PBSIV
Ran	2.33956e-07	0.265243	0.00755585	vasc endo	BCGIV
AC149090.1	2.44331e-07	-0.589818	0.0078909	vasc endo	PBSIV
Rgs1	2.56586e-07	-0.465898	0.00828671	vasc endo	PBSIV
Rpl11	2.70726e-07	-0.338538	0.00874336	vasc endo	PBSIV
Csrp2	2.82897e-07	-0.558153	0.00913644	vasc endo	PBSIV
Nasp	2.88096e-07	0.307105	0.00930434	vasc endo	BCGIV
Nfkbiz	3.54379e-07	0.352005	0.011445	vasc endo	BCGIV
Sftpd	3.74965e-07	0.296876	0.0121099	vasc endo	BCGIV
Cox6c	3.75984e-07	-0.473737	0.0121428	vasc endo	PBSIV
Mbd2	4.10246e-07	0.253076	0.0132493	vasc endo	BCGIV
Nfib	4.55893e-07	0.261375	0.0147235	vasc endo	BCGIV
Itgb2	5.25956e-07	-0.532663	0.0169863	vasc endo	PBSIV
Tmem100	5.36113e-07	-0.409885	0.0173143	vasc endo	PBSIV
Pa2g4	7.17115e-07	0.252612	0.0231599	vasc endo	BCGIV
Uqcrh	7.31913e-07	-0.480057	0.0236378	vasc endo	PBSIV
Rhoc	7.39385e-07	0.282602	0.0238792	vasc endo	BCGIV
Pdzd2	7.93606e-07	0.306263	0.0256303	vasc endo	BCGIV
Mt1	8.50004e-07	0.290728	0.0274517	vasc endo	BCGIV
Gm4951	8.77411e-07	-0.672052	0.0283369	vasc endo	PBSIV
H2-M3	1.09176e-06	-0.518403	0.0352593	vasc endo	PBSIV
Cd68	1.13746e-06	-0.362299	0.0367355	vasc endo	PBSIV
H3f3a	1.14522e-06	-0.292003	0.036986	vasc endo	PBSIV
Tcim	1.178e-06	-0.578565	0.0380446	vasc endo	PBSIV
F830016B08Rik	1.32015e-06	-0.440286	0.0426356	vasc endo	PBSIV
Tmem252	1.34653e-06	-0.449923	0.0434875	vasc endo	PBSIV
Ripk1	1.37662e-06	0.288666	0.0444593	vasc endo	BCGIV
Apoe1	5.49311e-70	-2.1214	1.77405e-65	DC	PBSIV
Gm424181	1.10367e-62	1.25619	3.5644e-58	DC	BCGIV
Irf71	7.35974e-62	2.86773	2.3769e-57	DC	BCGIV
Isg151	1.18676e-59	3.12549	3.83276e-55	DC	BCGIV
Ifi27l2a1	1.81305e-56	2.67172	5.85543e-52	DC	BCGIV
Rps291	3.24368e-55	-0.970107	1.04758e-50	DC	PBSIV
Rps211	6.0514e-53	-0.938176	1.95436e-48	DC	PBSIV
Ifitm31	9.838e-53	2.44192	3.17728e-48	DC	BCGIV
Slfn51	1.07116e-51	2.01942	3.45943e-47	DC	BCGIV
Oasl21	1.66204e-50	1.61617	5.36773e-46	DC	BCGIV
Rps281	2.66228e-50	-0.93577	8.5981e-46	DC	PBSIV
Lyz21	4.55333e-47	-1.57753	1.47054e-42	DC	PBSIV
Ifi207	4.82258e-47	1.68108	1.5575e-42	DC	BCGIV
Ifi2041	8.03156e-47	2.15787	2.59387e-42	DC	BCGIV
Rps201	2.50635e-46	-0.905483	8.09452e-42	DC	PBSIV
Ms4a4c	1.14918e-45	2.58469	3.71139e-41	DC	BCGIV
Eef1b21	8.62341e-45	-1.12285	2.78502e-40	DC	PBSIV
Fcer1g1	1.69558e-44	1.69021	5.47603e-40	DC	BCGIV
Isg201	4.74032e-44	2.01472	1.53093e-39	DC	BCGIV
Rsad21	1.15949e-42	2.73136	3.74469e-38	DC	BCGIV
Rps111	1.26002e-42	-0.787097	4.06935e-38	DC	PBSIV
Bst21	2.1305e-42	1.55779	6.88065e-38	DC	BCGIV
Rpl371	2.22345e-42	-0.855467	7.18085e-38	DC	PBSIV
Rpl391	2.90498e-42	-0.786277	9.38193e-38	DC	PBSIV
Plac8	6.88412e-42	2.05445	2.2233e-37	DC	BCGIV
Rps15a1	1.66581e-41	-0.779292	5.3799e-37	DC	PBSIV
Ifi2091	4.40577e-41	1.44186	1.42289e-36	DC	BCGIV
Rplp1	9.54809e-41	-0.817144	3.08365e-36	DC	PBSIV
Rpl37a1	1.12091e-40	-0.735961	3.62008e-36	DC	PBSIV
Rtp41	1.58904e-40	1.35112	5.13195e-36	DC	BCGIV
Xaf11	1.66188e-40	1.30905	5.3672e-36	DC	BCGIV
Rpsa	1.78359e-40	-0.799611	5.76029e-36	DC	PBSIV
Zbp1	4.00926e-40	1.64898	1.29483e-35	DC	BCGIV
S100a61	7.10013e-40	1.75463	2.29306e-35	DC	BCGIV
Uba521	1.00597e-39	-1.12375	3.2489e-35	DC	PBSIV
Ifit31	6.34207e-39	2.19163	2.04823e-34	DC	BCGIV
Fcgr1	6.36296e-39	1.61064	2.05498e-34	DC	BCGIV
Tmsb4x1	1.9895e-38	-1.16111	6.4253e-34	DC	PBSIV
Ifit2	5.56491e-38	2.04597	1.79724e-33	DC	BCGIV
Sp1001	1.94013e-37	1.18245	6.26584e-33	DC	BCGIV
Ms4a6c	7.70555e-37	1.87032	2.48858e-32	DC	BCGIV
Lgals3bp1	5.17917e-36	1.25664	1.67266e-31	DC	BCGIV
Lgals91	1.56296e-35	1.12824	5.04774e-31	DC	BCGIV
Phf11d1	3.78505e-35	1.44286	1.22242e-30	DC	BCGIV
Ifi2131	4.08643e-35	1.16454	1.31975e-30	DC	BCGIV
Rps31	7.69611e-35	-0.624212	2.48554e-30	DC	PBSIV
Rps3a11	2.3376e-34	-0.643866	7.54951e-30	DC	PBSIV
Oas3	2.86519e-34	1.05981	9.25341e-30	DC	BCGIV
Usp181	5.77153e-34	1.46734	1.86397e-29	DC	BCGIV
Rps151	1.55374e-33	-0.680168	5.01795e-29	DC	PBSIV
Cd53	2.07194e-33	1.00471	6.69153e-29	DC	BCGIV
Rpl61	2.81163e-33	-0.653844	9.08045e-29	DC	PBSIV
Rpl301	3.18101e-33	-0.656916	1.02734e-28	DC	PBSIV
Rps271	4.95367e-33	-0.652319	1.59984e-28	DC	PBSIV
Oas1a	5.04607e-33	1.06331	1.62968e-28	DC	BCGIV
Ifit11	7.5479e-33	1.70302	2.43767e-28	DC	BCGIV
Rpl27a1	7.8676e-33	-0.619782	2.54092e-28	DC	PBSIV
Rpl351	8.46601e-33	-0.742394	2.73418e-28	DC	PBSIV
Ifih11	9.44519e-33	1.4111	3.05042e-28	DC	BCGIV
Rnf2131	9.67319e-33	1.25387	3.12405e-28	DC	BCGIV
Rps51	1.0551e-32	-0.70297	3.40755e-28	DC	PBSIV
Rpl3	1.52652e-32	-0.785689	4.93006e-28	DC	PBSIV
Ifi441	3.21483e-32	1.50478	1.03826e-27	DC	BCGIV
Ly6c21	1.56532e-31	2.41122	5.05535e-27	DC	BCGIV
Rpl36a1	2.10754e-31	-0.758325	6.80652e-27	DC	PBSIV
Serpinb6b1	2.6423e-31	-1.47065	8.53357e-27	DC	PBSIV
Eef1a11	2.70863e-31	-0.521157	8.7478e-27	DC	PBSIV
Rps261	3.4971e-31	-0.688401	1.12942e-26	DC	PBSIV
Rplp2	3.4888e-30	-0.521168	1.12674e-25	DC	PBSIV
Parp141	4.38415e-30	1.17147	1.41591e-25	DC	BCGIV
Usp251	6.79235e-30	0.936494	2.19366e-25	DC	BCGIV
Shisa51	1.66348e-29	1.03526	5.37236e-25	DC	BCGIV
Ms4a6b	4.64086e-29	1.44733	1.49881e-24	DC	BCGIV
Slfn21	5.27167e-29	1.34413	1.70254e-24	DC	BCGIV
Dck	5.41486e-29	1.10366	1.74878e-24	DC	BCGIV
Slfn8	5.47824e-29	1.04099	1.76925e-24	DC	BCGIV
Irgm11	6.26007e-29	1.07747	2.02175e-24	DC	BCGIV
Rpl5	6.53991e-29	-0.670119	2.11213e-24	DC	PBSIV
Atpif11	1.16891e-28	-1.15851	3.77512e-24	DC	PBSIV
Trim30a1	1.20528e-28	1.05982	3.89256e-24	DC	BCGIV
Apod1	1.62727e-28	1.44655	5.25545e-24	DC	BCGIV
Ifi471	1.65795e-28	1.13149	5.3545e-24	DC	BCGIV
Ly6a1	1.78248e-28	1.839	5.7567e-24	DC	BCGIV
Rps251	1.78633e-28	-0.56373	5.76913e-24	DC	PBSIV
Cst31	3.10017e-28	-1.75161	1.00123e-23	DC	PBSIV
Tspo	4.80181e-28	1.1642	1.55079e-23	DC	BCGIV
Mndal	5.11697e-28	1.38125	1.65258e-23	DC	BCGIV
Xcr1	5.3202e-28	-1.52264	1.71821e-23	DC	PBSIV
Ifitm2	8.08758e-28	1.4715	2.61196e-23	DC	BCGIV
Rps4x1	8.41322e-28	-0.592224	2.71713e-23	DC	PBSIV
Phf11b1	1.30887e-27	1.33423	4.22711e-23	DC	BCGIV
Rpl341	1.52622e-27	-0.530406	4.92907e-23	DC	PBSIV
Rplp0	1.62169e-27	-0.551646	5.23741e-23	DC	PBSIV
Ifi203	2.63608e-27	1.27515	8.5135e-23	DC	BCGIV
Chmp4b	3.28442e-27	0.855513	1.06074e-22	DC	BCGIV
Rpl131	3.96243e-27	-0.528948	1.27971e-22	DC	PBSIV
Cd300a	4.71933e-27	1.25233	1.52416e-22	DC	BCGIV
Cybb1	5.27043e-27	1.14307	1.70214e-22	DC	BCGIV
Tor1aip11	5.79929e-27	0.984782	1.87294e-22	DC	BCGIV
Ifit3b1	1.4089e-26	1.02093	4.55017e-22	DC	BCGIV
Ifi2061	1.71646e-26	0.947034	5.54349e-22	DC	BCGIV
Oasl11	1.80224e-26	1.28244	5.8205e-22	DC	BCGIV
Rpl221	2.52802e-26	-0.710449	8.16448e-22	DC	PBSIV
Lgmn	2.5704e-26	1.12395	8.30136e-22	DC	BCGIV
Ddx581	3.38742e-26	0.945689	1.094e-21	DC	BCGIV
Sdcbp	3.42006e-26	0.917597	1.10454e-21	DC	BCGIV
Rpl381	4.1372e-26	-0.578364	1.33615e-21	DC	PBSIV
Sp110	4.39254e-26	0.986874	1.41862e-21	DC	BCGIV
Pnp	5.71314e-26	1.21292	1.84512e-21	DC	BCGIV
Rpl14	8.98766e-26	-0.659418	2.90266e-21	DC	PBSIV
Rpl261	1.3216e-25	-0.559421	4.26824e-21	DC	PBSIV
Daxx1	1.35826e-25	1.06935	4.38665e-21	DC	BCGIV
Resf1	2.01497e-25	1.12166	6.50753e-21	DC	BCGIV
Samd9l	2.5906e-25	1.09445	8.36659e-21	DC	BCGIV
Ppt1	3.7924e-25	-1.94439	1.22479e-20	DC	PBSIV
Fau1	5.65261e-25	-0.466389	1.82557e-20	DC	PBSIV
Rpl171	6.53761e-25	-0.516896	2.11139e-20	DC	PBSIV
Rpl231	7.60611e-25	-0.500646	2.45647e-20	DC	PBSIV
Ccnd2	9.15349e-25	1.28775	2.95621e-20	DC	BCGIV
Lgals11	1.04149e-24	1.33917	3.3636e-20	DC	BCGIV
Rps71	1.41939e-24	-0.582976	4.58407e-20	DC	PBSIV
Spon1	2.20072e-24	0.709074	7.10743e-20	DC	BCGIV
Rpl23a1	2.85489e-24	-0.499214	9.22014e-20	DC	PBSIV
Tyrobp1	3.06668e-24	0.846578	9.90414e-20	DC	BCGIV
mt-Nd31	4.10958e-24	-1.09343	1.32723e-19	DC	PBSIV
Tbca1	7.99615e-24	-0.941709	2.58244e-19	DC	PBSIV
Cdkn1a1	1.05933e-23	1.34874	3.42123e-19	DC	BCGIV
Rps131	1.16916e-23	-0.526334	3.77593e-19	DC	PBSIV
Slc15a3	1.65255e-23	0.897366	5.33707e-19	DC	BCGIV
Rpl151	1.65366e-23	-0.539669	5.34065e-19	DC	PBSIV
Rps231	2.47981e-23	-0.510478	8.0088e-19	DC	PBSIV
Rpl12	2.87826e-23	-0.575815	9.29564e-19	DC	PBSIV
Rps171	3.00357e-23	-0.618834	9.70033e-19	DC	PBSIV
Rpl10a1	3.0231e-23	-0.644323	9.7634e-19	DC	PBSIV
Rpl361	3.40994e-23	-0.538169	1.10127e-18	DC	PBSIV
Rps81	3.78736e-23	-0.506655	1.22317e-18	DC	PBSIV
Rpl321	4.02616e-23	-0.558423	1.30029e-18	DC	PBSIV
H2-T22	4.06482e-23	0.902699	1.31277e-18	DC	BCGIV
Runx1	7.25765e-23	1.0445	2.34393e-18	DC	BCGIV
Rpl211	1.51458e-22	-0.543839	4.89148e-18	DC	PBSIV
Rpl18a1	4.10908e-22	-0.494358	1.32707e-17	DC	PBSIV
Gcsam	4.42602e-22	-0.567116	1.42943e-17	DC	PBSIV
Ube2l6	5.89347e-22	0.849455	1.90335e-17	DC	BCGIV
Rpl281	6.61937e-22	-0.513391	2.13779e-17	DC	PBSIV
mt-Co3	9.4206e-22	-0.782188	3.04248e-17	DC	PBSIV
Tor3a	1.34202e-21	0.797259	4.33419e-17	DC	BCGIV
Cmpk21	1.90008e-21	0.824772	6.13651e-17	DC	BCGIV
Ifi351	2.23437e-21	0.718867	7.21613e-17	DC	BCGIV
Rps101	3.07482e-21	-0.467367	9.93042e-17	DC	PBSIV
Helz21	3.99709e-21	0.639544	1.2909e-16	DC	BCGIV
Trim30d	5.16262e-21	0.713331	1.66732e-16	DC	BCGIV
9930111J21Rik21	8.13909e-21	0.852947	2.6286e-16	DC	BCGIV
Rps141	8.87864e-21	-0.424051	2.86745e-16	DC	PBSIV
Rps241	9.17686e-21	-0.41011	2.96376e-16	DC	PBSIV
Sap30	9.33138e-21	0.828621	3.01366e-16	DC	BCGIV
Myd881	9.44393e-21	0.738117	3.05001e-16	DC	BCGIV
Cd81	1.016e-20	-0.913894	3.28126e-16	DC	PBSIV
H2-Eb11	1.02819e-20	-0.824722	3.32064e-16	DC	PBSIV
Iqgap1	1.23664e-20	0.728776	3.99386e-16	DC	BCGIV
Rac2	1.27563e-20	0.949543	4.11978e-16	DC	BCGIV
Dtx3l	1.27568e-20	0.659806	4.11992e-16	DC	BCGIV
Tkt	2.00384e-20	0.760989	6.47161e-16	DC	BCGIV
Parp91	2.7858e-20	0.653719	8.99702e-16	DC	BCGIV
Ctss1	2.91576e-20	0.860126	9.41674e-16	DC	BCGIV
Rps191	3.87767e-20	-0.502441	1.25233e-15	DC	PBSIV
Ly6e	4.08034e-20	0.660475	1.31779e-15	DC	BCGIV
H3f3b	6.28634e-20	0.676226	2.03024e-15	DC	BCGIV
S100a41	6.70608e-20	1.10016	2.16579e-15	DC	BCGIV
Grn	6.9728e-20	0.768871	2.25193e-15	DC	BCGIV
Rps27a	7.40674e-20	-0.487678	2.39208e-15	DC	PBSIV
Bach1	8.88626e-20	0.808582	2.8699e-15	DC	BCGIV
Dhx581	1.43815e-19	0.661449	4.64464e-15	DC	BCGIV
Gbp71	1.63588e-19	0.887314	5.28325e-15	DC	BCGIV
Stat21	1.69509e-19	0.742124	5.47445e-15	DC	BCGIV
Ifitm6	1.73466e-19	0.961429	5.60226e-15	DC	BCGIV
Rack1	1.79931e-19	-0.47724	5.81105e-15	DC	PBSIV
Pik3ap1	2.15634e-19	0.857241	6.9641e-15	DC	BCGIV
B2m	2.34682e-19	0.459383	7.57928e-15	DC	BCGIV
Rpl4	2.68973e-19	-0.502093	8.68675e-15	DC	PBSIV
Rps161	2.79499e-19	-0.400537	9.0267e-15	DC	PBSIV
Herc61	3.06597e-19	0.877532	9.90187e-15	DC	BCGIV
Ccnd31	3.09407e-19	0.884527	9.9926e-15	DC	BCGIV
Rpl111	3.22366e-19	-0.474262	1.04111e-14	DC	PBSIV
Plaur1	5.31429e-19	0.970036	1.7163e-14	DC	BCGIV
Kmo	5.58486e-19	0.611428	1.80369e-14	DC	BCGIV
Rnf114	6.31732e-19	0.654516	2.04024e-14	DC	BCGIV
Lars21	6.40366e-19	0.642273	2.06813e-14	DC	BCGIV
Rpl35a1	6.6262e-19	-0.410169	2.14e-14	DC	PBSIV
Tgm2	6.8539e-19	1.06391	2.21354e-14	DC	BCGIV
Rps121	7.53226e-19	-0.481504	2.43262e-14	DC	PBSIV
Gpr141b	8.21983e-19	-0.696313	2.65468e-14	DC	PBSIV
Nampt1	8.61836e-19	0.72158	2.78339e-14	DC	BCGIV
Rpl91	8.71823e-19	-0.462821	2.81564e-14	DC	PBSIV
Rpl10	8.83085e-19	-0.513523	2.85201e-14	DC	PBSIV
Trim25	9.56905e-19	0.801036	3.09042e-14	DC	BCGIV
Itgae	9.77755e-19	-0.85829	3.15776e-14	DC	PBSIV
Coro1a	1.35548e-18	0.618541	4.37764e-14	DC	BCGIV
Acer3	1.45919e-18	0.616852	4.71261e-14	DC	BCGIV
Cox7c1	1.68076e-18	-0.538171	5.42818e-14	DC	PBSIV
Ccnd1	1.75414e-18	0.922667	5.66517e-14	DC	BCGIV
Lamp2	2.07933e-18	0.633729	6.71541e-14	DC	BCGIV
Ogfr1	2.08294e-18	0.646814	6.72705e-14	DC	BCGIV
Rpl241	2.22394e-18	-0.481029	7.18245e-14	DC	PBSIV
Nrros	2.91119e-18	0.679072	9.40198e-14	DC	BCGIV
Cox7a2l1	3.56668e-18	-0.780147	1.15189e-13	DC	PBSIV
I830077J02Rik	4.35784e-18	0.744314	1.40741e-13	DC	BCGIV
Pfdn51	4.64655e-18	-0.616002	1.50065e-13	DC	PBSIV
Fgr	5.43329e-18	0.775447	1.75474e-13	DC	BCGIV
Clec9a	5.73913e-18	-0.973932	1.85351e-13	DC	PBSIV
Fosl2	6.06741e-18	0.7656	1.95953e-13	DC	BCGIV
Ms4a6d	8.12955e-18	1.08352	2.62552e-13	DC	BCGIV
Pglyrp1	8.77486e-18	-0.603266	2.83393e-13	DC	PBSIV
Casp8	9.15398e-18	0.651257	2.95637e-13	DC	BCGIV
H2-D1	9.49382e-18	0.527416	3.06613e-13	DC	BCGIV
Slc29a3	1.07972e-17	0.775113	3.48707e-13	DC	BCGIV
Dynll1	1.0875e-17	0.640769	3.51219e-13	DC	BCGIV
Gm100761	1.1269e-17	-0.605956	3.63944e-13	DC	PBSIV
Ehd4	1.23953e-17	0.740039	4.00319e-13	DC	BCGIV
Ptpn181	1.29719e-17	-0.708752	4.18941e-13	DC	PBSIV
Ptpn1	1.32657e-17	0.549343	4.2843e-13	DC	BCGIV
Fuca1	1.69567e-17	-0.942169	5.47634e-13	DC	PBSIV
Hepacam2	1.87905e-17	-0.759348	6.0686e-13	DC	PBSIV
Slfn1	1.90682e-17	1.11102	6.15826e-13	DC	BCGIV
Bcl3	2.15494e-17	0.630643	6.95958e-13	DC	BCGIV
Oas2	2.2984e-17	0.538455	7.4229e-13	DC	BCGIV
Psmb10	2.71905e-17	0.609418	8.78145e-13	DC	BCGIV
Ttc39a	2.81281e-17	-0.261625	9.08424e-13	DC	PBSIV
Tgfbi	3.71858e-17	1.55612	1.20095e-12	DC	BCGIV
Ctsb1	5.30483e-17	0.737147	1.71325e-12	DC	BCGIV
mt-Co2	5.56466e-17	-0.639523	1.79716e-12	DC	PBSIV
Atp6v0c	6.47676e-17	0.722988	2.09174e-12	DC	BCGIV
Cd276	7.18264e-17	0.522911	2.31971e-12	DC	BCGIV
Rpl13a	7.44819e-17	-0.401441	2.40547e-12	DC	PBSIV
Ubc1	7.62068e-17	0.646458	2.46118e-12	DC	BCGIV
Pomp	7.92309e-17	-0.762583	2.55884e-12	DC	PBSIV
Nfkbie	8.76369e-17	0.817024	2.83032e-12	DC	BCGIV
2003-09-01	9.33502e-17	-0.890214	3.01484e-12	DC	PBSIV
Arid5a	9.48214e-17	0.696983	3.06235e-12	DC	BCGIV
Pirb	9.57778e-17	0.651891	3.09324e-12	DC	BCGIV
Oas1g	1.10332e-16	0.452166	3.56327e-12	DC	BCGIV
Cd164	1.31733e-16	0.95496	4.25444e-12	DC	BCGIV
Sdc3	1.39435e-16	0.680166	4.5032e-12	DC	BCGIV
Nt5c3	1.39983e-16	0.724278	4.52088e-12	DC	BCGIV
Rpl271	1.44349e-16	-0.418705	4.66189e-12	DC	PBSIV
Fam241a	1.73364e-16	0.728392	5.59895e-12	DC	BCGIV
BC147527	1.7763e-16	0.510274	5.73674e-12	DC	BCGIV
Rin21	1.93461e-16	0.616747	6.248e-12	DC	BCGIV
Csrnp11	2.01921e-16	0.927109	6.52123e-12	DC	BCGIV
Snx2	2.14676e-16	0.744904	6.93318e-12	DC	BCGIV
Dnase1l3	2.15363e-16	-1.25008	6.95537e-12	DC	PBSIV
Bst11	2.27805e-16	-0.593319	7.3572e-12	DC	PBSIV
Cd300lf	2.35576e-16	0.593384	7.60816e-12	DC	BCGIV
Zfand51	2.512e-16	0.811533	8.11276e-12	DC	BCGIV
Gm20559	2.78275e-16	0.652947	8.98717e-12	DC	BCGIV
Wfdc171	3.25602e-16	1.3339	1.05157e-11	DC	BCGIV
Kdr1	3.26221e-16	0.798861	1.05356e-11	DC	BCGIV
Zup1	3.32e-16	0.683154	1.07223e-11	DC	BCGIV
Ctsz1	3.85292e-16	0.567259	1.24434e-11	DC	BCGIV
Lilrb4a	3.86936e-16	0.98778	1.24965e-11	DC	BCGIV
Slc44a2	4.47394e-16	0.546611	1.4449e-11	DC	BCGIV
Shtn1	4.56949e-16	-1.01486	1.47576e-11	DC	PBSIV
Casp4	5.52109e-16	0.649842	1.78309e-11	DC	BCGIV
Kit	5.60384e-16	-0.770384	1.80982e-11	DC	PBSIV
Rnh1	7.35596e-16	0.807068	2.37568e-11	DC	BCGIV
Cd361	7.8244e-16	-0.744109	2.52697e-11	DC	PBSIV
Trafd11	8.25402e-16	0.76865	2.66572e-11	DC	BCGIV
Cdkn2d	1.11077e-15	0.71398	3.58733e-11	DC	BCGIV
Cd24a	1.13988e-15	-1.09485	3.68135e-11	DC	PBSIV
Atp5g2	1.19429e-15	-0.607598	3.85707e-11	DC	PBSIV
Msn	1.22054e-15	0.680706	3.94185e-11	DC	BCGIV
Bex6	1.33282e-15	0.461553	4.30448e-11	DC	BCGIV
Atf41	1.4009e-15	0.652665	4.52436e-11	DC	BCGIV
Tbc1d4	1.57029e-15	-1.4578	5.07141e-11	DC	PBSIV
Treml2	1.71117e-15	0.558389	5.5264e-11	DC	BCGIV
Parp121	1.73169e-15	0.602386	5.59265e-11	DC	BCGIV
Lyn	1.89507e-15	0.563603	6.12032e-11	DC	BCGIV
Wdfy4	1.9768e-15	-1.02196	6.38427e-11	DC	PBSIV
Psmd8	2.279e-15	0.585794	7.36025e-11	DC	BCGIV
Ifi2081	2.35447e-15	0.534713	7.60401e-11	DC	BCGIV
Pianp	2.36949e-15	-0.397631	7.65251e-11	DC	PBSIV
Ptpn6	2.37295e-15	0.736676	7.66368e-11	DC	BCGIV
H2-Oa	2.38791e-15	-0.771131	7.712e-11	DC	PBSIV
Agpat3	2.79096e-15	-0.449879	9.0137e-11	DC	PBSIV
Zc3hav11	3.07508e-15	0.566689	9.93129e-11	DC	BCGIV
Fam149a	3.27076e-15	-0.304344	1.05632e-10	DC	PBSIV
H2-T23	3.55381e-15	0.594791	1.14774e-10	DC	BCGIV
B4galt5	4.06379e-15	0.50577	1.31244e-10	DC	BCGIV
Hck	4.54964e-15	0.862909	1.46935e-10	DC	BCGIV
Itm2b1	4.57572e-15	0.555468	1.47778e-10	DC	BCGIV
Ddx601	5.01414e-15	0.525559	1.61937e-10	DC	BCGIV
Ascc3	5.77216e-15	0.511682	1.86418e-10	DC	BCGIV
Tnfrsf1a	6.13242e-15	0.630689	1.98053e-10	DC	BCGIV
Ccl4	6.24369e-15	1.76441	2.01646e-10	DC	BCGIV
Anpep	7.10154e-15	-0.53753	2.29351e-10	DC	PBSIV
Epsti1	8.04494e-15	0.776116	2.59819e-10	DC	BCGIV
Lgals31	8.71546e-15	0.967069	2.81475e-10	DC	BCGIV
Slc25a4	9.30159e-15	-0.743552	3.00404e-10	DC	PBSIV
mt-Nd1	1.09121e-14	-0.638421	3.52419e-10	DC	PBSIV
Ctsa1	1.12784e-14	0.608712	3.64246e-10	DC	BCGIV
Emp11	1.13516e-14	0.895557	3.66612e-10	DC	BCGIV
Gm21188	1.16507e-14	0.405068	3.76271e-10	DC	BCGIV
Gpnmb1	1.31983e-14	-0.313286	4.26252e-10	DC	PBSIV
Samhd11	1.52515e-14	0.725705	4.92561e-10	DC	BCGIV
Mgp1	1.5476e-14	0.704848	4.99814e-10	DC	BCGIV
Id21	1.68525e-14	-1.26861	5.44269e-10	DC	PBSIV
Il21r	1.77951e-14	0.690746	5.74709e-10	DC	BCGIV
Vps37b	1.91122e-14	0.635641	6.17246e-10	DC	BCGIV
Sub1	1.984e-14	-0.51622	6.40752e-10	DC	PBSIV
Pml	2.29772e-14	0.554446	7.4207e-10	DC	BCGIV
Rbms11	2.70013e-14	0.672459	8.72035e-10	DC	BCGIV
Tlr11	2.93072e-14	-0.377187	9.46505e-10	DC	PBSIV
Ccr5	2.9545e-14	0.782995	9.54184e-10	DC	BCGIV
Actr2	2.99562e-14	0.50672	9.67465e-10	DC	BCGIV
Il10ra	3.19831e-14	0.624517	1.03293e-09	DC	BCGIV
A530064D06Rik	3.46135e-14	0.433457	1.11788e-09	DC	BCGIV
Pbx1	3.62402e-14	-0.511823	1.17041e-09	DC	PBSIV
Laptm51	3.9376e-14	0.494713	1.27169e-09	DC	BCGIV
mt-Cytb1	4.03747e-14	-0.642949	1.30394e-09	DC	PBSIV
Scand1	4.11057e-14	0.578995	1.32755e-09	DC	BCGIV
Insig1	4.2104e-14	0.509882	1.35979e-09	DC	BCGIV
Tgfb1	4.85303e-14	0.607392	1.56734e-09	DC	BCGIV
mt-Nd4l1	4.8726e-14	-0.697506	1.57365e-09	DC	PBSIV
Tagln2	5.24416e-14	0.68138	1.69365e-09	DC	BCGIV
Nsd3	5.45059e-14	0.541989	1.76032e-09	DC	BCGIV
Btg1	5.85019e-14	-0.693659	1.88938e-09	DC	PBSIV
Map3k14	6.262e-14	0.644511	2.02237e-09	DC	BCGIV
1600014C10Rik	6.37193e-14	0.510954	2.05788e-09	DC	BCGIV
Cadm1	6.80793e-14	-0.762915	2.19869e-09	DC	PBSIV
Wipf1	6.91961e-14	0.565008	2.23476e-09	DC	BCGIV
Xpo1	8.43153e-14	0.498767	2.72305e-09	DC	BCGIV
H2-Ob	8.45977e-14	-0.645481	2.73217e-09	DC	PBSIV
Cd84	8.94527e-14	-0.61033	2.88896e-09	DC	PBSIV
Rpl191	9.08043e-14	-0.324332	2.93262e-09	DC	PBSIV
Cyb5a1	9.11415e-14	-0.781809	2.94351e-09	DC	PBSIV
Lims1	9.15297e-14	0.358938	2.95604e-09	DC	BCGIV
Cldn1	9.90226e-14	-0.811389	3.19803e-09	DC	PBSIV
H2-Aa1	1.17737e-13	-0.561719	3.80242e-09	DC	PBSIV
Rpl71	1.35523e-13	-0.357276	4.37686e-09	DC	PBSIV
Tmem184b1	1.38415e-13	0.5052	4.47025e-09	DC	BCGIV
Tor1aip2	1.4238e-13	0.539608	4.59832e-09	DC	BCGIV
Scimp	1.54787e-13	0.693768	4.99901e-09	DC	BCGIV
Sbno2	1.62779e-13	0.496577	5.25711e-09	DC	BCGIV
H2-DMa1	1.71923e-13	-0.632275	5.55243e-09	DC	PBSIV
Mxd1	1.76894e-13	0.861699	5.71296e-09	DC	BCGIV
Txndc16	1.7965e-13	-0.940709	5.80198e-09	DC	PBSIV
Mpzl2	2.18616e-13	-0.253681	7.06042e-09	DC	PBSIV
Axl	2.53059e-13	0.777306	8.17281e-09	DC	BCGIV
Cd40	2.5904e-13	0.71422	8.36596e-09	DC	BCGIV
Csf2rb	2.70434e-13	0.596023	8.73393e-09	DC	BCGIV
Creb5	2.7362e-13	0.649294	8.83684e-09	DC	BCGIV
Tent5a	2.7452e-13	0.627609	8.8659e-09	DC	BCGIV
Nmi	2.97114e-13	0.642295	9.5956e-09	DC	BCGIV
Galnt6	3.12595e-13	0.366308	1.00956e-08	DC	BCGIV
Fndc3a	3.12888e-13	0.630806	1.0105e-08	DC	BCGIV
Tep1	3.80205e-13	0.613801	1.22791e-08	DC	BCGIV
Rgs10	4.00754e-13	-0.658256	1.29428e-08	DC	PBSIV
Plxnb2	4.33865e-13	0.446409	1.40121e-08	DC	BCGIV
Rps91	4.37571e-13	-0.344263	1.41318e-08	DC	PBSIV
Smchd1	4.40893e-13	0.585809	1.42391e-08	DC	BCGIV
Gm36723	4.63259e-13	-0.384504	1.49614e-08	DC	PBSIV
Hspa81	4.6854e-13	0.64478	1.5132e-08	DC	BCGIV
Fam129b	4.73568e-13	0.530939	1.52943e-08	DC	BCGIV
Slc25a22	5.33964e-13	0.419357	1.72449e-08	DC	BCGIV
Kdm6b1	5.6576e-13	0.711674	1.82718e-08	DC	BCGIV
Pou2f2	5.71415e-13	0.581083	1.84544e-08	DC	BCGIV
Il2rg	5.78079e-13	0.566612	1.86696e-08	DC	BCGIV
Mefv	5.79777e-13	0.477419	1.87245e-08	DC	BCGIV
Pitpna	5.9835e-13	0.55338	1.93243e-08	DC	BCGIV
Il4ra1	6.46794e-13	0.529191	2.08888e-08	DC	BCGIV
Hmox2	6.70925e-13	0.423532	2.16682e-08	DC	BCGIV
Uba7	6.85115e-13	0.498135	2.21265e-08	DC	BCGIV
Irf91	6.9203e-13	0.498256	2.23498e-08	DC	BCGIV
Cd9	7.21686e-13	-0.790287	2.33076e-08	DC	PBSIV
Trim30b	7.89425e-13	0.463753	2.54953e-08	DC	BCGIV
Plaat31	7.92453e-13	-0.795622	2.55931e-08	DC	PBSIV
Cd72	8.18171e-13	1.14775	2.64237e-08	DC	BCGIV
BC0055371	9.18865e-13	0.637553	2.96757e-08	DC	BCGIV
Ptms1	1.0081e-12	-0.540336	3.25577e-08	DC	PBSIV
Elf1	1.17982e-12	0.516595	3.81036e-08	DC	BCGIV
Ifit1bl1	1.24063e-12	0.801341	4.00672e-08	DC	BCGIV
H2-Ab11	1.25255e-12	-0.542722	4.04525e-08	DC	PBSIV
mt-Co1	1.29136e-12	-0.52146	4.17057e-08	DC	PBSIV
Klrb1b	1.29705e-12	-0.656303	4.18896e-08	DC	PBSIV
Selenow	1.30721e-12	0.62967	4.22177e-08	DC	BCGIV
Cxcl91	1.31546e-12	-0.937469	4.24842e-08	DC	PBSIV
Malt1	1.35161e-12	0.802588	4.36516e-08	DC	BCGIV
Slamf9	1.51797e-12	0.713812	4.90243e-08	DC	BCGIV
Txndc15	1.54076e-12	-0.707643	4.97603e-08	DC	PBSIV
Cxcr4	1.77443e-12	0.82667	5.73069e-08	DC	BCGIV
Gm5431	2.08743e-12	0.289292	6.74155e-08	DC	BCGIV
Coro2a	2.12708e-12	0.554779	6.8696e-08	DC	BCGIV
Clec12a	2.17388e-12	-0.538169	7.02075e-08	DC	PBSIV
Stard3	2.41515e-12	0.388169	7.79996e-08	DC	BCGIV
Sdc4	2.49125e-12	1.01876	8.04573e-08	DC	BCGIV
Socs31	2.52253e-12	0.818383	8.14675e-08	DC	BCGIV
AW1120101	2.56262e-12	-0.738723	8.27624e-08	DC	PBSIV
Npm1	2.63681e-12	-0.472705	8.51586e-08	DC	PBSIV
Cxcl101	2.75548e-12	2.30944	8.8991e-08	DC	BCGIV
A930037H05Rik	2.87856e-12	0.426091	9.29661e-08	DC	BCGIV
Lilr4b	3.1432e-12	0.671591	1.01513e-07	DC	BCGIV
Ldlr	3.31598e-12	0.474943	1.07093e-07	DC	BCGIV
Igha1	3.3316e-12	-0.27004	1.07597e-07	DC	PBSIV
B430306N03Rik	3.3946e-12	0.408655	1.09632e-07	DC	BCGIV
Gpr68	3.40011e-12	-0.278019	1.0981e-07	DC	PBSIV
Pim1	3.58462e-12	0.617327	1.15769e-07	DC	BCGIV
Psme11	3.72982e-12	-0.587701	1.20458e-07	DC	PBSIV
Rnf149	3.7726e-12	0.505169	1.2184e-07	DC	BCGIV
Slfn4	3.7814e-12	0.581216	1.22124e-07	DC	BCGIV
Rab7b	3.78727e-12	-0.823696	1.22314e-07	DC	PBSIV
Grb2	3.81789e-12	0.448024	1.23303e-07	DC	BCGIV
Gch1	4.29444e-12	0.54037	1.38693e-07	DC	BCGIV
Gm11837	4.68367e-12	-0.298971	1.51264e-07	DC	PBSIV
mt-Atp6	4.73299e-12	-0.521419	1.52857e-07	DC	PBSIV
Sirpa	4.86786e-12	0.541086	1.57212e-07	DC	BCGIV
Rab24	5.00182e-12	0.383124	1.61539e-07	DC	BCGIV
Edem1	5.0814e-12	0.507055	1.64109e-07	DC	BCGIV
Iglc11	5.33139e-12	-0.267223	1.72183e-07	DC	PBSIV
Tspan13	5.86584e-12	0.615498	1.89443e-07	DC	BCGIV
Zeb2	6.06297e-12	0.414036	1.9581e-07	DC	BCGIV
Hsp90aa11	6.06575e-12	0.568999	1.95899e-07	DC	BCGIV
Tcf4	6.08002e-12	0.61188	1.9636e-07	DC	BCGIV
Prkcd	6.11152e-12	0.603225	1.97378e-07	DC	BCGIV
Myo6	6.41945e-12	-0.566228	2.07322e-07	DC	PBSIV
Rpl181	6.46761e-12	-0.355036	2.08878e-07	DC	PBSIV
Capza2	6.52022e-12	0.497531	2.10577e-07	DC	BCGIV
Nfkb1	6.74011e-12	0.698743	2.17679e-07	DC	BCGIV
Frmd4a	7.36165e-12	0.581961	2.37752e-07	DC	BCGIV
D1Ertd622e	7.51569e-12	0.556661	2.42727e-07	DC	BCGIV
Parp10	7.7157e-12	0.35468	2.49186e-07	DC	BCGIV
Smagp	8.09147e-12	-0.445119	2.61322e-07	DC	PBSIV
Mctp1	8.69038e-12	-0.415336	2.80664e-07	DC	PBSIV
Msrb1	9.01298e-12	0.56086	2.91083e-07	DC	BCGIV
Cxcr3	9.57628e-12	-0.378824	3.09275e-07	DC	PBSIV
Il1r2	1.09112e-11	0.735859	3.52389e-07	DC	BCGIV
Cycs	1.1081e-11	0.643195	3.57872e-07	DC	BCGIV
mt-Nd2	1.12231e-11	-0.578182	3.62462e-07	DC	PBSIV
Btla	1.13356e-11	-0.551048	3.66093e-07	DC	PBSIV
Pcgf5	1.13438e-11	0.537932	3.6636e-07	DC	BCGIV
Fnbp1	1.22122e-11	-0.691358	3.94407e-07	DC	PBSIV
Itgam	1.27317e-11	0.529344	4.11183e-07	DC	BCGIV
Phf11a	1.33823e-11	0.642442	4.32195e-07	DC	BCGIV
Ywhae1	1.43227e-11	0.435864	4.62566e-07	DC	BCGIV
Prkar2a	1.43262e-11	-0.624311	4.62681e-07	DC	PBSIV
Sult1a1	1.53596e-11	-0.3071	4.96055e-07	DC	PBSIV
Atp6ap2	1.54654e-11	0.517266	4.99471e-07	DC	BCGIV
Tomm71	1.55429e-11	-0.445365	5.01974e-07	DC	PBSIV
Cacna1s	1.67172e-11	-0.377655	5.39899e-07	DC	PBSIV
Selenot	1.67235e-11	0.464414	5.40102e-07	DC	BCGIV
Rps6	1.72328e-11	-0.351814	5.56552e-07	DC	PBSIV
Xdh	1.76985e-11	0.475922	5.71591e-07	DC	BCGIV
Etnk1	1.85339e-11	0.559983	5.9857e-07	DC	BCGIV
Ythdf1	2.08373e-11	0.438906	6.72961e-07	DC	BCGIV
Trip12	2.22928e-11	0.44854	7.19968e-07	DC	BCGIV
Arf4	2.27213e-11	0.509526	7.33808e-07	DC	BCGIV
Arhgap30	2.30567e-11	0.52272	7.4464e-07	DC	BCGIV
St3gal5	2.34553e-11	-0.532032	7.57512e-07	DC	PBSIV
Rara	2.36685e-11	0.409856	7.64399e-07	DC	BCGIV
Sar1a	2.47791e-11	0.434432	8.00267e-07	DC	BCGIV
Il1b1	2.49559e-11	1.35859	8.05976e-07	DC	BCGIV
Tmbim6	2.57355e-11	0.419499	8.31155e-07	DC	BCGIV
Tdrd7	2.7661e-11	0.376498	8.93341e-07	DC	BCGIV
Rpl311	2.94864e-11	-0.257654	9.52293e-07	DC	PBSIV
Dazap21	2.99898e-11	0.441184	9.68551e-07	DC	BCGIV
Slc15a4	3.02232e-11	0.463861	9.76087e-07	DC	BCGIV
AA467197	3.05676e-11	1.60014	9.8721e-07	DC	BCGIV
Rasa4	3.06539e-11	0.533911	9.89999e-07	DC	BCGIV
Nupr1	3.10732e-11	0.614975	1.00354e-06	DC	BCGIV
Atf6	3.31654e-11	0.427364	1.07111e-06	DC	BCGIV
Rela	3.40369e-11	0.460594	1.09926e-06	DC	BCGIV
Ctsd1	3.54921e-11	-0.648676	1.14625e-06	DC	PBSIV
Gcnt2	3.89293e-11	0.685452	1.25726e-06	DC	BCGIV
Zcchc4	3.91575e-11	-0.303894	1.26463e-06	DC	PBSIV
Lcp2	4.04752e-11	0.484998	1.30719e-06	DC	BCGIV
Card19	4.27131e-11	0.405373	1.37946e-06	DC	BCGIV
Pmvk	4.30647e-11	0.50635	1.39082e-06	DC	BCGIV
Tpm4	4.40495e-11	0.553428	1.42262e-06	DC	BCGIV
Dop1b	4.48827e-11	0.497667	1.44953e-06	DC	BCGIV
Mthfr	4.5296e-11	0.371145	1.46288e-06	DC	BCGIV
Entpd1	4.54026e-11	-0.723218	1.46632e-06	DC	PBSIV
Camk1d	4.64959e-11	-0.61052	1.50163e-06	DC	PBSIV
Tapbp	4.67873e-11	0.499445	1.51104e-06	DC	BCGIV
Pcyt1a	5.39071e-11	0.485339	1.74098e-06	DC	BCGIV
Ilrun	5.41418e-11	0.434754	1.74856e-06	DC	BCGIV
Emp3	5.64181e-11	0.744452	1.82208e-06	DC	BCGIV
Tpd52	5.68312e-11	0.526556	1.83542e-06	DC	BCGIV
Eif4g2	5.75788e-11	0.494101	1.85956e-06	DC	BCGIV
2006-09-01	6.19018e-11	-0.566976	1.99918e-06	DC	PBSIV
Ddr1	6.42124e-11	0.337597	2.0738e-06	DC	BCGIV
Nfkbib	6.59532e-11	0.40573	2.13002e-06	DC	BCGIV
S100a10	6.5985e-11	0.994561	2.13105e-06	DC	BCGIV
H2afy	6.77284e-11	0.478371	2.18736e-06	DC	BCGIV
Eif2ak21	7.74818e-11	0.310523	2.50235e-06	DC	BCGIV
Tle3	7.96554e-11	0.570362	2.57255e-06	DC	BCGIV
Ubl3	8.86846e-11	0.497559	2.86416e-06	DC	BCGIV
Litaf1	9.2567e-11	0.505732	2.98954e-06	DC	BCGIV
Vcpip1	1.01344e-10	0.515861	3.27302e-06	DC	BCGIV
Abi3	1.03903e-10	0.379882	3.35564e-06	DC	BCGIV
Ifi30	1.15523e-10	0.631257	3.73094e-06	DC	BCGIV
Vrk1	1.16107e-10	0.591329	3.74979e-06	DC	BCGIV
Mapkapk2	1.16824e-10	0.458192	3.77296e-06	DC	BCGIV
Milr1	1.22269e-10	0.388314	3.94881e-06	DC	BCGIV
Pira2	1.2343e-10	0.42457	3.9863e-06	DC	BCGIV
Sct	1.25261e-10	1.47043	4.04544e-06	DC	BCGIV
Lmo2	1.28205e-10	0.456694	4.14051e-06	DC	BCGIV
Ranbp21	1.30177e-10	0.454416	4.20421e-06	DC	BCGIV
Tmem131	1.42926e-10	0.435715	4.61593e-06	DC	BCGIV
Atp5e1	1.50257e-10	-0.424067	4.85271e-06	DC	PBSIV
Uqcrh1	1.55892e-10	-0.465778	5.0347e-06	DC	PBSIV
Capn2	1.61445e-10	0.463454	5.21403e-06	DC	BCGIV
Plpp1	1.73694e-10	-0.372124	5.60962e-06	DC	PBSIV
Calhm6	1.75136e-10	0.586155	5.65618e-06	DC	BCGIV
Sell	1.77487e-10	0.904133	5.73211e-06	DC	BCGIV
Ptprc	1.86028e-10	0.470212	6.00795e-06	DC	BCGIV
Rps18	1.9577e-10	-0.363702	6.32259e-06	DC	PBSIV
mt-Nd4	2.02384e-10	-0.574775	6.53619e-06	DC	PBSIV
Ctsh1	2.05653e-10	0.497393	6.64177e-06	DC	BCGIV
Capg	2.12286e-10	0.653392	6.856e-06	DC	BCGIV
Spint2	2.16858e-10	-0.464564	7.00365e-06	DC	PBSIV
Mov10	2.24884e-10	0.3196	7.26287e-06	DC	BCGIV
Themis2	2.27215e-10	0.468967	7.33815e-06	DC	BCGIV
Pip4k2a	2.30844e-10	0.565838	7.45533e-06	DC	BCGIV
Phf11c	2.37268e-10	0.277573	7.66279e-06	DC	BCGIV
Ly86	2.5654e-10	0.54343	8.28522e-06	DC	BCGIV
Ifi214	2.57274e-10	0.362104	8.30891e-06	DC	BCGIV
Bhlhe40	2.62671e-10	0.597996	8.48322e-06	DC	BCGIV
Necap2	2.67426e-10	0.465367	8.6368e-06	DC	BCGIV
Ffar4	2.70274e-10	-0.673807	8.72877e-06	DC	PBSIV
Arl8b	2.73447e-10	0.367281	8.83124e-06	DC	BCGIV
Morc3	2.8047e-10	0.398549	9.05807e-06	DC	BCGIV
Ptafr	2.81098e-10	0.617849	9.07833e-06	DC	BCGIV
Ank	2.89508e-10	0.326443	9.34994e-06	DC	BCGIV
Irf8	3.12976e-10	-0.731108	1.01079e-05	DC	PBSIV
Slc35c2	3.35345e-10	0.471985	1.08303e-05	DC	BCGIV
Sh3glb1	3.54176e-10	0.46803	1.14385e-05	DC	BCGIV
Emilin2	3.58899e-10	0.448158	1.1591e-05	DC	BCGIV
Mcl11	3.70467e-10	0.473445	1.19646e-05	DC	BCGIV
Ifi211	3.7547e-10	0.767693	1.21262e-05	DC	BCGIV
Zdhhc5	3.84502e-10	0.319151	1.24179e-05	DC	BCGIV
Cebpb	3.91105e-10	0.470802	1.26311e-05	DC	BCGIV
Selplg	3.97145e-10	0.498611	1.28262e-05	DC	BCGIV
Capns1	4.21584e-10	0.338876	1.36155e-05	DC	BCGIV
Cd7	4.27028e-10	0.801214	1.37913e-05	DC	BCGIV
Myl12a1	4.30952e-10	0.444028	1.3918e-05	DC	BCGIV
Evi2a	4.69395e-10	0.511678	1.51596e-05	DC	BCGIV
Tmem106a	4.89113e-10	0.361993	1.57964e-05	DC	BCGIV
Max	4.93734e-10	0.439636	1.59456e-05	DC	BCGIV
Gm43914	5.45599e-10	-0.298405	1.76207e-05	DC	PBSIV
Rab5c	5.73285e-10	0.376281	1.85148e-05	DC	BCGIV
Rasgrp3	6.16849e-10	-0.340748	1.99217e-05	DC	PBSIV
Ddit3	6.49349e-10	0.423973	2.09714e-05	DC	BCGIV
Ist1	6.54685e-10	0.314057	2.11437e-05	DC	BCGIV
Ckap4	6.65289e-10	0.265117	2.14862e-05	DC	BCGIV
Sp140	6.80789e-10	0.670605	2.19868e-05	DC	BCGIV
Arhgdib1	7.14627e-10	0.455369	2.30796e-05	DC	BCGIV
Stat3	7.17721e-10	0.492614	2.31795e-05	DC	BCGIV
Pkm	7.17981e-10	0.39744	2.31879e-05	DC	BCGIV
Serp1	7.42552e-10	0.475762	2.39815e-05	DC	BCGIV
Vasp	7.6543e-10	0.535795	2.47203e-05	DC	BCGIV
Mvp	8.57591e-10	0.446299	2.76968e-05	DC	BCGIV
Plcb4	1.08451e-09	-0.33634	3.50254e-05	DC	PBSIV
Srgn1	1.161e-09	0.570908	3.74958e-05	DC	BCGIV
Ass1	1.16673e-09	0.482456	3.76809e-05	DC	BCGIV
Bin2	1.20012e-09	0.471389	3.87589e-05	DC	BCGIV
Cotl1	1.25006e-09	0.612808	4.0372e-05	DC	BCGIV
Dnaja1	1.30194e-09	0.550073	4.20475e-05	DC	BCGIV
Inpp5k	1.31786e-09	0.272084	4.25615e-05	DC	BCGIV
Arsb	1.34656e-09	-0.463385	4.34886e-05	DC	PBSIV
Il17ra	1.62605e-09	0.380373	5.25149e-05	DC	BCGIV
Picalm1	1.72384e-09	0.391777	5.56733e-05	DC	BCGIV
Sh3bp2	1.74881e-09	0.292528	5.64796e-05	DC	BCGIV
Cd521	1.76767e-09	-0.436805	5.70888e-05	DC	PBSIV
Stap1	1.96473e-09	0.459659	6.34531e-05	DC	BCGIV
Slc31a1	2.17934e-09	0.287671	7.03839e-05	DC	BCGIV
Psmb91	2.24026e-09	-0.544664	7.23514e-05	DC	PBSIV
Rbm8a	2.37547e-09	0.37745	7.67183e-05	DC	BCGIV
St3gal4	2.40593e-09	0.468664	7.77019e-05	DC	BCGIV
Tpm3	2.49835e-09	0.425348	8.06868e-05	DC	BCGIV
Chmp2a	2.535e-09	0.350992	8.18704e-05	DC	BCGIV
Gngt21	2.63444e-09	0.720742	8.50817e-05	DC	BCGIV
Lcn21	2.64731e-09	0.353139	8.54974e-05	DC	BCGIV
Lair1	2.66622e-09	0.578968	8.61082e-05	DC	BCGIV
Rnf34	2.92977e-09	0.396246	9.46197e-05	DC	BCGIV
Nab1	3.04373e-09	0.364256	9.83004e-05	DC	BCGIV
H2-Q4	3.06442e-09	0.518013	9.89684e-05	DC	BCGIV
Rhog	3.08201e-09	0.449603	9.95367e-05	DC	BCGIV
Tmod3	3.14375e-09	0.474609	0.000101531	DC	BCGIV
Rbpj	3.17097e-09	-0.605914	0.00010241	DC	PBSIV
Trem2	3.29646e-09	-0.270467	0.000106462	DC	PBSIV
Slc46a3	3.38605e-09	-0.34998	0.000109356	DC	PBSIV
Znfx11	3.51785e-09	0.514271	0.000113613	DC	BCGIV
Napsa	3.55641e-09	0.477043	0.000114858	DC	BCGIV
Cflar	3.82122e-09	0.648869	0.00012341	DC	BCGIV
Pgap2	4.15493e-09	0.481853	0.000134187	DC	BCGIV
Ppp1r9b	4.2347e-09	0.408109	0.000136764	DC	BCGIV
Fam53c	4.33223e-09	0.339154	0.000139914	DC	BCGIV
Ncf2	4.54162e-09	0.529887	0.000146676	DC	BCGIV
Dpysl2	4.5424e-09	0.524998	0.000146701	DC	BCGIV
Tet2	4.54597e-09	0.316604	0.000146817	DC	BCGIV
Serf21	4.91211e-09	-0.325379	0.000158642	DC	PBSIV
Tnni2	4.92261e-09	-0.651333	0.000158981	DC	PBSIV
S100a1	5.15033e-09	-0.344773	0.000166335	DC	PBSIV
Cited2	5.16749e-09	0.65713	0.000166889	DC	BCGIV
Plscr1	5.42034e-09	0.469479	0.000175055	DC	BCGIV
Stk17b	5.45216e-09	0.426679	0.000176083	DC	BCGIV
Orai1	5.48403e-09	0.511754	0.000177112	DC	BCGIV
Cyp51	5.80535e-09	0.612256	0.00018749	DC	BCGIV
Cers6	6.28867e-09	0.386328	0.000203099	DC	BCGIV
Hs6st1	6.66863e-09	0.337933	0.00021537	DC	BCGIV
Fmnl1	6.94011e-09	0.407722	0.000224138	DC	BCGIV
Ptprj	6.9911e-09	0.342069	0.000225785	DC	BCGIV
Tmem219	7.37192e-09	0.333115	0.000238083	DC	BCGIV
Procr	7.70281e-09	-0.362386	0.00024877	DC	PBSIV
Hmgn1	8.13398e-09	-0.636021	0.000262695	DC	PBSIV
Igkc1	8.48555e-09	-0.53902	0.000274049	DC	PBSIV
mt-Atp81	9.05955e-09	-0.503594	0.000292587	DC	PBSIV
Ckb	9.68716e-09	-0.59246	0.000312857	DC	PBSIV
Sppl2a	9.84982e-09	0.581683	0.00031811	DC	BCGIV
Fem1c	1.01878e-08	0.511682	0.000329025	DC	BCGIV
Zmiz2	1.02798e-08	0.455744	0.000331996	DC	BCGIV
Plbd1	1.08222e-08	-0.585811	0.000349513	DC	PBSIV
Clec4a3	1.09725e-08	0.680662	0.000354369	DC	BCGIV
Ccdc86	1.10269e-08	0.402331	0.000356125	DC	BCGIV
Phip	1.13412e-08	0.471143	0.000366275	DC	BCGIV
Serinc31	1.14324e-08	0.516558	0.00036922	DC	BCGIV
Rtl8a	1.14853e-08	-0.393442	0.000370929	DC	PBSIV
Otud5	1.16851e-08	0.293565	0.000377382	DC	BCGIV
Lap31	1.18718e-08	-0.734625	0.000383412	DC	PBSIV
Lst1	1.19896e-08	0.70156	0.000387217	DC	BCGIV
Tcirg1	1.21523e-08	0.335267	0.000392471	DC	BCGIV
Ubald2	1.21752e-08	0.492456	0.000393211	DC	BCGIV
Azi2	1.226e-08	0.318475	0.00039595	DC	BCGIV
Cd69	1.23438e-08	0.737974	0.000398656	DC	BCGIV
Adap2	1.26248e-08	0.321569	0.000407731	DC	BCGIV
Wdr26	1.26793e-08	0.439357	0.00040949	DC	BCGIV
Cldnd1	1.31009e-08	0.593242	0.000423106	DC	BCGIV
Ppp1r21	1.38839e-08	0.471336	0.000448394	DC	BCGIV
Cish1	1.46339e-08	0.417408	0.000472617	DC	BCGIV
Trim12a	1.5945e-08	0.43488	0.00051496	DC	BCGIV
Serpinb9	1.6486e-08	-0.640152	0.000532433	DC	PBSIV
Fam110a	1.73897e-08	0.507611	0.000561618	DC	BCGIV
Glipr2	1.75157e-08	0.421855	0.000565688	DC	BCGIV
Osbpl8	1.85158e-08	0.405463	0.000597987	DC	BCGIV
Cd741	1.91845e-08	-0.377667	0.000619582	DC	PBSIV
Trim35	1.97251e-08	-0.64247	0.000637043	DC	PBSIV
Txn1	1.99376e-08	-0.980293	0.000643905	DC	PBSIV
Psme2b	2.08356e-08	0.287331	0.000672906	DC	BCGIV
Ankle2	2.19416e-08	0.398302	0.000708626	DC	BCGIV
Fth11	2.20955e-08	0.405015	0.000713597	DC	BCGIV
Dusp31	2.2211e-08	0.443874	0.000717327	DC	BCGIV
Sertad1	2.3589e-08	0.326039	0.00076183	DC	BCGIV
Pfdn6	2.57224e-08	0.334883	0.00083073	DC	BCGIV
Icosl	2.62914e-08	0.387426	0.000849106	DC	BCGIV
Klrk1	2.64613e-08	0.516991	0.000854593	DC	BCGIV
Rpl8	2.67379e-08	-0.290139	0.000863527	DC	PBSIV
2009-09-01	2.77843e-08	0.511512	0.000897322	DC	BCGIV
Ocstamp	2.78521e-08	0.358217	0.000899512	DC	BCGIV
Ddx24	2.80287e-08	0.408009	0.000905215	DC	BCGIV
H2-K1	3.01468e-08	0.446404	0.000973621	DC	BCGIV
Zcchc2	3.02388e-08	0.309003	0.000976592	DC	BCGIV
Taok3	3.09318e-08	0.450837	0.000998973	DC	BCGIV
Bak1	3.1107e-08	0.375519	0.00100463	DC	BCGIV
Irf1	3.20302e-08	0.442616	0.00103445	DC	BCGIV
Prdx51	3.28799e-08	0.399083	0.00106189	DC	BCGIV
Aftph	3.3461e-08	0.463814	0.00108066	DC	BCGIV
Sgk3	3.8062e-08	0.416007	0.00122925	DC	BCGIV
Rtf2	3.87084e-08	0.315109	0.00125012	DC	BCGIV
Tmed5	3.91796e-08	0.409277	0.00126534	DC	BCGIV
Nlrp3	4.04063e-08	0.544073	0.00130496	DC	BCGIV
D16Ertd472e	4.04423e-08	0.399459	0.00130612	DC	BCGIV
H2-DMb2	4.09632e-08	-0.583429	0.00132295	DC	PBSIV
Gbp31	4.43589e-08	0.347971	0.00143262	DC	BCGIV
Nsa21	4.75516e-08	-0.373031	0.00153573	DC	PBSIV
Lfng	4.90173e-08	0.365223	0.00158306	DC	BCGIV
Lrp8	4.94393e-08	0.375406	0.00159669	DC	BCGIV
Naaa	5.01345e-08	-1.00705	0.00161914	DC	PBSIV
Nek6	5.12548e-08	-0.339997	0.00165532	DC	PBSIV
G3bp2	5.16359e-08	0.533816	0.00166763	DC	BCGIV
Cap1	5.18221e-08	0.372224	0.00167365	DC	BCGIV
Adar1	5.26445e-08	0.371728	0.00170021	DC	BCGIV
Ccl8	5.31032e-08	-0.334703	0.00171502	DC	PBSIV
Plec1	5.37373e-08	0.492449	0.0017355	DC	BCGIV
Lnpep	5.39982e-08	0.413419	0.00174392	DC	BCGIV
Rab1a	5.42564e-08	0.278533	0.00175226	DC	BCGIV
Trf	5.6257e-08	-0.343845	0.00181688	DC	PBSIV
Cox6c1	5.91459e-08	-0.438703	0.00191017	DC	PBSIV
Cd38	6.32266e-08	-0.338933	0.00204197	DC	PBSIV
Crlf2	6.35413e-08	0.435221	0.00205213	DC	BCGIV
Lima1	6.38019e-08	-0.374084	0.00206054	DC	PBSIV
Tesk1	6.40777e-08	0.415013	0.00206945	DC	BCGIV
Mycbp2	6.53986e-08	0.391292	0.00211211	DC	BCGIV
Hexim11	6.77308e-08	0.308233	0.00218743	DC	BCGIV
Fam49b	7.13309e-08	0.419033	0.0023037	DC	BCGIV
Hist1h1e1	7.13669e-08	-0.596932	0.00230486	DC	PBSIV
Azin11	7.39788e-08	0.420274	0.00238922	DC	BCGIV
Gosr2	7.45122e-08	0.269396	0.00240645	DC	BCGIV
Endod1	7.48911e-08	0.352403	0.00241868	DC	BCGIV
Xiap	7.66089e-08	0.395104	0.00247416	DC	BCGIV
Ifnar2	8.15839e-08	0.427631	0.00263484	DC	BCGIV
Rassf5	8.46807e-08	0.383932	0.00273485	DC	BCGIV
Arpc1b	8.51675e-08	0.293124	0.00275057	DC	BCGIV
Tut7	8.61384e-08	0.469682	0.00278193	DC	BCGIV
Aldh1b1	8.72247e-08	0.289678	0.00281701	DC	BCGIV
Diaph11	8.77876e-08	0.393452	0.00283519	DC	BCGIV
Actn1	8.89646e-08	-0.454078	0.0028732	DC	PBSIV
Rest	9.27069e-08	0.380564	0.00299406	DC	BCGIV
AI662270	9.46141e-08	0.396872	0.00305566	DC	BCGIV
Abcb1a	9.61082e-08	0.299939	0.00310391	DC	BCGIV
Slamf8	9.73156e-08	-0.518052	0.0031429	DC	PBSIV
Purb	1.00213e-07	0.392571	0.00323646	DC	BCGIV
Spp11	1.0159e-07	-0.367075	0.00328095	DC	PBSIV
Mbd21	1.05122e-07	0.348021	0.00339503	DC	BCGIV
Cox7b1	1.06733e-07	-0.499057	0.00344704	DC	PBSIV
Mrpl30	1.13276e-07	0.296592	0.00365836	DC	BCGIV
Psmd13	1.15824e-07	0.27258	0.00374064	DC	BCGIV
Ramp3	1.22166e-07	0.32059	0.00394548	DC	BCGIV
Cnot6l	1.25594e-07	0.345848	0.00405617	DC	BCGIV
Szrd1	1.27001e-07	0.321307	0.00410162	DC	BCGIV
Pycard	1.30825e-07	0.460253	0.00422512	DC	BCGIV
Ppfibp2	1.3188e-07	-0.255731	0.0042592	DC	PBSIV
Ccl51	1.33493e-07	0.656682	0.00431129	DC	BCGIV
Xbp1	1.41654e-07	0.519032	0.00457485	DC	BCGIV
Rell1	1.47076e-07	0.648315	0.00474996	DC	BCGIV
Eif6	1.62276e-07	0.262176	0.00524087	DC	BCGIV
Anxa71	1.6821e-07	0.358047	0.00543251	DC	BCGIV
Stx11	1.68658e-07	0.348538	0.00544699	DC	BCGIV
Eepd1	1.71826e-07	0.326818	0.00554928	DC	BCGIV
Reep5	1.73794e-07	0.457973	0.00561285	DC	BCGIV
Hist1h1d	1.79448e-07	-0.334713	0.00579544	DC	PBSIV
Uba1	1.99678e-07	0.362895	0.0064488	DC	BCGIV
Uck2	2.04392e-07	0.318728	0.00660104	DC	BCGIV
Csprs	2.05058e-07	0.281422	0.00662254	DC	BCGIV
Nmral1	2.08498e-07	0.312947	0.00673364	DC	BCGIV
Ifitm1	2.09634e-07	0.666662	0.00677034	DC	BCGIV
Ankrd171	2.11351e-07	0.375422	0.0068258	DC	BCGIV
Ets2	2.27458e-07	0.404875	0.00734597	DC	BCGIV
Dusp5	2.28144e-07	0.48064	0.00736813	DC	BCGIV
Ptbp3	2.32339e-07	0.358309	0.00750361	DC	BCGIV
Mfsd12	2.39051e-07	0.306007	0.00772038	DC	BCGIV
Nipa2	2.4129e-07	0.291237	0.00779271	DC	BCGIV
Spi1	2.42075e-07	0.490512	0.00781806	DC	BCGIV
Taok1	2.44385e-07	0.342453	0.00789266	DC	BCGIV
Abr	2.53064e-07	0.407018	0.00817295	DC	BCGIV
Map7d1	2.55978e-07	0.309633	0.00826706	DC	BCGIV
Cst7	2.6103e-07	0.349108	0.00843021	DC	BCGIV
Tubb5	2.68658e-07	-0.608742	0.00867656	DC	PBSIV
Ypel5	2.69168e-07	0.32257	0.00869303	DC	BCGIV
Scarb2	2.87539e-07	0.297174	0.00928635	DC	BCGIV
Cnpy3	2.89103e-07	0.328556	0.00933686	DC	BCGIV
Arhgap17	2.89844e-07	0.482041	0.00936079	DC	BCGIV
Gadd45b1	2.90609e-07	0.670202	0.0093855	DC	BCGIV
Rap1a	2.95949e-07	0.355039	0.00955797	DC	BCGIV
Tspan33	3.06164e-07	-0.347345	0.00988787	DC	PBSIV
Rpl29	3.15141e-07	-0.28854	0.0101778	DC	PBSIV
Sgms1	3.2674e-07	-0.373933	0.0105524	DC	PBSIV
Gnb2	3.39475e-07	0.346453	0.0109637	DC	BCGIV
Tlr7	3.44173e-07	0.36587	0.0111154	DC	BCGIV
Gpr171	3.53872e-07	0.511501	0.0114287	DC	BCGIV
Mtpn	3.55248e-07	0.398821	0.0114731	DC	BCGIV
Nptn	3.66275e-07	0.327648	0.0118292	DC	BCGIV
Lamp1	3.70213e-07	0.275543	0.0119564	DC	BCGIV
Ybx3	3.76511e-07	0.450579	0.0121598	DC	BCGIV
Arl1	3.8409e-07	0.309902	0.0124046	DC	BCGIV
Hmgb2	3.84687e-07	-0.63783	0.0124238	DC	PBSIV
Ankfy1	3.92017e-07	0.253885	0.0126606	DC	BCGIV
Lta4h	3.92876e-07	0.259025	0.0126883	DC	BCGIV
Fdps	3.92946e-07	0.566955	0.0126906	DC	BCGIV
Rab8a	3.98906e-07	0.302069	0.0128831	DC	BCGIV
Kras	3.99491e-07	0.360912	0.012902	DC	BCGIV
Cyp4f18	4.05627e-07	0.380493	0.0131001	DC	BCGIV
Lrrfip1	4.11027e-07	0.36665	0.0132745	DC	BCGIV
Ssr11	4.23402e-07	0.386315	0.0136742	DC	BCGIV
Sh3bp1	4.33724e-07	-0.445726	0.0140075	DC	PBSIV
Dync1h11	4.3519e-07	0.360809	0.0140549	DC	BCGIV
Gbp51	4.35464e-07	0.416633	0.0140638	DC	BCGIV
Mafk1	4.36611e-07	0.285815	0.0141008	DC	BCGIV
St8sia1	4.40864e-07	0.28487	0.0142381	DC	BCGIV
Med13l1	4.44777e-07	0.337499	0.0143645	DC	BCGIV
Stat5a	4.50652e-07	0.274954	0.0145542	DC	BCGIV
Fdft1	4.58573e-07	0.302264	0.0148101	DC	BCGIV
Cnp	4.60966e-07	0.41623	0.0148874	DC	BCGIV
Mapk6	4.82422e-07	0.314212	0.0155803	DC	BCGIV
Wnk1	4.91039e-07	0.269392	0.0158586	DC	BCGIV
Fus1	4.95775e-07	0.356172	0.0160116	DC	BCGIV
Pdlim1	5.30286e-07	0.407625	0.0171261	DC	BCGIV
Gnptab	5.3139e-07	0.256974	0.0171618	DC	BCGIV
Cux1	5.33701e-07	0.388329	0.0172364	DC	BCGIV
Ogfrl1	5.34463e-07	0.336228	0.017261	DC	BCGIV
Lgals8	5.57922e-07	0.301897	0.0180187	DC	BCGIV
Dnajc8	5.60774e-07	-0.395301	0.0181108	DC	PBSIV
Rps22	5.66729e-07	-0.314758	0.0183031	DC	PBSIV
Asap1	5.86695e-07	-0.457044	0.0189479	DC	PBSIV
Snx18	5.99928e-07	0.352905	0.0193753	DC	BCGIV
Ostf1	6.04373e-07	0.334245	0.0195188	DC	BCGIV
Tnfrsf12a1	6.10042e-07	0.328796	0.0197019	DC	BCGIV
Mef2d	6.2169e-07	0.345385	0.0200781	DC	BCGIV
Myo1g	6.36178e-07	0.368802	0.020546	DC	BCGIV
Tlk2	6.7278e-07	0.301292	0.0217281	DC	BCGIV
Flnb	6.79759e-07	0.281776	0.0219535	DC	BCGIV
Traf1	7.00591e-07	0.547558	0.0226263	DC	BCGIV
Arhgap18	7.12562e-07	-0.49156	0.0230129	DC	PBSIV
Mapkapk3	7.38823e-07	0.32971	0.023861	DC	BCGIV
Dek	7.41604e-07	0.439744	0.0239508	DC	BCGIV
Gna13	7.45509e-07	0.370825	0.024077	DC	BCGIV
Runx2	7.83584e-07	0.421568	0.0253066	DC	BCGIV
Slc7a5	7.83714e-07	0.252197	0.0253108	DC	BCGIV
Adam15	7.8963e-07	0.298845	0.0255019	DC	BCGIV
Egr31	8.28312e-07	-0.619625	0.0267512	DC	PBSIV
Ociad1	8.38373e-07	0.336074	0.0270761	DC	BCGIV
Dut	8.49256e-07	-0.42292	0.0274276	DC	PBSIV
Carhsp1	8.60151e-07	0.296609	0.0277794	DC	BCGIV
Cd471	8.63987e-07	0.320409	0.0279033	DC	BCGIV
Ergic1	8.66915e-07	0.355844	0.0279979	DC	BCGIV
Csnk1e	8.81914e-07	0.325568	0.0284823	DC	BCGIV
Dlst	8.84523e-07	0.315225	0.0285666	DC	BCGIV
Lipg	9.14416e-07	0.293953	0.029532	DC	BCGIV
Dusp2	9.27605e-07	0.708298	0.0299579	DC	BCGIV
Actb	9.30449e-07	0.336364	0.0300498	DC	BCGIV
Elmo2	9.41962e-07	0.353439	0.0304216	DC	BCGIV
AW011738	9.84507e-07	0.252563	0.0317956	DC	BCGIV
Eif4a11	1.00761e-06	0.290374	0.0325417	DC	BCGIV
Fam49a	1.14094e-06	0.342946	0.036848	DC	BCGIV
Bmp2k	1.15473e-06	0.382813	0.0372931	DC	BCGIV
Cd3g	1.1782e-06	-0.362213	0.038051	DC	PBSIV
Cgas	1.20435e-06	0.274204	0.0388958	DC	BCGIV
Qk1	1.2408e-06	0.305182	0.040073	DC	BCGIV
Kcnn4	1.26542e-06	0.337983	0.0408679	DC	BCGIV
Sin3b	1.30101e-06	0.275401	0.0420173	DC	BCGIV
Zcchc24	1.32011e-06	0.253131	0.0426341	DC	BCGIV
Dnajc7	1.32918e-06	0.648178	0.0429271	DC	BCGIV
Pvr	1.35736e-06	0.369676	0.0438372	DC	BCGIV
Irf2bp2	1.36014e-06	0.308643	0.0439271	DC	BCGIV
Atp5mpl	1.36514e-06	-0.404845	0.0440886	DC	PBSIV
Mdh2	1.37033e-06	0.519112	0.0442563	DC	BCGIV
Idi1	1.3785e-06	0.401288	0.0445199	DC	BCGIV
Sptlc2	1.45623e-06	0.270822	0.0470304	DC	BCGIV
Psma7	1.48475e-06	0.368386	0.0479515	DC	BCGIV
Twf2	1.48655e-06	0.294733	0.0480097	DC	BCGIV
Adam8	1.48882e-06	-0.57501	0.0480829	DC	PBSIV
Ubxn4	1.5028e-06	0.383177	0.0485344	DC	BCGIV
Ifi27l2a2	6.79438e-53	2.47758	2.19431e-48	other	BCGIV
Ifitm32	1.28826e-43	1.63914	4.16056e-39	other	BCGIV
Apoe2	1.78949e-43	-2.73611	5.77932e-39	other	PBSIV
Irf72	2.18758e-41	2.02132	7.06501e-37	other	BCGIV
Lyz22	3.81658e-41	-2.40712	1.2326e-36	other	PBSIV
H2-Eb12	1.41876e-39	-2.27587	4.58204e-35	other	PBSIV
Isg152	1.77076e-39	2.33182	5.71884e-35	other	BCGIV
Ifit32	6.30114e-39	2.26112	2.03502e-34	other	BCGIV
Fabp52	1.69946e-37	-3.17586	5.48857e-33	other	PBSIV
Cd742	2.88277e-37	-1.70008	9.31019e-33	other	PBSIV
Ifit12	4.29632e-34	2.37649	1.38754e-29	other	BCGIV
H2-Ab12	1.37527e-32	-1.8507	4.44157e-28	other	PBSIV
Fth12	2.39262e-31	-1.82276	7.72721e-27	other	PBSIV
Ly6c22	2.31279e-25	2.24102	7.4694e-21	other	BCGIV
H2-Aa2	2.99112e-25	-1.71767	9.66013e-21	other	PBSIV
Rsad22	5.03411e-25	2.35191	1.62582e-20	other	BCGIV
Thbs1	7.93299e-25	2.20558	2.56204e-20	other	BCGIV
Lgals92	1.10671e-24	1.14341	3.57424e-20	other	BCGIV
Gm424182	2.49544e-23	0.713852	8.05927e-19	other	BCGIV
Ms4a4c1	2.42403e-22	1.6463	7.82866e-18	other	BCGIV
Rps292	4.26391e-22	-0.796924	1.37707e-17	other	PBSIV
Ftl11	1.09054e-21	-1.67031	3.52202e-17	other	PBSIV
Oasl22	3.83527e-21	1.21122	1.23864e-16	other	BCGIV
Ifit3b2	5.92626e-21	1.09055	1.91395e-16	other	BCGIV
Uba522	7.71981e-21	-1.22345	2.49319e-16	other	PBSIV
Usp182	1.47473e-20	0.700124	4.76278e-16	other	BCGIV
H2-M2	2.74701e-20	-1.59848	8.87174e-16	other	PBSIV
Gpnmb2	9.06729e-20	-2.20746	2.92837e-15	other	PBSIV
Rps212	1.29205e-19	-0.796174	4.17281e-15	other	PBSIV
Rnf2132	2.87288e-19	1.29926	9.27826e-15	other	BCGIV
Ctsd2	9.58025e-19	-1.71508	3.09404e-14	other	PBSIV
Ly6e1	2.80078e-18	0.852172	9.04541e-14	other	BCGIV
Trem21	2.85845e-18	-1.56093	9.23164e-14	other	PBSIV
Slfn41	3.51863e-18	2.00974	1.13638e-13	other	BCGIV
Rtp42	6.21061e-18	1.18171	2.00578e-13	other	BCGIV
Helz22	4.87745e-17	0.740131	1.57522e-12	other	BCGIV
Xaf12	7.42412e-17	0.94611	2.39769e-12	other	BCGIV
Apod2	9.97807e-17	1.00524	3.22252e-12	other	BCGIV
Ier51	1.20124e-16	0.936608	3.87953e-12	other	BCGIV
Gsn2	1.86083e-16	0.921696	6.00974e-12	other	BCGIV
Ccl52	2.34729e-16	-1.47072	7.5808e-12	other	PBSIV
Ppp1r15a2	2.81046e-16	1.10749	9.07666e-12	other	BCGIV
Tgfbi1	4.74043e-16	1.12525	1.53097e-11	other	BCGIV
Bst22	1.30062e-15	1.08937	4.20048e-11	other	BCGIV
Slfn52	1.3369e-15	1.42138	4.31765e-11	other	BCGIV
Ifit21	1.36741e-15	1.15783	4.41619e-11	other	BCGIV
Kdm6b2	1.50079e-15	1.1001	4.84695e-11	other	BCGIV
Parp142	1.56862e-15	1.0015	5.066e-11	other	BCGIV
Ctss2	1.58765e-15	-1.41573	5.12746e-11	other	PBSIV
Plac81	1.9976e-15	1.60659	6.45144e-11	other	BCGIV
Stat22	2.53158e-15	0.70684	8.17599e-11	other	BCGIV
Tor1aip12	8.25175e-15	0.816203	2.66498e-10	other	BCGIV
Rps272	9.27468e-15	-0.625235	2.99535e-10	other	PBSIV
Prdx1	2.00249e-14	-1.9607	6.46725e-10	other	PBSIV
Ifi352	2.47605e-14	0.761209	7.99666e-10	other	BCGIV
Il1b2	3.12496e-14	1.93692	1.00924e-09	other	BCGIV
C1qb1	3.383e-14	-1.40096	1.09257e-09	other	PBSIV
Oas31	4.66624e-14	0.786434	1.50701e-09	other	BCGIV
Zbp11	6.90807e-14	1.01527	2.23103e-09	other	BCGIV
Mgp2	9.98092e-14	1.12159	3.22344e-09	other	BCGIV
Picalm2	1.35519e-13	0.889758	4.37673e-09	other	BCGIV
Lcn22	1.56349e-13	0.651843	5.04945e-09	other	BCGIV
Ccl81	1.87944e-13	-1.84404	6.06985e-09	other	PBSIV
Crispld2	2.31231e-13	0.753161	7.46785e-09	other	BCGIV
Trim251	2.34265e-13	0.778667	7.56581e-09	other	BCGIV
Ddx582	2.97177e-13	0.625222	9.59763e-09	other	BCGIV
Cxcl102	3.11889e-13	1.75418	1.00728e-08	other	BCGIV
Atf42	3.16093e-13	0.672478	1.02086e-08	other	BCGIV
Sp1002	3.32616e-13	0.971167	1.07422e-08	other	BCGIV
Oasl12	3.35887e-13	0.930049	1.08478e-08	other	BCGIV
Irgm12	3.98916e-13	0.745376	1.28834e-08	other	BCGIV
Ifitm21	4.92833e-13	0.906576	1.59165e-08	other	BCGIV
Ubd1	5.22223e-13	-1.37568	1.68657e-08	other	PBSIV
Lgals3bp2	5.4048e-13	0.81084	1.74553e-08	other	BCGIV
S100a62	8.51488e-13	0.671149	2.74996e-08	other	BCGIV
C1qa1	9.90034e-13	-1.30095	3.19741e-08	other	PBSIV
Trib1	1.27802e-12	1.0186	4.1275e-08	other	BCGIV
Rps202	1.61228e-12	-0.594571	5.20702e-08	other	PBSIV
Ifi2071	1.70702e-12	1.0546	5.51301e-08	other	BCGIV
Herc62	2.11565e-12	0.794128	6.83272e-08	other	BCGIV
Rps282	2.53258e-12	-0.717168	8.17923e-08	other	PBSIV
Igha2	3.05225e-12	-0.925105	9.85756e-08	other	PBSIV
Marcks1	3.71247e-12	0.728211	1.19898e-07	other	BCGIV
Slfn81	3.78021e-12	0.798059	1.22086e-07	other	BCGIV
Nr4a31	4.40623e-12	0.730999	1.42304e-07	other	BCGIV
Dhx582	5.35831e-12	0.491173	1.73052e-07	other	BCGIV
Zfp36	5.98639e-12	0.954151	1.93336e-07	other	BCGIV
Sftpb1	6.32205e-12	0.768718	2.04177e-07	other	BCGIV
Nr4a1	6.84715e-12	1.03497	2.21135e-07	other	BCGIV
Camkk2	8.42364e-12	0.414482	2.7205e-07	other	BCGIV
Nab11	8.62202e-12	0.6128	2.78457e-07	other	BCGIV
Phf11d2	9.74451e-12	0.496568	3.14709e-07	other	BCGIV
Cyp4f181	1.06128e-11	1.04331	3.42751e-07	other	BCGIV
Ifi2092	1.16712e-11	0.861971	3.76932e-07	other	BCGIV
Ogfr2	1.311e-11	0.445958	4.23401e-07	other	BCGIV
Isg202	1.36099e-11	1.15815	4.39545e-07	other	BCGIV
Myd882	1.36918e-11	0.510055	4.4219e-07	other	BCGIV
G0s2	1.59829e-11	1.48918	5.16183e-07	other	BCGIV
Ccnd21	1.77591e-11	0.658309	5.73549e-07	other	BCGIV
Il10ra1	1.86295e-11	0.719666	6.0166e-07	other	BCGIV
Saa31	2.16181e-11	-1.64012	6.98177e-07	other	PBSIV
Stat31	2.62887e-11	0.730429	8.49019e-07	other	BCGIV
Ier32	2.73973e-11	0.92298	8.84824e-07	other	BCGIV
Ifih12	3.13371e-11	0.613705	1.01206e-06	other	BCGIV
Il1r21	3.17459e-11	0.83621	1.02526e-06	other	BCGIV
Ifi2062	3.61214e-11	0.559827	1.16658e-06	other	BCGIV
Bcl31	3.94279e-11	0.639789	1.27336e-06	other	BCGIV
Scgb1a11	4.08186e-11	0.318757	1.31828e-06	other	BCGIV
Tnfrsf1a1	4.16122e-11	0.647165	1.34391e-06	other	BCGIV
Ifit1bl11	4.21461e-11	0.637019	1.36115e-06	other	BCGIV
Ier21	4.99429e-11	0.90876	1.61296e-06	other	BCGIV
Cmpk22	5.07417e-11	0.607855	1.63875e-06	other	BCGIV
Fosl21	5.35535e-11	0.669567	1.72956e-06	other	BCGIV
Cd441	5.83381e-11	0.902766	1.88409e-06	other	BCGIV
Phlda11	7.08567e-11	0.879779	2.28839e-06	other	BCGIV
Shisa52	7.42956e-11	0.61123	2.39945e-06	other	BCGIV
Ace	7.78777e-11	0.654308	2.51514e-06	other	BCGIV
Samd9l1	8.06887e-11	0.709753	2.60592e-06	other	BCGIV
Rpl352	8.55039e-11	-0.793234	2.76143e-06	other	PBSIV
Retnla1	8.9409e-11	0.602751	2.88755e-06	other	BCGIV
Plekho2	1.01818e-10	0.712136	3.28832e-06	other	BCGIV
Nr4a21	1.06002e-10	0.70084	3.42344e-06	other	BCGIV
Ldlr1	1.10909e-10	0.565639	3.5819e-06	other	BCGIV
Rpl372	1.13362e-10	-0.666001	3.66115e-06	other	PBSIV
Rpl302	1.52367e-10	-0.675879	4.92086e-06	other	PBSIV
C1qc1	1.60626e-10	-1.07007	5.18756e-06	other	PBSIV
Phf11b2	1.62164e-10	0.64363	5.23723e-06	other	BCGIV
Iglc12	1.63186e-10	-1.05708	5.27026e-06	other	PBSIV
Arid5a1	1.67163e-10	0.419026	5.39871e-06	other	BCGIV
Clic42	1.73819e-10	0.798561	5.61365e-06	other	BCGIV
Nabp1	1.78016e-10	0.75987	5.74922e-06	other	BCGIV
Pcgf51	1.81652e-10	0.40427	5.86664e-06	other	BCGIV
Ddx3x1	1.94971e-10	0.635883	6.29677e-06	other	BCGIV
Litaf2	2.14173e-10	0.664349	6.91692e-06	other	BCGIV
Lgals32	2.18204e-10	-1.33869	7.04711e-06	other	PBSIV
A930037H05Rik1	2.18448e-10	0.349854	7.05498e-06	other	BCGIV
Hdc	2.35021e-10	1.03096	7.59025e-06	other	BCGIV
Slfn11	2.52117e-10	0.867306	8.14238e-06	other	BCGIV
Ddx6	3.01121e-10	0.43456	9.72499e-06	other	BCGIV
Irf92	3.0874e-10	0.68775	9.97107e-06	other	BCGIV
AY0361182	3.1757e-10	-0.576052	1.02562e-05	other	PBSIV
Trim30b1	3.22974e-10	0.463183	1.04308e-05	other	BCGIV
Oas1a1	3.39301e-10	0.383706	1.09581e-05	other	BCGIV
Wnk11	3.49271e-10	0.818205	1.12801e-05	other	BCGIV
Coq10b	3.51737e-10	0.510487	1.13597e-05	other	BCGIV
Slc38a1	4.24033e-10	0.897721	1.36946e-05	other	BCGIV
Tmem184b2	4.28149e-10	0.329332	1.38275e-05	other	BCGIV
AW1120102	4.4507e-10	-1.45871	1.4374e-05	other	PBSIV
S100a11	4.71017e-10	-1.11156	1.5212e-05	other	PBSIV
Dazap22	5.164e-10	0.812476	1.66776e-05	other	BCGIV
Fam129a	5.33022e-10	0.562637	1.72145e-05	other	BCGIV
Tmsb102	5.80142e-10	-0.808791	1.87363e-05	other	PBSIV
Cxcl92	5.92858e-10	-2.4394	1.9147e-05	other	PBSIV
Rgs2	6.29757e-10	0.79423	2.03386e-05	other	BCGIV
Pip4k2a1	6.40819e-10	0.634104	2.06959e-05	other	BCGIV
Ddx602	6.41029e-10	0.558168	2.07027e-05	other	BCGIV
5031439G07Rik	6.64407e-10	0.3839	2.14577e-05	other	BCGIV
Rpl392	7.07174e-10	-0.577851	2.28389e-05	other	PBSIV
Ccnd32	7.34293e-10	0.697177	2.37147e-05	other	BCGIV
Egr11	7.38402e-10	0.919461	2.38474e-05	other	BCGIV
Atp1a11	7.64189e-10	0.665121	2.46802e-05	other	BCGIV
Ifi2042	8.53895e-10	1.18562	2.75774e-05	other	BCGIV
Cnn2	8.85256e-10	0.630939	2.85902e-05	other	BCGIV
Trim30d1	9.12641e-10	0.537468	2.94747e-05	other	BCGIV
Ppp1r22	9.83601e-10	0.461942	3.17664e-05	other	BCGIV
Lmnb11	9.90803e-10	0.99975	3.1999e-05	other	BCGIV
Ehd41	1.23161e-09	0.528039	3.9776e-05	other	BCGIV
Bmp5	1.31738e-09	0.508722	4.2546e-05	other	BCGIV
Ccr2	1.33672e-09	1.00447	4.31709e-05	other	BCGIV
Grn1	1.34504e-09	0.680099	4.34394e-05	other	BCGIV
Actg12	1.39388e-09	0.567883	4.50166e-05	other	BCGIV
5430427O19Rik1	1.50379e-09	0.253562	4.85663e-05	other	BCGIV
Ifi2132	1.53077e-09	0.446444	4.94376e-05	other	BCGIV
Csrnp12	1.544e-09	0.673505	4.98649e-05	other	BCGIV
Pim11	1.54695e-09	1.07948	4.99602e-05	other	BCGIV
Stk401	1.5764e-09	0.480307	5.09116e-05	other	BCGIV
Msn1	1.66339e-09	0.643867	5.37209e-05	other	BCGIV
Rassf51	1.78401e-09	0.633058	5.76164e-05	other	BCGIV
Sdc31	1.85234e-09	0.382378	5.9823e-05	other	BCGIV
Olfml2b	1.99659e-09	0.373234	6.44819e-05	other	BCGIV
Rpl382	2.00936e-09	-0.461962	6.48943e-05	other	PBSIV
Mxd11	2.01574e-09	0.995211	6.51005e-05	other	BCGIV
Chchd10	2.02326e-09	-0.813838	6.53432e-05	other	PBSIV
Hnrnph21	2.21773e-09	0.449375	7.16237e-05	other	BCGIV
Filip1l1	2.54076e-09	0.546412	8.20564e-05	other	BCGIV
Igkc2	2.59349e-09	-1.22583	8.37593e-05	other	PBSIV
Map2k1	2.71967e-09	0.37883	8.78345e-05	other	BCGIV
Sod31	2.77897e-09	0.891114	8.97497e-05	other	BCGIV
Gpx31	2.79247e-09	0.570169	9.01857e-05	other	BCGIV
Fmnl11	3.01932e-09	0.50812	9.75119e-05	other	BCGIV
Hspa52	3.0459e-09	0.62912	9.83705e-05	other	BCGIV
Daxx2	3.05647e-09	0.395921	9.87116e-05	other	BCGIV
Lims11	3.08023e-09	0.39412	9.94792e-05	other	BCGIV
Ifi442	3.34157e-09	0.981109	0.000107919	other	BCGIV
Vcan	3.42618e-09	0.566645	0.000110652	other	BCGIV
Slc35c21	3.46332e-09	0.451186	0.000111851	other	BCGIV
Tmed51	3.48707e-09	0.685375	0.000112618	other	BCGIV
Cebpd1	3.61779e-09	1.06875	0.00011684	other	BCGIV
Ckb1	3.89117e-09	0.628028	0.000125669	other	BCGIV
Gpr1321	3.91546e-09	0.540025	0.000126454	other	BCGIV
Sell1	3.91694e-09	0.565336	0.000126501	other	BCGIV
Btg2	3.94518e-09	0.735183	0.000127414	other	BCGIV
Csf3r	4.10597e-09	0.810154	0.000132606	other	BCGIV
Rps3a12	4.47055e-09	-0.558219	0.000144381	other	PBSIV
Trim12c	4.70366e-09	0.534638	0.000151909	other	BCGIV
Jmjd1c	4.83237e-09	0.365868	0.000156066	other	BCGIV
Tlr2	5.21575e-09	0.643447	0.000168448	other	BCGIV
Eif2ak22	5.43199e-09	0.389906	0.000175432	other	BCGIV
Tmem123	6.02082e-09	0.429952	0.000194448	other	BCGIV
Tor3a1	6.80904e-09	0.270256	0.000219905	other	BCGIV
Nptn1	7.04598e-09	0.276345	0.000227557	other	BCGIV
Zeb21	7.14616e-09	0.437772	0.000230792	other	BCGIV
Tagln	7.78527e-09	1.68223	0.000251433	other	BCGIV
Birc3	7.79616e-09	0.643975	0.000251785	other	BCGIV
Tubb61	7.87109e-09	0.42761	0.000254205	other	BCGIV
Ptbp31	8.09814e-09	0.562833	0.000261538	other	BCGIV
Il6	8.12212e-09	0.696924	0.000262312	other	BCGIV
Ifrd12	8.4061e-09	0.642773	0.000271483	other	BCGIV
Ifitm61	8.40725e-09	0.723458	0.00027152	other	BCGIV
Irs2	8.49169e-09	0.478512	0.000274248	other	BCGIV
Ankrd33b	8.56583e-09	0.364147	0.000276642	other	BCGIV
Il17ra1	8.73703e-09	0.479082	0.000282171	other	BCGIV
Stap11	8.82301e-09	0.77258	0.000284948	other	BCGIV
Gm138891	9.17912e-09	0.76564	0.000296449	other	BCGIV
Dot1l	9.24868e-09	0.610681	0.000298695	other	BCGIV
Tlr13	9.74773e-09	0.439308	0.000314813	other	BCGIV
Gm19951	9.96663e-09	0.462032	0.000321882	other	BCGIV
Dusp21	1.00235e-08	0.584656	0.000323718	other	BCGIV
Dusp51	1.00253e-08	0.783995	0.000323777	other	BCGIV
Scgb3a21	1.06308e-08	0.507439	0.000343331	other	BCGIV
Meg3	1.08971e-08	0.915898	0.000351932	other	BCGIV
B4galt51	1.09742e-08	0.502051	0.000354422	other	BCGIV
Napsa1	1.11762e-08	0.827222	0.000360947	other	BCGIV
Ceacam1	1.18584e-08	0.474679	0.000382978	other	BCGIV
Per11	1.21103e-08	0.453276	0.000391113	other	BCGIV
Pik3ap11	1.23178e-08	0.61533	0.000397815	other	BCGIV
Rpl342	1.3225e-08	-0.504422	0.000427116	other	PBSIV
Spag9	1.32942e-08	0.675544	0.000429348	other	BCGIV
Il4ra2	1.3318e-08	0.555794	0.000430117	other	BCGIV
S1pr3	1.40166e-08	0.393153	0.000452681	other	BCGIV
Zfp703	1.43497e-08	0.546456	0.000463438	other	BCGIV
Trem1	1.49526e-08	0.787756	0.00048291	other	BCGIV
mt-Co11	1.61631e-08	0.461669	0.000522003	other	BCGIV
Tob2	1.63713e-08	0.391327	0.000528726	other	BCGIV
Zfand3	1.67228e-08	0.267292	0.000540079	other	BCGIV
Rpl37a2	1.71596e-08	-0.519377	0.000554186	other	PBSIV
Ago2	1.72082e-08	0.504112	0.000555756	other	BCGIV
Gbp81	1.83091e-08	-0.652657	0.000591309	other	PBSIV
Trps1	1.89953e-08	0.366111	0.000613472	other	BCGIV
Grk2	1.90887e-08	0.457049	0.000616488	other	BCGIV
Clec2d	1.96641e-08	0.42659	0.00063507	other	BCGIV
Dck1	2.22228e-08	0.692376	0.000717708	other	BCGIV
Acta2	2.22409e-08	1.53814	0.000718291	other	BCGIV
Cmtr1	2.29973e-08	0.298808	0.000742719	other	BCGIV
Serpine2	2.39085e-08	0.423751	0.000772148	other	BCGIV
Gk	2.56888e-08	0.361824	0.000829645	other	BCGIV
Ets21	2.58654e-08	0.683116	0.000835349	other	BCGIV
Trim30a2	2.65468e-08	0.688099	0.000857356	other	BCGIV
Myh11	2.73122e-08	0.788319	0.000882074	other	BCGIV
Hnrnpul1	2.86245e-08	0.482935	0.000924456	other	BCGIV
Ccl19	2.90992e-08	0.504882	0.000939789	other	BCGIV
Thbd1	2.92257e-08	0.273745	0.000943875	other	BCGIV
Tnc	2.9731e-08	0.276058	0.000960191	other	BCGIV
Adgre4	2.9968e-08	0.566413	0.000967845	other	BCGIV
Eef1a12	3.0038e-08	-0.382418	0.000970106	other	PBSIV
Cap11	3.03681e-08	0.411626	0.000980769	other	BCGIV
Noct1	3.09973e-08	0.43807	0.00100109	other	BCGIV
Prrc2c	3.16303e-08	0.472465	0.00102153	other	BCGIV
Pglyrp11	3.22334e-08	0.542437	0.00104101	other	BCGIV
Capn21	3.28661e-08	0.303994	0.00106144	other	BCGIV
Oas1g1	3.32512e-08	0.258627	0.00107388	other	BCGIV
1991-09-01	3.33705e-08	0.273141	0.00107773	other	BCGIV
Ccnl12	3.36758e-08	0.723244	0.00108759	other	BCGIV
Mefv1	3.45115e-08	0.437154	0.00111458	other	BCGIV
Mcam1	3.4627e-08	0.495208	0.00111831	other	BCGIV
Nfkb11	3.46938e-08	0.551376	0.00112047	other	BCGIV
Cd631	3.58228e-08	-1.19384	0.00115693	other	PBSIV
Plcg2	3.66796e-08	0.283184	0.00118461	other	BCGIV
Treml4	3.70082e-08	0.446752	0.00119522	other	BCGIV
Wsb11	3.71324e-08	0.452988	0.00119923	other	BCGIV
Col3a1	3.78609e-08	1.39534	0.00122276	other	BCGIV
Tpt11	3.99812e-08	-0.371373	0.00129123	other	PBSIV
Orm1	4.1147e-08	-0.879418	0.00132888	other	PBSIV
Hexim12	4.36558e-08	0.434116	0.00140991	other	BCGIV
Ifi2082	4.48296e-08	0.3483	0.00144782	other	BCGIV
Emilin21	4.56536e-08	0.630801	0.00147443	other	BCGIV
Rras	4.64404e-08	0.380831	0.00149984	other	BCGIV
Pde4b	4.68554e-08	0.45711	0.00151324	other	BCGIV
Gadd45b2	4.75023e-08	0.833931	0.00153413	other	BCGIV
Raly	4.77328e-08	0.373149	0.00154158	other	BCGIV
Trem3	4.78718e-08	0.456217	0.00154607	other	BCGIV
Arrdc3	4.94326e-08	0.494332	0.00159648	other	BCGIV
Grem2	5.20927e-08	0.43986	0.00168238	other	BCGIV
Actb1	5.36911e-08	0.394636	0.00173401	other	BCGIV
Rpl222	5.58287e-08	-0.635123	0.00180304	other	PBSIV
Tet21	5.59745e-08	0.343702	0.00180775	other	BCGIV
Dennd5a	5.74374e-08	0.43479	0.001855	other	BCGIV
Selenow1	5.76582e-08	0.727268	0.00186213	other	BCGIV
Zc3hav12	5.89241e-08	0.471035	0.00190301	other	BCGIV
Mxra7	5.96658e-08	0.486435	0.00192697	other	BCGIV
Clip1	5.99164e-08	0.402369	0.00193506	other	BCGIV
Fem1c1	6.02329e-08	0.507982	0.00194528	other	BCGIV
Smox	6.10339e-08	0.391997	0.00197115	other	BCGIV
Ms4a6b1	6.26009e-08	0.693453	0.00202176	other	BCGIV
AW0117381	6.38749e-08	0.299422	0.0020629	other	BCGIV
Cmtm6	6.94351e-08	0.559262	0.00224248	other	BCGIV
Aspn	7.06065e-08	0.809873	0.00228031	other	BCGIV
Nfkb21	7.22786e-08	0.511462	0.00233431	other	BCGIV
Otulinl1	7.28825e-08	0.435262	0.00235381	other	BCGIV
Snx181	7.35568e-08	0.392552	0.00237559	other	BCGIV
Kdm7a	7.46903e-08	0.60787	0.0024122	other	BCGIV
Ppp1r12a	7.55515e-08	0.370287	0.00244001	other	BCGIV
Resf11	7.60825e-08	0.937736	0.00245716	other	BCGIV
Rnf1141	7.63655e-08	0.466073	0.0024663	other	BCGIV
Atf7ip	7.63908e-08	0.531537	0.00246712	other	BCGIV
Tln1	8.06417e-08	0.52658	0.0026044	other	BCGIV
Map3k141	8.12926e-08	0.279485	0.00262543	other	BCGIV
Abi31	8.22533e-08	0.347613	0.00265645	other	BCGIV
Emilin1	8.26718e-08	0.413877	0.00266997	other	BCGIV
Dpt	8.45191e-08	0.52449	0.00272963	other	BCGIV
S100a92	8.47725e-08	1.346	0.00273781	other	BCGIV
Ankfy11	8.50946e-08	0.531946	0.00274821	other	BCGIV
Slc15a31	8.80509e-08	0.747699	0.00284369	other	BCGIV
Mylk1	8.84409e-08	0.716859	0.00285629	other	BCGIV
Lpar1	8.91142e-08	0.428969	0.00287803	other	BCGIV
Rpl232	9.06813e-08	-0.662885	0.00292864	other	PBSIV
Vcl2	9.09958e-08	0.616528	0.0029388	other	BCGIV
Mef2d1	9.20906e-08	0.35037	0.00297416	other	BCGIV
Bach11	9.30575e-08	0.550933	0.00300539	other	BCGIV
Nfil31	9.41221e-08	0.339822	0.00303977	other	BCGIV
Nrros1	9.99299e-08	0.543542	0.00322734	other	BCGIV
Vim1	1.02826e-07	-0.739291	0.00332086	other	PBSIV
Rel1	1.0475e-07	0.820029	0.00338301	other	BCGIV
Rps4x2	1.06649e-07	-0.580798	0.00344435	other	PBSIV
Actr3	1.13338e-07	0.586265	0.00366036	other	BCGIV
Ppp1r15b1	1.15108e-07	0.403168	0.00371753	other	BCGIV
Krt802	1.15835e-07	0.40828	0.00374101	other	BCGIV
Ccl61	1.19809e-07	-1.52309	0.00386934	other	PBSIV
Plbd11	1.20541e-07	0.545621	0.00389301	other	BCGIV
Timp3	1.24297e-07	1.00407	0.00401428	other	BCGIV
Arhgef7	1.26172e-07	0.339563	0.00407484	other	BCGIV
Arhgef10l	1.28082e-07	0.27075	0.00413653	other	BCGIV
Zyx	1.2942e-07	0.533109	0.00417976	other	BCGIV
H2afy1	1.32405e-07	0.45785	0.00427615	other	BCGIV
Sirpa1	1.38019e-07	0.482951	0.00445745	other	BCGIV
Spp12	1.50439e-07	-1.07286	0.00485859	other	PBSIV
Epsti11	1.50719e-07	0.364029	0.00486763	other	BCGIV
Nexn	1.51403e-07	0.307398	0.00488971	other	BCGIV
Grk5	1.52504e-07	0.332441	0.00492527	other	BCGIV
Crebbp1	1.58681e-07	0.482995	0.00512477	other	BCGIV
Mafk2	1.60256e-07	0.253756	0.00517562	other	BCGIV
Sbno21	1.60588e-07	0.460605	0.00518634	other	BCGIV
Plaur2	1.62187e-07	0.672356	0.005238	other	BCGIV
Tle31	1.62681e-07	0.370269	0.00525393	other	BCGIV
Ptafr1	1.64342e-07	0.654857	0.00530758	other	BCGIV
Il1rn1	1.69903e-07	0.908336	0.0054872	other	BCGIV
Csrp1	1.71198e-07	0.811618	0.005529	other	BCGIV
Prrc2a	1.75086e-07	0.333274	0.00565458	other	BCGIV
Ifi272	1.80215e-07	-0.907738	0.00582022	other	PBSIV
Gpr35	1.83026e-07	0.452826	0.00591102	other	BCGIV
Flna1	1.83512e-07	0.46905	0.0059267	other	BCGIV
Pmaip11	1.83696e-07	0.480593	0.00593265	other	BCGIV
Hcar2	1.85508e-07	0.555427	0.00599116	other	BCGIV
Rnf19b1	1.87381e-07	0.383244	0.00605165	other	BCGIV
Slc16a3	1.88571e-07	0.451745	0.0060901	other	BCGIV
Tmsb4x2	1.89024e-07	-0.565121	0.00610472	other	PBSIV
Foxn3	1.89415e-07	0.450285	0.00611735	other	BCGIV
Rps15a2	1.97305e-07	-0.620546	0.00637218	other	PBSIV
Tpm41	1.98156e-07	0.462265	0.00639964	other	BCGIV
Ilrun1	1.98763e-07	0.409863	0.00641925	other	BCGIV
Ccl21	2.05099e-07	0.995619	0.00662389	other	BCGIV
Rap1b1	2.16465e-07	0.465382	0.00699094	other	BCGIV
Tut71	2.16599e-07	0.521321	0.00699529	other	BCGIV
Dgat2	2.25203e-07	0.346674	0.00727316	other	BCGIV
Vps37b1	2.26772e-07	0.428455	0.00732382	other	BCGIV
Ppp1r9b1	2.28429e-07	0.29283	0.00737736	other	BCGIV
Serinc32	2.29242e-07	0.487685	0.0074036	other	BCGIV
Parp122	2.36992e-07	0.264637	0.00765389	other	BCGIV
Il6ra1	2.44816e-07	0.436138	0.00790656	other	BCGIV
P2rx4	2.45268e-07	0.337785	0.00792117	other	BCGIV
Ssr12	2.5276e-07	0.614213	0.00816314	other	BCGIV
Irak1	2.54208e-07	0.293528	0.00820989	other	BCGIV
Mapre2	2.61926e-07	0.32045	0.00845916	other	BCGIV
Myh9	2.72247e-07	0.567554	0.0087925	other	BCGIV
Rbm31	2.8757e-07	0.383873	0.00928735	other	BCGIV
Fcgr11	2.89408e-07	0.5623	0.00934673	other	BCGIV
Nfkbiz2	2.89608e-07	0.450487	0.00935319	other	BCGIV
Cks21	2.97134e-07	0.321893	0.00959625	other	BCGIV
Tgm21	2.99003e-07	0.537273	0.0096566	other	BCGIV
Clec4a11	3.07765e-07	0.545863	0.00993957	other	BCGIV
Atp6v0d2	3.078e-07	-1.0857	0.00994072	other	PBSIV
Rpl62	3.10255e-07	-0.563081	0.01002	other	PBSIV
Cyth1	3.1174e-07	0.250878	0.0100679	other	BCGIV
Pdha1	3.19242e-07	0.26872	0.0103102	other	BCGIV
Themis21	3.21697e-07	0.589502	0.0103895	other	BCGIV
Arih2	3.41004e-07	0.354626	0.0110131	other	BCGIV
Kpna4	3.42012e-07	0.394008	0.0110456	other	BCGIV
Ism1	3.47383e-07	0.257995	0.0112191	other	BCGIV
Ppp2ca	3.50192e-07	0.446613	0.0113098	other	BCGIV
Srgn2	3.54178e-07	0.992838	0.0114385	other	BCGIV
Ist11	3.59999e-07	0.578842	0.0116265	other	BCGIV
Zfand52	3.62161e-07	0.564887	0.0116963	other	BCGIV
Ear2	3.64804e-07	0.599074	0.0117817	other	BCGIV
Syngr1	3.69781e-07	-0.599497	0.0119424	other	PBSIV
N4bp1	3.74894e-07	0.472005	0.0121076	other	BCGIV
Nfic	3.75419e-07	0.481237	0.0121245	other	BCGIV
Tnfaip6	3.79126e-07	0.36251	0.0122442	other	BCGIV
Slk1	3.79932e-07	0.39498	0.0122703	other	BCGIV
Rab5c1	3.80886e-07	0.403485	0.0123011	other	BCGIV
Maml3	3.86281e-07	0.388282	0.0124753	other	BCGIV
Pou2f21	3.94961e-07	0.574007	0.0127557	other	BCGIV
Sfpq1	3.95391e-07	0.45839	0.0127696	other	BCGIV
Osm1	4.12131e-07	0.670275	0.0133102	other	BCGIV
Ugcg	4.16348e-07	0.38068	0.0134464	other	BCGIV
Itgb1	4.20854e-07	0.399258	0.0135919	other	BCGIV
Irf11	4.2208e-07	0.555045	0.0136315	other	BCGIV
Aftph1	4.22436e-07	0.494652	0.013643	other	BCGIV
Ccl41	4.31119e-07	1.94438	0.0139234	other	BCGIV
Marcksl11	4.37879e-07	0.678337	0.0141417	other	BCGIV
Cyp4f16	4.48077e-07	0.256595	0.0144711	other	BCGIV
Itprip	4.49542e-07	0.317458	0.0145184	other	BCGIV
Col4a1	4.52161e-07	0.62233	0.014603	other	BCGIV
Pdgfrb	4.76055e-07	0.312671	0.0153747	other	BCGIV
Fmr11	4.93732e-07	0.462173	0.0159456	other	BCGIV
Ccr1	5.01182e-07	0.570387	0.0161862	other	BCGIV
Kmt2e1	5.05308e-07	0.341993	0.0163194	other	BCGIV
Ppp2r5a1	5.07014e-07	0.298073	0.0163745	other	BCGIV
Plaat32	5.08627e-07	-0.895793	0.0164266	other	PBSIV
Bhlhe401	5.09679e-07	0.4755	0.0164606	other	BCGIV
Pbxip1	5.1929e-07	0.475482	0.016771	other	BCGIV
Tap1	5.20169e-07	0.269017	0.0167994	other	BCGIV
Rpl242	5.21976e-07	-0.569602	0.0168577	other	PBSIV
Ascc31	5.33891e-07	0.37061	0.0172425	other	BCGIV
Serp11	5.36338e-07	0.353887	0.0173216	other	BCGIV
Actg2	5.37629e-07	0.592311	0.0173633	other	BCGIV
Ptpro	5.38964e-07	0.26646	0.0174064	other	BCGIV
Gadd45g1	5.52153e-07	0.690948	0.0178323	other	BCGIV
Ccdc88b	5.7396e-07	0.267609	0.0185366	other	BCGIV
mt-Atp61	5.81336e-07	0.408984	0.0187748	other	BCGIV
Thrap3	5.8325e-07	0.336813	0.0188366	other	BCGIV
Runx31	5.98219e-07	0.264921	0.0193201	other	BCGIV
P4hb	6.11682e-07	0.447265	0.0197549	other	BCGIV
Nsd31	6.31842e-07	0.350747	0.020406	other	BCGIV
Vasp1	6.40923e-07	0.302545	0.0206992	other	BCGIV
Znfx12	6.46155e-07	0.382793	0.0208682	other	BCGIV
Tbx2	6.68358e-07	0.368096	0.0215853	other	BCGIV
Chmp4b1	6.74375e-07	0.340339	0.0217796	other	BCGIV
Arih1	6.75684e-07	0.400093	0.0218219	other	BCGIV
Cox6c2	6.81547e-07	-0.697869	0.0220113	other	PBSIV
Timp1	6.84487e-07	0.826706	0.0221062	other	BCGIV
Sppl2a1	6.94434e-07	0.438726	0.0224274	other	BCGIV
Brd4	6.95057e-07	0.311385	0.0224476	other	BCGIV
Vamp2	6.99998e-07	0.317794	0.0226071	other	BCGIV
Dock8	7.31243e-07	0.356732	0.0236162	other	BCGIV
Hhip	7.39119e-07	1.4385	0.0238706	other	BCGIV
Mapkapk21	7.40615e-07	0.265566	0.0239189	other	BCGIV
Camk1d1	7.46934e-07	0.38391	0.024123	other	BCGIV
Lama4	7.59737e-07	0.37431	0.0245365	other	BCGIV
Ewsr1	7.67958e-07	0.485194	0.024802	other	BCGIV
F2r	7.71687e-07	0.318797	0.0249224	other	BCGIV
Gm6377	7.88465e-07	0.370423	0.0254643	other	BCGIV
Treml21	7.89439e-07	0.448945	0.0254957	other	BCGIV
Trim12a1	7.92318e-07	0.385354	0.0255887	other	BCGIV
Dnajb91	8.02734e-07	0.346669	0.0259251	other	BCGIV
Rplp11	8.02997e-07	-0.407037	0.0259336	other	PBSIV
Tram1	8.18309e-07	0.599866	0.0264281	other	BCGIV
Nav1	8.35817e-07	0.343345	0.0269936	other	BCGIV
Lgmn1	8.38276e-07	0.441627	0.027073	other	BCGIV
Ilk	8.64359e-07	0.349159	0.0279153	other	BCGIV
Map2k31	8.98028e-07	0.305568	0.0290027	other	BCGIV
Serpina3n	9.20808e-07	0.607606	0.0297384	other	BCGIV
Midn	9.23591e-07	0.484211	0.0298283	other	BCGIV
Pml1	9.3482e-07	0.36692	0.030191	other	BCGIV
Pde5a	9.67293e-07	0.498503	0.0312397	other	BCGIV
Ms4a7	9.69903e-07	-0.880733	0.031324	other	PBSIV
Bgn	9.81791e-07	0.766989	0.0317079	other	BCGIV
Cox8a	9.83492e-07	-0.744438	0.0317629	other	PBSIV
Smchd11	1.00598e-06	0.802389	0.0324891	other	BCGIV
Srsf22	1.01399e-06	0.381994	0.0327477	other	BCGIV
Txn11	1.02259e-06	-0.875269	0.0330255	other	PBSIV
Wasf2	1.0455e-06	0.29858	0.0337655	other	BCGIV
Ly6c1	1.07187e-06	0.562337	0.0346172	other	BCGIV
Ralb	1.08892e-06	0.414358	0.0351678	other	BCGIV
Postn	1.09833e-06	0.463696	0.0354715	other	BCGIV
Slc39a1	1.11357e-06	0.498602	0.0359639	other	BCGIV
Anxa21	1.12615e-06	0.585785	0.0363702	other	BCGIV
Atf61	1.12982e-06	0.44593	0.0364885	other	BCGIV
Cxcr41	1.13439e-06	0.606712	0.0366364	other	BCGIV
Pcbp11	1.17732e-06	0.373059	0.0380226	other	BCGIV
Chd7	1.19721e-06	0.534463	0.0386652	other	BCGIV
Fbxo11	1.21542e-06	0.355373	0.0392533	other	BCGIV
Adgrl2	1.22636e-06	0.306992	0.0396066	other	BCGIV
Wipi2	1.23158e-06	0.40959	0.0397753	other	BCGIV
Rbms12	1.23193e-06	0.309792	0.0397865	other	BCGIV
Smc6	1.27229e-06	0.356798	0.0410899	other	BCGIV
Zdhhc51	1.2743e-06	0.259934	0.0411548	other	BCGIV
Cytip	1.29651e-06	0.615469	0.0418721	other	BCGIV
Ddit31	1.33366e-06	0.415994	0.0430719	other	BCGIV
Ranbp22	1.33793e-06	0.373635	0.0432097	other	BCGIV
Eif5a	1.3404e-06	0.370316	0.0432895	other	BCGIV
Spon2	1.38718e-06	0.346935	0.0448004	other	BCGIV
Iqgap11	1.3922e-06	0.592055	0.0449626	other	BCGIV
Ppia	1.41664e-06	-0.540779	0.0457517	other	PBSIV
Ptprj1	1.43269e-06	0.551144	0.0462701	other	BCGIV
Cyth41	1.45059e-06	0.466438	0.0468482	other	BCGIV
Rara1	1.46411e-06	0.339899	0.047285	other	BCGIV
Plec2	1.48144e-06	0.376039	0.0478444	other	BCGIV
Bcl2l111	1.51247e-06	0.543332	0.0488467	other	BCGIV
Pafah1b1	1.52936e-06	0.29913	0.0493923	other	BCGIV
Irf81	9.74631e-135	2.91638	3.14767e-130	CD8+ T cells	BCGIV
Klrb1c	4.78927e-116	1.90164	1.54674e-111	CD8+ T cells	BCGIV
Sell2	5.98771e-113	1.89909	1.93379e-108	CD8+ T cells	BCGIV
Gm424183	2.18528e-105	1.39047	7.05757e-101	CD8+ T cells	BCGIV
Ncr1	4.84942e-105	1.52812	1.56617e-100	CD8+ T cells	BCGIV
Fcer1g2	3.9283e-104	2.30016	1.26869e-99	CD8+ T cells	BCGIV
Cd3g1	2.16901e-100	-3.89414	7.00504e-96	CD8+ T cells	PBSIV
Tyrobp3	1.26761e-99	2.2923	4.09388e-95	CD8+ T cells	BCGIV
Gzma	7.97455e-95	2.25745	2.57546e-90	CD8+ T cells	BCGIV
Cd3e	3.32334e-93	-3.33072	1.07331e-88	CD8+ T cells	PBSIV
Cd3d	5.31372e-93	-2.97427	1.71612e-88	CD8+ T cells	PBSIV
Atp1b1	1.57958e-92	1.49492	5.10142e-88	CD8+ T cells	BCGIV
Prf1	1.23932e-91	1.95982	4.00252e-87	CD8+ T cells	BCGIV
Klra8	5.45299e-91	2.36542	1.7611e-86	CD8+ T cells	BCGIV
Klri2	1.48502e-87	1.47614	4.79601e-83	CD8+ T cells	BCGIV
Il2rb	6.1671e-87	1.63001	1.99173e-82	CD8+ T cells	BCGIV
Lyz23	2.06057e-86	-1.85014	6.65482e-82	CD8+ T cells	PBSIV
Apoe3	9.37779e-86	-2.24373	3.02865e-81	CD8+ T cells	PBSIV
Fth13	3.05335e-85	-1.2743	9.86109e-81	CD8+ T cells	PBSIV
Ugcg1	4.37553e-85	1.77965	1.41312e-80	CD8+ T cells	BCGIV
Itga2	7.80562e-84	1.3068	2.5209e-79	CD8+ T cells	BCGIV
Klra4	8.17957e-84	2.69087	2.64167e-79	CD8+ T cells	BCGIV
Cma1	5.80515e-82	1.4526	1.87483e-77	CD8+ T cells	BCGIV
Trac	1.61916e-78	-2.59406	5.22925e-74	CD8+ T cells	PBSIV
Lars23	9.7827e-77	1.19926	3.15942e-72	CD8+ T cells	BCGIV
Klra9	1.23625e-76	1.89473	3.9926e-72	CD8+ T cells	BCGIV
Itgam2	3.6314e-76	1.33598	1.1728e-71	CD8+ T cells	BCGIV
Pde2a	2.00336e-75	1.28189	6.47005e-71	CD8+ T cells	BCGIV
Rps273	1.29574e-73	-0.923197	4.18472e-69	CD8+ T cells	PBSIV
Gzmb	2.79819e-71	1.84054	9.03702e-67	CD8+ T cells	BCGIV
Cd8a	1.44831e-70	-2.92886	4.67747e-66	CD8+ T cells	PBSIV
Satb1	4.78886e-69	1.46831	1.54661e-64	CD8+ T cells	BCGIV
Cd8b1	5.32055e-69	-3.28375	1.71832e-64	CD8+ T cells	PBSIV
Spry2	6.86976e-69	1.36044	2.21866e-64	CD8+ T cells	BCGIV
Ltb	2.63078e-67	-2.65686	8.49636e-63	CD8+ T cells	PBSIV
Klre1	7.12249e-67	1.30763	2.30028e-62	CD8+ T cells	BCGIV
Pik3r1	1.29125e-66	1.61186	4.17021e-62	CD8+ T cells	BCGIV
Gramd4	2.43201e-66	0.96479	7.85442e-62	CD8+ T cells	BCGIV
Klra7	3.85386e-66	1.70275	1.24464e-61	CD8+ T cells	BCGIV
Klrb1b1	4.36017e-66	1.31807	1.40816e-61	CD8+ T cells	BCGIV
Serpinb91	5.4763e-66	1.57823	1.76863e-61	CD8+ T cells	BCGIV
Rps213	1.2596e-65	-0.833971	4.068e-61	CD8+ T cells	PBSIV
Hhex	8.30007e-62	1.02192	2.68059e-57	CD8+ T cells	BCGIV
Lat	1.08331e-60	-1.76044	3.49865e-56	CD8+ T cells	PBSIV
Car2	1.14447e-59	1.1709	3.69618e-55	CD8+ T cells	BCGIV
Uba523	4.26084e-56	-1.12397	1.37608e-51	CD8+ T cells	PBSIV
Klrb1a	6.66697e-56	1.07439	2.15316e-51	CD8+ T cells	BCGIV
Vegfa	7.44637e-55	1.19605	2.40488e-50	CD8+ T cells	BCGIV
Rps15a3	2.30219e-52	-0.779022	7.43516e-48	CD8+ T cells	PBSIV
Cd6	9.47063e-52	-1.90587	3.05864e-47	CD8+ T cells	PBSIV
Rpl37a3	1.30523e-51	-0.671984	4.21538e-47	CD8+ T cells	PBSIV
Trbc21	8.12417e-51	-1.7843	2.62378e-46	CD8+ T cells	PBSIV
Arsb1	4.5044e-50	1.04281	1.45474e-45	CD8+ T cells	BCGIV
Syk1	5.71255e-50	0.964447	1.84493e-45	CD8+ T cells	BCGIV
Fau3	1.67296e-49	-0.599302	5.403e-45	CD8+ T cells	PBSIV
Serpinb9b	3.31596e-49	1.49044	1.07092e-44	CD8+ T cells	BCGIV
Adamts14	5.88659e-49	0.777867	1.90113e-44	CD8+ T cells	BCGIV
Thy1	1.37235e-48	-1.76239	4.43213e-44	CD8+ T cells	PBSIV
Cxcr6	2.99228e-48	-2.15894	9.66387e-44	CD8+ T cells	PBSIV
Sytl3	1.55099e-47	1.16281	5.00907e-43	CD8+ T cells	BCGIV
Tulp4	6.10454e-47	1.04899	1.97152e-42	CD8+ T cells	BCGIV
Plek	1.25995e-46	1.12973	4.06912e-42	CD8+ T cells	BCGIV
Bcl2	3.28358e-46	1.21911	1.06046e-41	CD8+ T cells	BCGIV
Rpl383	3.5376e-46	-0.62811	1.1425e-41	CD8+ T cells	PBSIV
Rps133	5.01763e-46	-0.661616	1.62049e-41	CD8+ T cells	PBSIV
Serpinb6b2	1.24985e-44	1.22136	4.03651e-40	CD8+ T cells	BCGIV
Cd92	2.66179e-43	0.981437	8.59653e-39	CD8+ T cells	BCGIV
Gm155642	7.70868e-43	0.841965	2.4896e-38	CD8+ T cells	BCGIV
Bcl2l112	7.88182e-43	1.12891	2.54551e-38	CD8+ T cells	BCGIV
Usp183	1.89254e-42	0.853332	6.11214e-38	CD8+ T cells	BCGIV
H2afz2	2.13822e-42	1.007	6.9056e-38	CD8+ T cells	BCGIV
Bcl11b	2.89391e-42	-1.5427	9.34618e-38	CD8+ T cells	PBSIV
Zbtb101	2.80213e-41	0.615027	9.04975e-37	CD8+ T cells	BCGIV
Anxa11	2.87469e-41	0.821553	9.28411e-37	CD8+ T cells	BCGIV
Sptbn11	1.5354e-40	0.930676	4.95874e-36	CD8+ T cells	BCGIV
Rpl393	2.07841e-40	-0.620071	6.71244e-36	CD8+ T cells	PBSIV
Rps283	2.18376e-40	-0.727272	7.05267e-36	CD8+ T cells	PBSIV
Rps293	2.18744e-40	-0.552755	7.06457e-36	CD8+ T cells	PBSIV
Gpc1	4.61195e-40	0.824706	1.48948e-35	CD8+ T cells	BCGIV
Tpm42	1.4068e-39	1.00958	4.54342e-35	CD8+ T cells	BCGIV
Adora2a	1.52294e-39	1.02801	4.91848e-35	CD8+ T cells	BCGIV
S100a42	1.61566e-39	-2.37954	5.21793e-35	CD8+ T cells	PBSIV
Oasl13	1.83145e-39	0.595587	5.91484e-35	CD8+ T cells	BCGIV
Cd743	4.14365e-39	-1.2691	1.33823e-34	CD8+ T cells	PBSIV
Il12rb2	4.53137e-39	0.837699	1.46345e-34	CD8+ T cells	BCGIV
Pcyt1a1	5.72559e-39	0.79231	1.84914e-34	CD8+ T cells	BCGIV
Tnfsf12	5.90386e-39	0.620673	1.90671e-34	CD8+ T cells	BCGIV
Themis	8.09569e-39	-1.40336	2.61458e-34	CD8+ T cells	PBSIV
Myb	8.70366e-39	0.669953	2.81093e-34	CD8+ T cells	BCGIV
Crip12	1.07965e-38	-1.29104	3.48685e-34	CD8+ T cells	PBSIV
Rpl13a1	1.23632e-38	-0.565897	3.99283e-34	CD8+ T cells	PBSIV
Pim12	1.88545e-38	1.36878	6.08924e-34	CD8+ T cells	BCGIV
Il18rap	8.93671e-38	1.00689	2.8862e-33	CD8+ T cells	BCGIV
AI5068161	1.17043e-37	0.882975	3.78001e-33	CD8+ T cells	BCGIV
Ctla4	1.53366e-37	-1.80635	4.95311e-33	CD8+ T cells	PBSIV
Rpl373	1.64927e-37	-0.578703	5.32648e-33	CD8+ T cells	PBSIV
Rpl303	2.51816e-37	-0.539535	8.13265e-33	CD8+ T cells	PBSIV
Phactr3	3.54484e-37	0.695301	1.14484e-32	CD8+ T cells	BCGIV
Txk	4.61465e-37	0.970975	1.49035e-32	CD8+ T cells	BCGIV
Tpt12	9.86261e-37	-0.454432	3.18523e-32	CD8+ T cells	PBSIV
Cd523	1.19428e-36	-0.754787	3.85704e-32	CD8+ T cells	PBSIV
Ms4a6b2	1.25096e-36	-1.34306	4.04012e-32	CD8+ T cells	PBSIV
Ly6a3	2.33766e-36	-1.8778	7.5497e-32	CD8+ T cells	PBSIV
Gm8369	7.94485e-36	-1.48331	2.56587e-31	CD8+ T cells	PBSIV
Anxa22	3.00794e-35	0.9466	9.71444e-31	CD8+ T cells	BCGIV
Tnfrsf9	6.12225e-35	1.18518	1.97724e-30	CD8+ T cells	BCGIV
Rbpms	1.25229e-34	0.624864	4.04439e-30	CD8+ T cells	BCGIV
Vim2	1.53999e-34	-1.23856	4.97354e-30	CD8+ T cells	PBSIV
Aoah	6.35746e-34	0.528154	2.0532e-29	CD8+ T cells	BCGIV
Arl4d1	1.06332e-33	0.57018	3.4341e-29	CD8+ T cells	BCGIV
Lat2	2.51538e-33	0.720561	8.12366e-29	CD8+ T cells	BCGIV
Cxxc5	9.26626e-33	0.484371	2.99263e-28	CD8+ T cells	BCGIV
Borcs7	9.55086e-33	0.693466	3.08454e-28	CD8+ T cells	BCGIV
Scimp1	1.03784e-32	0.618164	3.3518e-28	CD8+ T cells	BCGIV
Dhrs31	2.74866e-32	0.713976	8.87707e-28	CD8+ T cells	BCGIV
Zfhx31	3.02607e-32	0.65694	9.77298e-28	CD8+ T cells	BCGIV
Eomes	6.95463e-32	0.760219	2.24607e-27	CD8+ T cells	BCGIV
Rbpj1	8.88791e-32	-1.5828	2.87044e-27	CD8+ T cells	PBSIV
Gng2	4.18382e-31	-1.14424	1.35121e-26	CD8+ T cells	PBSIV
Sulf2	9.07209e-31	0.597081	2.92992e-26	CD8+ T cells	BCGIV
B4galt52	9.97593e-31	0.683741	3.22183e-26	CD8+ T cells	BCGIV
Ubb2	1.72908e-30	-0.576272	5.58424e-26	CD8+ T cells	PBSIV
Irs21	2.89256e-30	0.710373	9.34181e-26	CD8+ T cells	BCGIV
Stat32	3.1218e-30	0.88572	1.00822e-25	CD8+ T cells	BCGIV
Klrc2	1.13263e-29	0.754438	3.65796e-25	CD8+ T cells	BCGIV
Klrd11	1.35332e-29	0.829669	4.37068e-25	CD8+ T cells	BCGIV
Rnf1302	1.38879e-29	0.633491	4.48524e-25	CD8+ T cells	BCGIV
Ehd42	1.60106e-29	0.750221	5.17079e-25	CD8+ T cells	BCGIV
Rpl243	1.84175e-29	-0.584455	5.94813e-25	CD8+ T cells	PBSIV
Khdc1a	2.05847e-29	0.451851	6.64802e-25	CD8+ T cells	BCGIV
Prkcb1	6.66058e-29	0.697181	2.1511e-24	CD8+ T cells	BCGIV
Hcst1	7.45451e-29	-0.816608	2.40751e-24	CD8+ T cells	PBSIV
Dab2ip1	1.20247e-28	0.487683	3.8835e-24	CD8+ T cells	BCGIV
Galnt2	2.24013e-28	0.742084	7.23471e-24	CD8+ T cells	BCGIV
Tmcc3	2.78147e-28	0.433624	8.98304e-24	CD8+ T cells	BCGIV
Rpl63	3.3134e-28	-0.529136	1.07009e-23	CD8+ T cells	PBSIV
Mxd12	3.64648e-28	0.896391	1.17767e-23	CD8+ T cells	BCGIV
Serinc33	6.27414e-28	0.80962	2.0263e-23	CD8+ T cells	BCGIV
Cd226	7.53478e-28	-1.3013	2.43343e-23	CD8+ T cells	PBSIV
Klrk11	8.55558e-28	0.707001	2.76311e-23	CD8+ T cells	BCGIV
Psmb83	1.67003e-27	-0.788516	5.39353e-23	CD8+ T cells	PBSIV
Rpl122	2.27467e-27	-0.604969	7.34629e-23	CD8+ T cells	PBSIV
Gse1	4.64882e-27	0.756333	1.50138e-22	CD8+ T cells	BCGIV
Rps142	4.68497e-27	-0.443362	1.51306e-22	CD8+ T cells	PBSIV
Rplp22	7.01462e-27	-0.457263	2.26544e-22	CD8+ T cells	PBSIV
Ndufb1-ps2	7.22119e-27	-0.768431	2.33216e-22	CD8+ T cells	PBSIV
Gmfg1	8.34528e-27	-0.964753	2.69519e-22	CD8+ T cells	PBSIV
Trgv2	1.04285e-26	-1.53842	3.36798e-22	CD8+ T cells	PBSIV
Ptprc2	1.20892e-26	0.56746	3.90431e-22	CD8+ T cells	BCGIV
Xdh2	1.63315e-26	0.680053	5.27441e-22	CD8+ T cells	BCGIV
Itga11	2.11207e-26	-1.40512	6.82115e-22	CD8+ T cells	PBSIV
Rpl18a2	2.14016e-26	-0.458343	6.91185e-22	CD8+ T cells	PBSIV
Gnptab1	2.58384e-26	0.68601	8.34477e-22	CD8+ T cells	BCGIV
Rnf157	2.88726e-26	0.628732	9.32471e-22	CD8+ T cells	BCGIV
Jaml	3.13781e-26	-1.25855	1.01339e-21	CD8+ T cells	PBSIV
Gm100763	3.51919e-26	-0.655704	1.13656e-21	CD8+ T cells	PBSIV
AW1120103	4.15783e-26	0.647904	1.34281e-21	CD8+ T cells	BCGIV
Runx12	5.06594e-26	0.841739	1.6361e-21	CD8+ T cells	BCGIV
Ifitm33	5.4823e-26	0.819616	1.77056e-21	CD8+ T cells	BCGIV
Elmo21	1.04877e-25	0.527832	3.38709e-21	CD8+ T cells	BCGIV
Itih5	1.20952e-25	0.47107	3.90628e-21	CD8+ T cells	BCGIV
P2ry14	1.48551e-25	0.55671	4.79761e-21	CD8+ T cells	BCGIV
Lyn2	1.91389e-25	0.521843	6.18111e-21	CD8+ T cells	BCGIV
Tex21	3.82886e-25	0.405665	1.23657e-20	CD8+ T cells	BCGIV
Sh2d1b1	4.82818e-25	0.44059	1.55931e-20	CD8+ T cells	BCGIV
Cdk141	8.44741e-25	0.457572	2.72818e-20	CD8+ T cells	BCGIV
Rpl343	8.82654e-25	-0.431357	2.85062e-20	CD8+ T cells	PBSIV
Klrb1f	1.12915e-24	0.638955	3.6467e-20	CD8+ T cells	BCGIV
Lsp11	1.18584e-24	-0.919857	3.8298e-20	CD8+ T cells	PBSIV
[truncated: 7,546 more rows]

## Sheet: Supp Data 3 - related to Fig1F
	avg_log2FC	pct.1	pct.2	p_val_adj	cluster	gene
Saa3	3.55371	0.908	0.35	<2.23E-308	0	Saa3
Gpnmb	3.53875	0.969	0.168	<2.23E-308	0	Gpnmb
Apoe	3.46268	0.998	0.664	<2.23E-308	0	Apoe
Ctsd	3.06642	1	0.805	<2.23E-308	0	Ctsd
Fabp5	2.97837	0.992	0.548	<2.23E-308	0	Fabp5
H2-M2	2.75615	0.762	0.067	<2.23E-308	0	H2-M2
Lyz2	2.6935	1	0.953	<2.23E-308	0	Lyz2
Trem2	2.63349	0.989	0.227	<2.23E-308	0	Trem2
Cd63	2.51107	0.998	0.411	<2.23E-308	0	Cd63
Pld3	2.49249	0.991	0.289	<2.23E-308	0	Pld3
Ctss	2.00329	1	0.927	<2.23E-308	0	Ctss
Fth1	1.99575	1	0.997	<2.23E-308	0	Fth1
C1qc	1.83746	0.922	0.229	<2.23E-308	0	C1qc
Prdx1	1.8166	0.999	0.817	<2.23E-308	0	Prdx1
Creg1	1.7912	0.995	0.695	<2.23E-308	0	Creg1
Acp5	1.72782	0.978	0.352	<2.23E-308	0	Acp5
Timp2	1.69004	0.98	0.39	<2.23E-308	0	Timp2
C3	1.68881	0.984	0.588	<2.23E-308	0	C3
C1qa	1.67342	0.92	0.239	<2.23E-308	0	C1qa
C1qb	1.66771	0.954	0.263	<2.23E-308	0	C1qb
Atp6v0d2	1.63092	0.798	0.106	<2.23E-308	0	Atp6v0d2
Nrp2	1.56453	0.954	0.18	<2.23E-308	0	Nrp2
Ftl1	1.54001	1	0.992	<2.23E-308	0	Ftl1
Ctsl	1.45021	0.986	0.48	<2.23E-308	0	Ctsl
Myof	1.42217	0.989	0.443	<2.23E-308	0	Myof
S100a1	1.42059	0.93	0.26	<2.23E-308	0	S100a1
Cd68	1.41442	0.999	0.765	<2.23E-308	0	Cd68
Bst1	1.37883	0.936	0.355	<2.23E-308	0	Bst1
Dst	1.35329	0.953	0.19	<2.23E-308	0	Dst
Slc7a2	1.3481	0.828	0.104	<2.23E-308	0	Slc7a2
Syngr1	1.34566	0.819	0.047	<2.23E-308	0	Syngr1
Orm1	1.33852	0.539	0.014	<2.23E-308	0	Orm1
Lamp1	1.33247	0.999	0.825	<2.23E-308	0	Lamp1
Psap	1.30248	1	0.934	<2.23E-308	0	Psap
Cd9	1.30194	0.989	0.627	<2.23E-308	0	Cd9
Mgst1	1.28547	0.964	0.42	<2.23E-308	0	Mgst1
Sgk1	1.27354	0.977	0.569	<2.23E-308	0	Sgk1
Ctsz	1.27117	1	0.896	<2.23E-308	0	Ctsz
Mmp2	1.2533	0.787	0.034	<2.23E-308	0	Mmp2
Lipa	1.24979	0.985	0.545	<2.23E-308	0	Lipa
Vat1	1.22991	0.923	0.202	<2.23E-308	0	Vat1
Hexa	1.21774	0.991	0.648	<2.23E-308	0	Hexa
Chchd10	1.20076	0.89	0.152	<2.23E-308	0	Chchd10
Cstb	1.16525	0.999	0.765	<2.23E-308	0	Cstb
Procr	1.15186	0.821	0.092	<2.23E-308	0	Procr
Acsl1	1.14734	0.896	0.317	<2.23E-308	0	Acsl1
Mpc1	1.10686	0.975	0.572	<2.23E-308	0	Mpc1
Pdpn	1.10677	0.681	0.069	<2.23E-308	0	Pdpn
Mgll	1.1051	0.581	0.095	<2.23E-308	0	Mgll
Ifi27	1.10416	0.946	0.268	<2.23E-308	0	Ifi27
Ms4a7	1.09453	0.956	0.281	<2.23E-308	0	Ms4a7
Hvcn1	1.08197	0.944	0.228	<2.23E-308	0	Hvcn1
Aldoa	1.07689	0.996	0.794	<2.23E-308	0	Aldoa
Lrpap1	1.07062	0.964	0.443	<2.23E-308	0	Lrpap1
Cd84	1.0258	0.979	0.458	<2.23E-308	0	Cd84
Mertk	1.00711	0.9	0.153	<2.23E-308	0	Mertk
Abca1	1.00148	0.749	0.178	<2.23E-308	0	Abca1
Gns	0.995763	0.991	0.643	<2.23E-308	0	Gns
Clmp	0.975882	0.659	0.101	<2.23E-308	0	Clmp
Itgb5	0.974095	0.945	0.38	<2.23E-308	0	Itgb5
Gstm1	0.963082	0.865	0.279	<2.23E-308	0	Gstm1
Sash1	0.959622	0.914	0.241	<2.23E-308	0	Sash1
Anxa4	0.94428	0.983	0.495	<2.23E-308	0	Anxa4
Tpp1	0.941677	0.969	0.437	<2.23E-308	0	Tpp1
Cd200r4	0.938857	0.878	0.145	<2.23E-308	0	Cd200r4
Soat1	0.93216	0.986	0.603	<2.23E-308	0	Soat1
Lhfpl2	0.912515	0.863	0.138	<2.23E-308	0	Lhfpl2
Cyb5a	0.907717	0.954	0.436	<2.23E-308	0	Cyb5a
Gde1	0.87591	0.937	0.313	<2.23E-308	0	Gde1
Camk1	0.820288	0.914	0.304	<2.23E-308	0	Camk1
AU020206	0.793045	0.9	0.259	<2.23E-308	0	AU020206
Anpep	0.778928	0.831	0.145	<2.23E-308	0	Anpep
Ddhd1	0.774872	0.935	0.358	<2.23E-308	0	Ddhd1
Bhlhe41	0.773309	0.733	0.08	<2.23E-308	0	Bhlhe41
Hebp1	0.769043	0.854	0.127	<2.23E-308	0	Hebp1
Fam102b	0.765393	0.867	0.276	<2.23E-308	0	Fam102b
Fam20c	0.750203	0.815	0.135	<2.23E-308	0	Fam20c
Rnf128	0.746404	0.722	0.06	<2.23E-308	0	Rnf128
Ahnak2	0.741408	0.639	0.062	<2.23E-308	0	Ahnak2
Cadm1	0.740976	0.759	0.14	<2.23E-308	0	Cadm1
Anxa3	0.738486	0.898	0.292	<2.23E-308	0	Anxa3
Atp13a2	0.734285	0.932	0.345	<2.23E-308	0	Atp13a2
Plxna1	0.714652	0.793	0.125	<2.23E-308	0	Plxna1
Nceh1	0.713252	0.913	0.3	<2.23E-308	0	Nceh1
Fblim1	0.708944	0.814	0.116	<2.23E-308	0	Fblim1
Plxnd1	0.708445	0.902	0.291	<2.23E-308	0	Plxnd1
Slc48a1	0.700708	0.868	0.272	<2.23E-308	0	Slc48a1
Il11ra1	0.693027	0.731	0.125	<2.23E-308	0	Il11ra1
Tbxas1	0.690249	0.882	0.273	<2.23E-308	0	Tbxas1
Plpp3	0.689138	0.611	0.065	<2.23E-308	0	Plpp3
Cd200r1	0.675244	0.758	0.126	<2.23E-308	0	Cd200r1
Cyp4v3	0.672216	0.875	0.23	<2.23E-308	0	Cyp4v3
Oxct1	0.672209	0.883	0.263	<2.23E-308	0	Oxct1
C1ra	0.650347	0.723	0.106	<2.23E-308	0	C1ra
Cpq	0.646101	0.792	0.126	<2.23E-308	0	Cpq
Cd22	0.628831	0.763	0.114	<2.23E-308	0	Cd22
Naglu	0.608884	0.814	0.168	<2.23E-308	0	Naglu
Olfml3	0.608185	0.614	0.081	<2.23E-308	0	Olfml3
Gng11	0.598653	0.664	0.097	<2.23E-308	0	Gng11
C77080	0.579027	0.617	0.051	<2.23E-308	0	C77080
Ctla2b	0.57621	0.652	0.091	<2.23E-308	0	Ctla2b
Src	0.564922	0.686	0.053	<2.23E-308	0	Src
Igf2r	0.564659	0.75	0.119	<2.23E-308	0	Igf2r
Myo1e	0.558751	0.78	0.186	<2.23E-308	0	Myo1e
Slc6a8	0.554625	0.592	0.032	<2.23E-308	0	Slc6a8
Nagk	0.551535	0.827	0.223	<2.23E-308	0	Nagk
Dpp7	0.528695	0.764	0.148	<2.23E-308	0	Dpp7
Tmeff1	0.515003	0.518	0.012	<2.23E-308	0	Tmeff1
Comtd1	0.508205	0.779	0.175	<2.23E-308	0	Comtd1
Pdgfa	0.506214	0.54	0.06	<2.23E-308	0	Pdgfa
Osbpl3	0.503096	0.681	0.101	<2.23E-308	0	Osbpl3
Fuom	0.494246	0.698	0.109	<2.23E-308	0	Fuom
Slc27a1	0.478471	0.673	0.092	<2.23E-308	0	Slc27a1
Pon3	0.472629	0.711	0.1	<2.23E-308	0	Pon3
Ppp1r12b	0.463291	0.613	0.078	<2.23E-308	0	Ppp1r12b
Tnfsf13b	0.462514	0.626	0.098	<2.23E-308	0	Tnfsf13b
Ldhb	0.453144	0.593	0.076	<2.23E-308	0	Ldhb
Vegfb	0.452495	0.633	0.065	<2.23E-308	0	Vegfb
Htra1	0.422894	0.422	0.012	<2.23E-308	0	Htra1
Gm10134	0.420069	0.666	0.115	<2.23E-308	0	Gm10134
Tspan4	0.407385	0.6	0.068	<2.23E-308	0	Tspan4
Slc38a6	0.400832	0.656	0.114	<2.23E-308	0	Slc38a6
Gdpd1	0.381515	0.551	0.052	<2.23E-308	0	Gdpd1
Tst	0.349215	0.446	0.018	<2.23E-308	0	Tst
Actb	-1.02299	1	0.997	<2.23E-308	0	Actb
H3f3a	-1.13209	0.994	0.982	<2.23E-308	0	H3f3a
Actr3	-1.19594	0.981	0.946	<2.23E-308	0	Actr3
Actg1	-1.24765	0.999	0.993	<2.23E-308	0	Actg1
H3f3b	-1.35198	0.998	0.994	<2.23E-308	0	H3f3b
Cytip	-1.87892	0.635	0.874	<2.23E-308	0	Cytip
Coro1a	-1.97572	0.928	0.944	<2.23E-308	0	Coro1a
Lsp1	-2.22947	0.581	0.891	<2.23E-308	0	Lsp1
Srgn	-2.23486	0.986	0.981	<2.23E-308	0	Srgn
Irf7	-2.71881	0.431	0.796	<2.23E-308	0	Irf7
Ifitm3	-3.34704	0.841	0.931	<2.23E-308	0	Ifitm3
Ifi27l2a	-3.93523	0.59	0.923	<2.23E-308	0	Ifi27l2a
Plac8	-4.23983	0.173	0.75	<2.23E-308	0	Plac8
Mmp14	0.672321	0.943	0.288	2.18939e-303	0	Mmp14
AC149090.1	1.18449	0.925	0.432	4.64114e-301	0	AC149090.1
Myo5a	0.747025	0.893	0.326	5.8592e-300	0	Myo5a
Igf1	0.913341	0.531	0.072	8.42347e-300	0	Igf1
Fcgr3	0.943729	0.988	0.678	4.9451e-297	0	Fcgr3
Lgals3	1.23967	0.999	0.889	5.57435e-295	0	Lgals3
Dapk1	0.554972	0.807	0.217	2.00472e-291	0	Dapk1
Tmem205	0.477893	0.81	0.217	1.19289e-290	0	Tmem205
Cd38	0.562653	0.648	0.124	1.20484e-289	0	Cd38
Lrp12	0.495529	0.699	0.149	1.82888e-289	0	Lrp12
S100a6	-2.58795	0.6	0.876	4.79651e-289	0	S100a6
Arhgap10	0.346322	0.595	0.095	5.51801e-289	0	Arhgap10
Cyba	0.816992	1	0.972	5.94752e-289	0	Cyba
Nucb1	0.745788	0.942	0.462	3.44231e-287	0	Nucb1
Aldoc	0.468974	0.523	0.075	3.97526e-286	0	Aldoc
Fcor	0.445099	0.541	0.081	6.74878e-285	0	Fcor
Echs1	0.553958	0.873	0.281	2.1036e-284	0	Echs1
Pmp22	0.668853	0.577	0.099	9.25995e-284	0	Pmp22
Mtln	0.532868	0.858	0.264	1.10713e-281	0	Mtln
Abcc5	0.582367	0.827	0.23	5.64495e-281	0	Abcc5
Ptprc	-1.3827	0.99	0.954	4.36935e-277	0	Ptprc
Gclm	0.50306	0.735	0.178	1.18992e-276	0	Gclm
Sorbs3	0.271481	0.463	0.049	3.07085e-276	0	Sorbs3
Lap3	0.680447	0.879	0.301	2.92934e-275	0	Lap3
Mif	1.01988	0.975	0.525	3.28666e-275	0	Mif
Ggh	0.756657	0.947	0.459	4.48335e-273	0	Ggh
Dtnbp1	0.632316	0.905	0.348	8.40637e-272	0	Dtnbp1
Renbp	0.441258	0.824	0.224	2.03963e-271	0	Renbp
Creg2	0.273129	0.469	0.054	2.1764e-270	0	Creg2
Atpif1	0.787623	0.991	0.643	4.99648e-270	0	Atpif1
Ms4a4c	-2.8453	0.117	0.642	1.33061e-268	0	Ms4a4c
Pfkl	0.509616	0.734	0.192	1.33094e-268	0	Pfkl
Hist1h2bc	0.726308	0.88	0.32	9.71996e-268	0	Hist1h2bc
Igsf8	0.504327	0.874	0.276	1.90867e-267	0	Igsf8
Dmxl2	0.412961	0.843	0.23	3.27175e-267	0	Dmxl2
Plaat3	0.711318	0.942	0.373	7.30905e-267	0	Plaat3
Sdc1	0.589475	0.449	0.051	1.66128e-266	0	Sdc1
Tbca	0.746836	0.988	0.622	8.88546e-266	0	Tbca
Htr2b	0.311876	0.312	0.006	6.0816e-265	0	Htr2b
Clec1b	0.477087	0.549	0.09	1.28328e-264	0	Clec1b
Clcn7	0.565833	0.856	0.273	3.18468e-264	0	Clcn7
Mfsd12	0.560264	0.827	0.25	5.51349e-264	0	Mfsd12
Mag	0.259921	0.448	0.05	2.14231e-263	0	Mag
Stk17b	-1.7091	0.859	0.893	2.26977e-262	0	Stk17b
Lyz1	1.82343	0.539	0.087	2.55778e-261	0	Lyz1
Arl11	0.497482	0.841	0.253	4.33422e-260	0	Arl11
Capg	0.907327	0.992	0.56	2.4903e-258	0	Capg
Mrpl38	0.669547	0.775	0.239	3.02294e-258	0	Mrpl38
Tnfsf12	0.518297	0.812	0.25	3.84387e-258	0	Tnfsf12
Anxa5	0.882095	0.998	0.766	4.96298e-258	0	Anxa5
Ier5	-1.38864	0.784	0.873	5.99091e-258	0	Ier5
Mr1	0.282621	0.466	0.058	8.1605e-258	0	Mr1
Slc31a2	0.479431	0.878	0.288	1.01967e-257	0	Slc31a2
Rap1b	-1.17806	0.979	0.936	1.27394e-257	0	Rap1b
Zfhx3	0.579524	0.893	0.309	2.84683e-257	0	Zfhx3
Qdpr	0.431438	0.755	0.198	8.29813e-257	0	Qdpr
Npc1	0.588922	0.901	0.332	1.34234e-256	0	Npc1
Dhrs3	0.718751	0.812	0.276	5.60289e-256	0	Dhrs3
Fnip2	0.504128	0.783	0.225	1.47428e-254	0	Fnip2
Rcbtb2	0.508254	0.827	0.262	2.79048e-254	0	Rcbtb2
Slc25a4	0.652914	0.909	0.378	9.97316e-254	0	Slc25a4
Gaa	0.443777	0.755	0.207	1.47576e-253	0	Gaa
Uap1l1	0.480418	0.829	0.254	2.6083e-253	0	Uap1l1
Slc29a1	0.544189	0.812	0.254	2.81773e-253	0	Slc29a1
Mitf	0.421984	0.734	0.185	4.4161e-253	0	Mitf
Scarf1	0.287212	0.5	0.068	2.36811e-252	0	Scarf1
Dram1	0.600184	0.861	0.293	7.15448e-252	0	Dram1
Slc25a37	0.479828	0.745	0.204	1.70897e-251	0	Slc25a37
Tex264	0.408743	0.76	0.203	2.09841e-251	0	Tex264
Gabarapl1	0.593231	0.847	0.299	2.69947e-251	0	Gabarapl1
Ftl1-ps1	0.626767	0.907	0.364	4.75289e-250	0	Ftl1-ps1
Agtrap	0.51958	0.831	0.272	7.91211e-250	0	Agtrap
Myo10	0.291611	0.442	0.051	2.05021e-249	0	Myo10
Agap1	0.43039	0.605	0.128	2.17958e-248	0	Agap1
Cnpy2	0.519744	0.88	0.324	2.29796e-247	0	Cnpy2
Arhgap24	0.340998	0.679	0.158	4.26071e-246	0	Arhgap24
Gga2	0.314434	0.637	0.136	9.94492e-246	0	Gga2
Ly75	0.516328	0.608	0.13	2.27182e-245	0	Ly75
Mmp19	0.987391	0.716	0.199	2.74454e-245	0	Mmp19
Vim	1.03687	1	0.864	3.84506e-245	0	Vim
P2ry14	0.435343	0.819	0.232	9.21797e-244	0	P2ry14
Mroh1	0.338885	0.719	0.178	1.07062e-243	0	Mroh1
Aig1	0.445238	0.775	0.22	4.318e-243	0	Aig1
Blvrb	0.829739	0.945	0.433	8.14768e-243	0	Blvrb
Ctsb	0.980546	1	0.887	2.49582e-242	0	Ctsb
Fads1	0.272994	0.523	0.084	3.39891e-242	0	Fads1
Ly9	0.519448	0.862	0.291	5.22298e-242	0	Ly9
Stra6l	0.296211	0.49	0.073	1.53112e-241	0	Stra6l
Btg2	-1.44394	0.933	0.948	1.54485e-241	0	Btg2
Psen2	0.602188	0.915	0.37	2.21988e-241	0	Psen2
Nos2	1.28654	0.319	0.015	2.89928e-241	0	Nos2
Ctsa	0.796075	0.991	0.748	9.47766e-241	0	Ctsa
Hpgds	0.390121	0.62	0.13	4.70722e-240	0	Hpgds
Cd1d1	0.372666	0.55	0.102	1.13696e-239	0	Cd1d1
Rexo2	0.700643	0.945	0.463	1.93632e-238	0	Rexo2
Kif13b	0.314724	0.616	0.131	1.63055e-237	0	Kif13b
Scpep1	0.639803	0.969	0.494	6.91131e-237	0	Scpep1
Ubd	1.39536	0.323	0.018	3.00335e-236	0	Ubd
Cd74	1.1711	1	0.913	3.12103e-236	0	Cd74
Gng12	0.605458	0.93	0.419	4.95273e-236	0	Gng12
Ephx1	0.331888	0.4	0.043	8.11983e-235	0	Ephx1
Colgalt1	0.699987	0.954	0.482	8.25232e-235	0	Colgalt1
Kdm6b	-1.47934	0.752	0.869	5.17814e-234	0	Kdm6b
Akr1a1	0.737312	0.996	0.774	2.33938e-233	0	Akr1a1
Gm42418	-0.951759	1	1	3.42897e-233	0	Gm42418
Cd302	0.69785	0.946	0.424	8.60701e-232	0	Cd302
H2-Eb1	1.10709	0.998	0.641	8.67045e-232	0	H2-Eb1
Gas2l3	0.329245	0.585	0.121	1.3956e-231	0	Gas2l3
Ctnnb1	0.697459	0.964	0.549	2.77779e-231	0	Ctnnb1
Rabac1	0.654918	0.984	0.662	1.26863e-230	0	Rabac1
Clec4d	0.356208	0.954	0.441	1.37759e-230	0	Clec4d
Vkorc1	0.331096	0.629	0.145	1.66348e-230	0	Vkorc1
Cdo1	0.704315	0.351	0.029	1.03055e-229	0	Cdo1
Zranb3	0.37505	0.436	0.061	6.80144e-229	0	Zranb3
Isg15	-3.23001	0.462	0.738	1.5793e-228	0	Isg15
Alas1	0.843191	0.866	0.343	1.60275e-228	0	Alas1
Itgb2	0.854664	0.996	0.862	6.12632e-228	0	Itgb2
Cav1	0.713868	0.526	0.111	7.97018e-228	0	Cav1
Fmn1	0.261715	0.503	0.086	9.51716e-228	0	Fmn1
Slfn1	-1.81329	0.228	0.649	1.4583e-227	0	Slfn1
Blnk	0.302803	0.622	0.133	1.5416e-227	0	Blnk
Zfp704	0.253223	0.415	0.051	5.30361e-227	0	Zfp704
Fundc2	0.416451	0.802	0.255	6.19844e-226	0	Fundc2
Hsd3b7	0.372749	0.671	0.169	9.486e-226	0	Hsd3b7
Galnt7	0.433974	0.828	0.275	7.79164e-225	0	Galnt7
Tns3	0.515585	0.881	0.319	1.07533e-224	0	Tns3
2008-09-01	0.292792	0.561	0.114	1.16243e-224	0	2008-09-01
Galc	0.280213	0.557	0.11	3.00254e-224	0	Galc
H2-Ab1	1.10044	0.999	0.668	4.49249e-224	0	H2-Ab1
Gpx4	0.751299	0.991	0.787	1.38062e-223	0	Gpx4
Ifitm2	-2.13637	0.943	0.899	2.63707e-223	0	Ifitm2
Il7r	0.546373	0.613	0.142	2.01209e-222	0	Il7r
Cav2	0.372313	0.65	0.158	9.03984e-222	0	Cav2
Tfec	0.30033	0.594	0.124	1.12059e-221	0	Tfec
Fbxo32	0.547376	0.471	0.08	2.91094e-221	0	Fbxo32
Nenf	0.42287	0.787	0.255	4.72134e-221	0	Nenf
Ptgfrn	0.308124	0.518	0.098	1.88718e-220	0	Ptgfrn
Atraid	0.485437	0.876	0.344	2.11658e-218	0	Atraid
Mgat4b	0.317175	0.695	0.179	2.34431e-217	0	Mgat4b
Atp6v0c	0.630147	0.996	0.917	6.8918e-217	0	Atp6v0c
Tmem106b	0.324564	0.699	0.189	1.54425e-216	0	Tmem106b
mt-Nd3	0.951211	0.987	0.761	3.40326e-216	0	mt-Nd3
Slc1a2	0.340922	0.295	0.015	9.89492e-216	0	Slc1a2
Rpl36a	0.716267	0.998	0.853	1.38405e-214	0	Rpl36a
Ly6c2	-3.9473	0.185	0.615	4.10413e-214	0	Ly6c2
Glb1	0.300074	0.64	0.158	6.28714e-214	0	Glb1
mt-Co3	0.873594	0.996	0.96	1.03474e-213	0	mt-Co3
Hmgb2	-1.44108	0.899	0.887	2.69121e-213	0	Hmgb2
Ifitm6	-1.8241	0.035	0.514	5.60027e-213	0	Ifitm6
Ctnnd1	0.32729	0.734	0.201	8.30564e-213	0	Ctnnd1
Scly	0.266672	0.515	0.097	2.36327e-212	0	Scly
Tmem37	0.424823	0.538	0.111	5.573e-212	0	Tmem37
Pla2g15	0.460068	0.791	0.252	7.61204e-212	0	Pla2g15
Spp1	2.16191	0.736	0.261	1.27195e-211	0	Spp1
Pdlim4	0.323267	0.557	0.114	1.43841e-211	0	Pdlim4
Pald1	0.261671	0.501	0.091	2.72102e-211	0	Pald1
H2-Aa	1.01877	0.999	0.678	7.14992e-211	0	H2-Aa
Aopep	0.412141	0.711	0.202	1.17277e-210	0	Aopep
Iqsec1	0.460224	0.817	0.283	2.79428e-210	0	Iqsec1
Isg20	-1.97816	0.08	0.544	3.80623e-210	0	Isg20
Ctsh	0.713372	0.997	0.795	2.02975e-209	0	Ctsh
Serf1	0.268485	0.423	0.062	3.31049e-209	0	Serf1
Pebp1	0.553152	0.945	0.454	3.43826e-209	0	Pebp1
Fam49b	-1.03338	0.942	0.876	3.67187e-209	0	Fam49b
Glipr1	0.738309	0.959	0.538	9.67033e-209	0	Glipr1
Sp100	-1.38939	0.649	0.773	1.91154e-208	0	Sp100
Tma16	0.459287	0.654	0.184	2.59648e-208	0	Tma16
AW112010	1.46224	0.963	0.573	5.71463e-207	0	AW112010
mt-Co2	0.774623	0.996	0.962	8.50149e-206	0	mt-Co2
Vcam1	0.653391	0.489	0.094	1.04043e-205	0	Vcam1
Eng	0.283241	0.652	0.161	6.41327e-205	0	Eng
Lmna	0.618496	0.946	0.403	6.57064e-205	0	Lmna
Atp6v1a	0.66722	0.972	0.572	7.13858e-205	0	Atp6v1a
Lgals3bp	0.904809	0.993	0.71	3.38181e-204	0	Lgals3bp
Nek6	0.328633	0.705	0.2	1.25263e-203	0	Nek6
Romo1	0.61962	0.975	0.627	2.75194e-203	0	Romo1
Ebpl	0.274583	0.614	0.149	2.93905e-203	0	Ebpl
Slfn4	-2.39547	0.014	0.48	9.54496e-203	0	Slfn4
mt-Nd1	0.849709	0.994	0.874	1.11287e-202	0	mt-Nd1
Htatip2	0.345843	0.756	0.232	1.8669e-202	0	Htatip2
Rplp1	0.598154	1	0.978	2.00075e-201	0	Rplp1
Ptpmt1	0.415184	0.842	0.305	3.50914e-201	0	Ptpmt1
Rab12	0.329829	0.735	0.223	5.93417e-200	0	Rab12
Mcee	0.303077	0.7	0.198	7.99051e-200	0	Mcee
Bola2	0.643749	0.981	0.629	7.80879e-199	0	Bola2
Atp6v1e1	0.721802	0.986	0.786	1.13978e-198	0	Atp6v1e1
Spi1	-0.890047	0.987	0.937	3.64287e-198	0	Spi1
Shtn1	0.432898	0.882	0.321	7.08642e-198	0	Shtn1
Rtp4	-1.60106	0.309	0.654	2.30985e-197	0	Rtp4
Plbd1	-1.4993	0.461	0.717	1.16134e-196	0	Plbd1
Iah1	0.424555	0.828	0.31	1.56195e-196	0	Iah1
Sbf2	0.254978	0.566	0.131	9.57441e-196	0	Sbf2
Rftn1	0.403069	0.84	0.312	2.49359e-195	0	Rftn1
Hmox1	0.777008	0.844	0.34	3.957e-195	0	Hmox1
Cdc42	-0.616355	0.997	0.961	4.9369e-195	0	Cdc42
Bola3	0.350065	0.762	0.249	3.05874e-194	0	Bola3
Rtcb	0.46215	0.89	0.369	6.99837e-194	0	Rtcb
Paox	0.253545	0.481	0.092	7.55454e-194	0	Paox
Ppp1r14b	0.546455	0.936	0.462	4.11925e-193	0	Ppp1r14b
Slc36a1	0.275506	0.595	0.148	5.29174e-193	0	Slc36a1
Atp6v1c1	0.519236	0.887	0.382	1.34558e-192	0	Atp6v1c1
Sptssa	0.48423	0.882	0.38	1.77335e-191	0	Sptssa
Pcmtd1	0.375981	0.813	0.29	3.69411e-191	0	Pcmtd1
Pim1	-1.30741	0.979	0.953	1.95383e-189	0	Pim1
Samhd1	-1.20886	0.961	0.929	2.36032e-189	0	Samhd1
Cxcl16	0.643814	0.989	0.492	3.0795e-189	0	Cxcl16
Comt	0.49241	0.876	0.363	1.28265e-188	0	Comt
Cybb	0.950985	0.997	0.806	2.62872e-188	0	Cybb
Capn15	0.341316	0.535	0.128	9.14365e-188	0	Capn15
Slamf7	0.543997	0.94	0.415	1.57095e-187	0	Slamf7
Rhoc	0.4085	0.703	0.207	2.89634e-187	0	Rhoc
Tmed3	0.496581	0.911	0.422	4.02511e-187	0	Tmed3
Ecm1	0.661406	0.699	0.236	4.88941e-187	0	Ecm1
Esyt1	0.584921	0.939	0.492	7.56948e-187	0	Esyt1
Cst7	0.644999	0.368	0.052	1.23852e-186	0	Cst7
mt-Co1	0.770265	0.996	0.976	1.70849e-186	0	mt-Co1
Fam3c	0.305744	0.701	0.209	5.22205e-186	0	Fam3c
Aga	0.284327	0.636	0.174	4.4348e-185	0	Aga
Cerk	0.381677	0.789	0.276	4.57873e-185	0	Cerk
Sftpc	-1.12546	0.918	0.923	7.07381e-185	0	Sftpc
Pnpla7	0.369089	0.821	0.301	1.97649e-184	0	Pnpla7
Ralgds	0.401566	0.734	0.236	1.88005e-183	0	Ralgds
Hpse	0.549995	0.782	0.288	2.90699e-183	0	Hpse
Tnfaip2	0.66128	0.993	0.739	4.98519e-183	0	Tnfaip2
Tnfsf13	0.617238	0.87	0.391	6.41883e-183	0	Tnfsf13
Cnn2	-1.21605	0.282	0.629	1.75633e-182	0	Cnn2
Sh3pxd2b	0.401389	0.794	0.281	1.09037e-181	0	Sh3pxd2b
Clec4n	0.796995	0.841	0.363	1.20875e-181	0	Clec4n
Tpm3	-0.729594	0.982	0.915	1.45967e-181	0	Tpm3
Il18bp	0.704813	0.723	0.259	1.61068e-181	0	Il18bp
Eef1a1	0.575318	0.999	0.967	1.94581e-181	0	Eef1a1
Lpl	0.852039	0.743	0.267	2.87295e-181	0	Lpl
Scgb1a1	-1.19381	0.905	0.892	4.44497e-181	0	Scgb1a1
Dazap2	-0.830445	0.963	0.901	5.42057e-181	0	Dazap2
Man2b1	0.689913	0.985	0.717	1.73143e-180	0	Man2b1
Edem2	0.401977	0.82	0.314	6.08206e-180	0	Edem2
Adgre1	0.532846	0.934	0.437	9.0663e-180	0	Adgre1
Sdf2l1	0.531129	0.849	0.361	2.21996e-178	0	Sdf2l1
Actn1	0.306004	0.81	0.265	2.66403e-178	0	Actn1
Itgax	0.782171	0.914	0.481	3.37913e-178	0	Itgax
Cfb	1.21344	0.94	0.518	1.19435e-177	0	Cfb
Ptms	0.608881	0.995	0.666	3.87671e-177	0	Ptms
Serpine1	0.652826	0.539	0.143	5.20766e-177	0	Serpine1
Tmem256	0.610026	0.972	0.605	5.98369e-177	0	Tmem256
Dnase1l1	0.353724	0.762	0.263	1.08421e-176	0	Dnase1l1
Mxd1	-2.37002	0.408	0.671	7.97953e-175	0	Mxd1
Bsg	0.556003	0.977	0.65	1.78135e-174	0	Bsg
Smpdl3a	0.616413	0.98	0.601	2.00035e-174	0	Smpdl3a
Cxcl9	1.83335	0.575	0.174	5.5912e-174	0	Cxcl9
Kynu	0.279508	0.523	0.126	4.25293e-173	0	Kynu
Lman1	0.383926	0.829	0.317	7.26783e-173	0	Lman1
Asah1	0.593078	0.979	0.666	9.58413e-173	0	Asah1
Vwa5a	0.314339	0.75	0.251	2.27093e-172	0	Vwa5a
Psmd1	0.5702	0.908	0.46	2.54111e-172	0	Psmd1
Wls	0.336848	0.762	0.265	7.02703e-172	0	Wls
Pgam1	0.670883	0.969	0.644	1.16175e-171	0	Pgam1
Lpcat2	0.482601	0.919	0.434	1.39073e-171	0	Lpcat2
Mrps36	0.393551	0.854	0.345	2.72599e-171	0	Mrps36
Hadh	0.259482	0.597	0.164	1.57362e-170	0	Hadh
Rgcc	0.726995	0.715	0.27	1.76588e-170	0	Rgcc
AA467197	0.483872	0.925	0.406	1.96207e-170	0	AA467197
Glmp	0.498722	0.922	0.485	3.08492e-170	0	Glmp
Ccr2	-2.08585	0.074	0.482	4.78367e-170	0	Ccr2
Ccl5	1.24251	0.91	0.438	9.79086e-170	0	Ccl5
Uqcr11	0.562728	0.986	0.727	3.76361e-169	0	Uqcr11
Ahcyl1	0.358041	0.739	0.26	3.77988e-169	0	Ahcyl1
Snx20	-1.137	0.894	0.874	1.01331e-168	0	Snx20
Dennd4c	0.272534	0.607	0.171	1.14418e-168	0	Dennd4c
Slc37a2	0.299232	0.717	0.228	2.26575e-168	0	Slc37a2
Samd8	0.331988	0.695	0.225	1.08116e-167	0	Samd8
mt-Nd4l	0.665955	0.961	0.6	1.51053e-167	0	mt-Nd4l
Pmepa1	0.503449	0.728	0.253	4.05566e-167	0	Pmepa1
Pianp	0.292258	0.288	0.029	1.08462e-166	0	Pianp
Ms4a6b	-1.79085	0.386	0.652	1.86e-166	0	Ms4a6b
Dusp5	-1.40714	0.532	0.737	2.07346e-166	0	Dusp5
Msmo1	0.514185	0.708	0.266	3.58653e-166	0	Msmo1
Nus1	0.433787	0.881	0.387	4.62961e-166	0	Nus1
Ier2	-1.0898	0.809	0.857	4.63115e-166	0	Ier2
mt-Nd2	0.746302	0.994	0.885	1.76508e-165	0	mt-Nd2
Epsti1	-1.36737	0.736	0.77	4.21533e-165	0	Epsti1
Kcnn4	0.300777	0.605	0.169	2.6179e-164	0	Kcnn4
Ifit3	-2.22334	0.165	0.537	2.37079e-163	0	Ifit3
Axl	0.525825	0.96	0.455	2.65779e-163	0	Axl
Cd81	0.448098	0.748	0.293	5.29931e-163	0	Cd81
Fmnl1	-1.06483	0.6	0.734	7.41809e-163	0	Fmnl1
Fkbp2	0.550863	0.941	0.511	3.46267e-162	0	Fkbp2
Ncoa4	0.480415	0.824	0.346	3.72158e-162	0	Ncoa4
Npc2	0.617359	0.998	0.883	5.91397e-162	0	Npc2
Rac2	-1.14384	0.875	0.831	7.27549e-161	0	Rac2
App	0.577436	0.989	0.728	2.36744e-160	0	App
Srxn1	0.30265	0.56	0.157	4.25171e-160	0	Srxn1
Lyn	-0.944825	0.969	0.89	4.68981e-159	0	Lyn
Cfl1	-0.60566	0.996	0.962	5.42439e-159	0	Cfl1
Rps17	0.547415	0.997	0.885	2.9695e-158	0	Rps17
Rnf217	0.28901	0.445	0.098	3.11662e-158	0	Rnf217
Mvd	0.289143	0.54	0.146	4.05517e-158	0	Mvd
Tmx4	0.365771	0.723	0.254	2.33182e-157	0	Tmx4
Luzp1	0.35432	0.792	0.296	2.63167e-157	0	Luzp1
Eea1	0.384803	0.863	0.377	7.08314e-157	0	Eea1
Hk2	0.590247	0.92	0.477	1.16059e-156	0	Hk2
Pdia4	0.360267	0.788	0.3	1.96468e-156	0	Pdia4
Nme2	0.600873	0.996	0.818	2.68291e-156	0	Nme2
Inhba	1.05991	0.492	0.134	8.35072e-156	0	Inhba
Ly6e	-0.878747	0.996	0.955	1.25652e-155	0	Ly6e
Rrbp1	0.644246	0.996	0.861	2.83032e-155	0	Rrbp1
Gnaq	0.432325	0.879	0.409	6.43184e-155	0	Gnaq
Trim30a	-1.28882	0.809	0.789	1.26684e-154	0	Trim30a
Nr4a1	-1.67034	0.665	0.806	1.60283e-154	0	Nr4a1
Slc39a10	0.270375	0.595	0.177	2.30197e-154	0	Slc39a10
Clec5a	0.301556	0.802	0.306	4.61598e-154	0	Clec5a
0610012G03Rik	0.424746	0.878	0.419	8.16848e-154	0	0610012G03Rik
Slfn2	-1.24613	0.95	0.891	2.11861e-153	0	Slfn2
Vdac2	0.522371	0.989	0.697	5.95163e-153	0	Vdac2
Hk3	0.379377	0.714	0.261	4.14521e-152	0	Hk3
Hsp90b1	0.640164	0.995	0.771	4.97475e-152	0	Hsp90b1
Mrpl51	0.368941	0.867	0.375	9.43011e-152	0	Mrpl51
Gas7	0.301303	0.641	0.2	1.28041e-151	0	Gas7
Vps13c	0.323112	0.787	0.303	2.21922e-151	0	Vps13c
Adam15	0.369781	0.835	0.349	5.63126e-151	0	Adam15
Resf1	-1.58637	0.841	0.832	1.33578e-150	0	Resf1
Lmnb1	-1.96001	0.435	0.667	1.3689e-150	0	Lmnb1
Plbd2	0.331383	0.807	0.316	5.75486e-150	0	Plbd2
Hexb	0.553918	0.977	0.598	7.34905e-150	0	Hexb
Rps21	0.507633	1	0.968	7.50407e-150	0	Rps21
Sell	-1.74573	0.048	0.423	2.87546e-149	0	Sell
Dynlt3	0.291595	0.765	0.282	3.02777e-149	0	Dynlt3
Ndufa5	0.435998	0.935	0.495	4.28046e-148	0	Ndufa5
Cebpzos	0.257215	0.644	0.208	5.67266e-148	0	Cebpzos
Hspe1	0.525501	0.985	0.664	8.32024e-148	0	Hspe1
Tpd52	-1.24454	0.938	0.852	1.37226e-147	0	Tpd52
Aoah	0.276326	0.706	0.236	2.90672e-147	0	Aoah
Eif1	-0.581845	0.999	0.986	3.21318e-147	0	Eif1
Sort1	0.355083	0.633	0.206	6.21329e-147	0	Sort1
Chpt1	0.301545	0.726	0.26	7.00432e-147	0	Chpt1
Dnase1l3	0.437819	0.546	0.152	9.82636e-147	0	Dnase1l3
Cd93	0.372441	0.738	0.282	2.06805e-146	0	Cd93
Dnajc3	0.48371	0.925	0.496	7.59657e-146	0	Dnajc3
Rbm3	-0.800284	0.975	0.871	8.86656e-146	0	Rbm3
Slfn5	-1.91589	0.721	0.764	9.39101e-146	0	Slfn5
Cmtm3	0.292569	0.78	0.295	1.17531e-145	0	Cmtm3
Calr	0.641185	0.997	0.812	1.8939e-145	0	Calr
Dusp2	-1.40022	0.188	0.535	1.91008e-145	0	Dusp2
AY036118	-0.721827	0.999	0.995	2.20907e-145	0	AY036118
mt-Atp6	0.70055	0.994	0.953	3.38594e-145	0	mt-Atp6
Cln5	0.319896	0.751	0.284	5.1519e-145	0	Cln5
Rpn1	0.440335	0.9	0.436	6.24251e-145	0	Rpn1
Alox5ap	-0.931287	0.955	0.887	9.31624e-144	0	Alox5ap
S100a4	-2.63295	0.417	0.65	1.00045e-143	0	S100a4
Hsp90ab1	0.484188	0.999	0.917	1.53331e-143	0	Hsp90ab1
H2-D1	0.402556	1	0.996	2.46826e-143	0	H2-D1
Cox8a	0.465268	0.997	0.936	3.04342e-143	0	Cox8a
Ski	0.415859	0.878	0.413	4.20098e-143	0	Ski
Sc5d	0.251351	0.484	0.127	1.62715e-142	0	Sc5d
Ndufc1	0.477251	0.973	0.616	1.0143e-141	0	Ndufc1
Cbfa2t3	-1.14492	0.117	0.471	2.15482e-141	0	Cbfa2t3
Lamtor2	0.48275	0.966	0.623	2.78212e-141	0	Lamtor2
Itm2b	0.460612	0.999	0.968	2.89165e-141	0	Itm2b
Il1b	-2.56071	0.617	0.813	3.56168e-141	0	Il1b
Ap3s1	0.408191	0.87	0.423	1.18752e-140	0	Ap3s1
Btg1	-1.0428	0.994	0.982	3.3472e-140	0	Btg1
Lst1	-1.43787	0.921	0.852	4.3654e-139	0	Lst1
Amdhd2	0.302783	0.826	0.335	2.678e-138	0	Amdhd2
Atg5	0.306509	0.829	0.342	3.19738e-138	0	Atg5
Ddrgk1	0.399559	0.922	0.484	5.7935e-138	0	Ddrgk1
Mrc1	0.290411	0.568	0.172	6.54818e-138	0	Mrc1
Tpi1	0.578241	0.922	0.506	1.48975e-137	0	Tpi1
mt-Cytb	0.690178	0.994	0.907	4.46595e-137	0	mt-Cytb
Plekhm2	0.274988	0.755	0.28	4.75203e-137	0	Plekhm2
Il1r2	-2.09379	0.07	0.424	6.3166e-137	0	Il1r2
Tgfbr1	0.482309	0.904	0.447	1.52899e-136	0	Tgfbr1
Slamf8	0.58215	0.659	0.257	2.75992e-136	0	Slamf8
Crlf2	0.480627	0.974	0.698	7.99898e-136	0	Crlf2
Idh1	0.374932	0.812	0.343	1.30079e-135	0	Idh1
Adam17	0.439127	0.936	0.506	1.87269e-135	0	Adam17
Ybx1	0.502019	0.997	0.873	2.1298e-135	0	Ybx1
Selplg	-0.933975	0.895	0.866	4.7986e-135	0	Selplg
Ccnd2	-1.54423	0.235	0.557	6.79969e-135	0	Ccnd2
Vdac1	0.3902	0.917	0.46	5.30352e-134	0	Vdac1
Jaml	-1.12587	0.048	0.398	5.31426e-134	0	Jaml
Ano6	0.266731	0.743	0.28	6.30611e-134	0	Ano6
Srsf5	-0.689037	0.982	0.936	7.54597e-134	0	Srsf5
Gpr137b	0.418029	0.883	0.428	4.71515e-133	0	Gpr137b
Atp6v0b	0.464424	0.994	0.869	5.62533e-133	0	Atp6v0b
Tor1aip1	-0.951819	0.938	0.843	7.96915e-133	0	Tor1aip1
Zbp1	-1.35057	0.728	0.751	8.46325e-133	0	Zbp1
Samsn1	-1.62647	0.675	0.74	9.02053e-133	0	Samsn1
Tbc1d9	0.306889	0.802	0.327	1.30352e-132	0	Tbc1d9
Dnmt3a	0.371531	0.749	0.302	1.45195e-132	0	Dnmt3a
St13	0.473158	0.979	0.663	2.79924e-132	0	St13
Cd47	-0.708109	0.982	0.912	3.53596e-132	0	Cd47
Tln1	-0.895744	0.979	0.878	1.30571e-131	0	Tln1
Themis2	-1.09519	0.654	0.738	2.5159e-131	0	Themis2
Napsa	-1.49157	0.681	0.731	5.23129e-131	0	Napsa
Cebpa	0.29658	0.872	0.371	1.79159e-130	0	Cebpa
Rps20	0.478173	0.999	0.935	1.98227e-130	0	Rps20
mt-Nd5	0.608152	0.976	0.715	2.50575e-130	0	mt-Nd5
Ndufb2	0.401793	0.94	0.526	3.53878e-130	0	Ndufb2
Arpc5	-0.604616	0.986	0.928	6.27062e-130	0	Arpc5
Ifi204	-1.73666	0.794	0.761	8.05809e-130	0	Ifi204
Dnase2a	0.292516	0.859	0.366	1.07157e-129	0	Dnase2a
S100a8	-4.61111	0.824	0.328	1.97524e-129	0	S100a8
mt-Atp8	0.500421	0.949	0.564	2.05101e-129	0	mt-Atp8
mt-Nd4	0.655992	0.992	0.886	2.75453e-129	0	mt-Nd4
Tcirg1	0.423941	0.954	0.531	3.93934e-128	0	Tcirg1
Arpc2	-0.491921	0.997	0.965	7.50206e-128	0	Arpc2
Slc25a1	0.26824	0.705	0.269	1.56898e-127	0	Slc25a1
Mmp12	1.48096	0.332	0.07	2.69376e-127	0	Mmp12
Dnajb14	0.333101	0.833	0.386	2.76e-127	0	Dnajb14
Cisd1	0.30739	0.74	0.299	2.8598e-127	0	Cisd1
Calm1	-0.810242	0.999	0.972	4.87961e-127	0	Calm1
Creb5	0.330002	0.872	0.377	9.82331e-127	0	Creb5
Sod2	0.784457	0.977	0.674	3.0736e-126	0	Sod2
Rsad2	-3.04632	0.302	0.571	4.09099e-126	0	Rsad2
Slc31a1	0.27332	0.73	0.283	1.11677e-125	0	Slc31a1
Wsb2	0.294103	0.797	0.344	1.24343e-125	0	Wsb2
Picalm	-0.882574	0.93	0.883	2.26074e-125	0	Picalm
Prdx4	0.273364	0.669	0.247	2.45344e-125	0	Prdx4
Sem1	-0.556145	0.995	0.95	2.89538e-125	0	Sem1
Rtn3	0.447559	0.964	0.617	6.40759e-125	0	Rtn3
Gnb2	-0.583352	0.989	0.905	1.35055e-124	0	Gnb2
Rxylt1	0.271613	0.764	0.308	4.23077e-124	0	Rxylt1
Oas3	-1.1419	0.314	0.569	8.35541e-124	0	Oas3
Hmgn1	0.262223	0.73	0.284	1.10612e-123	0	Hmgn1
Marcksl1	-1.62255	0.33	0.597	1.24756e-123	0	Marcksl1
Xaf1	-1.18523	0.427	0.616	1.57579e-123	0	Xaf1
Gbp6	0.335406	0.631	0.23	3.08953e-123	0	Gbp6
Rragc	0.348682	0.86	0.405	2.46995e-122	0	Rragc
Frrs1	0.264998	0.77	0.309	3.7975e-122	0	Frrs1
Glul	0.37768	0.836	0.389	4.41783e-121	0	Glul
Actr2	-0.624671	0.981	0.908	5.85384e-121	0	Actr2
Cox7a2l	0.499185	0.984	0.782	5.97794e-121	0	Cox7a2l
Kmt5a	0.410859	0.884	0.458	7.26823e-121	0	Kmt5a
Arid5b	0.250564	0.83	0.366	2.53984e-119	0	Arid5b
Cyb5r3	0.412017	0.904	0.49	4.1187e-119	0	Cyb5r3
Fdft1	0.265117	0.477	0.146	7.17452e-119	0	Fdft1
Txn1	0.474529	0.999	0.935	8.87814e-119	0	Txn1
Phf11b	-1.37112	0.447	0.617	1.02028e-118	0	Phf11b
Pon2	0.305204	0.821	0.372	1.49059e-118	0	Pon2
Klhdc4	0.394807	0.659	0.266	1.8227e-118	0	Klhdc4
Cox6c	0.444434	0.998	0.867	1.88019e-118	0	Cox6c
Pkig	0.263068	0.799	0.338	4.38995e-118	0	Pkig
Csrnp1	-1.25288	0.71	0.767	4.45781e-118	0	Csrnp1
Abhd12	0.449208	0.938	0.536	7.58182e-118	0	Abhd12
Gnptab	0.270654	0.794	0.331	1.17902e-117	0	Gnptab
Cebpb	-1.41116	0.992	0.897	2.23771e-117	0	Cebpb
Fcgr2b	0.520971	0.963	0.598	2.96312e-116	0	Fcgr2b
Wfdc17	0.500199	0.988	0.731	3.21568e-116	0	Wfdc17
Srsf3	-0.739871	0.926	0.824	3.57057e-116	0	Srsf3
Trim30b	-0.927249	0.036	0.352	3.85103e-116	0	Trim30b
mt-Nd6	0.288706	0.654	0.25	9.30864e-116	0	mt-Nd6
Capzb	-0.557542	0.985	0.91	1.62691e-115	0	Capzb
Selenof	0.42631	0.981	0.684	2.20663e-115	0	Selenof
Ifit1	-2.25786	0.22	0.502	2.60129e-115	0	Ifit1
Ptpn1	-0.925879	0.965	0.87	5.56504e-115	0	Ptpn1
Fgr	-1.01457	0.686	0.722	6.11064e-115	0	Fgr
Golgb1	0.291774	0.787	0.351	6.14846e-115	0	Golgb1
Lamtor4	0.426143	0.958	0.604	6.27189e-115	0	Lamtor4
Selenop	0.363993	0.915	0.503	7.63945e-115	0	Selenop
Scd2	0.269848	0.561	0.194	1.03267e-114	0	Scd2
Hif1a	0.534046	0.968	0.677	1.38765e-113	0	Hif1a
Rps28	0.431992	0.999	0.947	1.55039e-113	0	Rps28
Tmbim1	0.34799	0.84	0.392	3.02504e-113	0	Tmbim1
Cpeb4	0.253516	0.78	0.344	2.65162e-112	0	Cpeb4
Plod3	0.340074	0.903	0.448	4.91316e-112	0	Plod3
Hbb-bs	-1.6709	0.827	0.818	7.57764e-112	0	Hbb-bs
Tmem208	0.30267	0.871	0.425	9.19475e-112	0	Tmem208
Rnase6	-1.01624	0.26	0.536	1.06224e-111	0	Rnase6
Pfn1	-0.506085	0.998	0.978	1.62034e-111	0	Pfn1
Ifi207	-1.36673	0.772	0.736	3.33812e-111	0	Ifi207
Ergic3	0.301833	0.868	0.42	9.64729e-111	0	Ergic3
Rnf13	0.323732	0.886	0.451	9.69675e-111	0	Rnf13
Sub1	-0.980558	0.986	0.919	1.16242e-110	0	Sub1
Fam173a	0.266903	0.819	0.36	2.16523e-110	0	Fam173a
Ubc	-0.647204	0.998	0.978	2.21052e-110	0	Ubc
Cndp2	0.355319	0.956	0.524	2.36562e-110	0	Cndp2
Fem1c	-0.927086	0.484	0.629	6.00646e-110	0	Fem1c
Plgrkt	0.262387	0.908	0.461	1.23078e-109	0	Plgrkt
Ifit3b	-1.20863	0.027	0.329	2.92901e-109	0	Ifit3b
Grk2	-0.748858	0.876	0.803	6.22514e-109	0	Grk2
Fdps	0.372555	0.674	0.293	7.20554e-109	0	Fdps
Cd53	-0.739957	0.981	0.911	7.55948e-109	0	Cd53
H2-DMb1	0.317206	0.978	0.564	2.47235e-108	0	H2-DMb1
Mdfic	0.250219	0.799	0.351	2.58913e-108	0	Mdfic
Ltc4s	0.287817	0.383	0.103	7.40128e-108	0	Ltc4s
Mgp	-1.09568	0.57	0.662	1.86234e-107	0	Mgp
Egr2	0.273978	0.53	0.182	2.65072e-107	0	Egr2
Ass1	0.335041	0.896	0.475	6.02986e-107	0	Ass1
H2-DMa	0.496637	0.982	0.661	9.57541e-107	0	H2-DMa
Oasl2	-1.36417	0.692	0.708	1.08956e-106	0	Oasl2
Vegfa	0.511289	0.648	0.281	1.20713e-106	0	Vegfa
Ddx5	-0.543381	0.998	0.978	1.53222e-106	0	Ddx5
Commd3	0.267307	0.814	0.372	1.19074e-104	0	Commd3
Serpinb6a	0.379665	0.557	0.216	1.75312e-104	0	Serpinb6a
Zfp36	-0.934983	0.969	0.942	2.08919e-104	0	Zfp36
Rhoa	-0.546571	0.992	0.936	3.47157e-104	0	Rhoa
Pglyrp1	-1.57482	0.046	0.337	3.60634e-104	0	Pglyrp1
Hmgcs1	0.33977	0.642	0.27	5.17927e-104	0	Hmgcs1
Rel	-1.146	0.868	0.832	5.64127e-104	0	Rel
Lcp1	-0.649585	0.995	0.962	5.79693e-104	0	Lcp1
Canx	0.431802	0.986	0.717	6.05014e-104	0	Canx
Adgre5	-1.25242	0.807	0.79	6.56046e-104	0	Adgre5
Sf3b1	-0.639229	0.966	0.873	8.5485e-104	0	Sf3b1
Osbpl8	0.334774	0.837	0.42	1.65441e-103	0	Osbpl8
Marcks	-1.14123	0.911	0.83	4.03637e-103	0	Marcks
Ndufa1	0.413694	0.973	0.721	7.49614e-103	0	Ndufa1
Arpc3	-0.505365	0.996	0.95	1.77838e-102	0	Arpc3
Serp1	-0.826058	0.895	0.801	2.50234e-102	0	Serp1
Ccnd3	-1.02747	0.393	0.574	9.8479e-102	0	Ccnd3
Cox7a2	0.426216	0.992	0.832	3.81813e-101	0	Cox7a2
Scarb2	0.355982	0.944	0.582	1.08284e-100	0	Scarb2
Nfe2l1	0.311663	0.873	0.443	2.50557e-100	0	Nfe2l1
Ywhaz	-0.63556	0.983	0.916	2.53173e-100	0	Ywhaz
Ndufb5	0.355292	0.954	0.6	4.00708e-100	0	Ndufb5
Pmaip1	-1.0291	0.317	0.543	4.49889e-100	0	Pmaip1
Micos13	0.326125	0.947	0.57	6.45613e-100	0	Micos13
Ppp1r15a	-1.22581	0.75	0.76	7.92435e-100	0	Ppp1r15a
Ndufab1	0.324029	0.935	0.513	1.76955e-99	0	Ndufab1
Trem3	-0.943287	0.059	0.342	5.2934e-99	0	Trem3
Tcn2	0.25473	0.868	0.431	1.68906e-98	0	Tcn2
Stap1	-1.23592	0.347	0.567	6.82013e-98	0	Stap1
Rpl3	0.409401	0.998	0.875	7.10396e-98	0	Rpl3
Scand1	-0.637415	0.971	0.866	1.64674e-97	0	Scand1
Saraf	0.302641	0.918	0.491	1.92659e-97	0	Saraf
Snx5	0.345577	0.967	0.598	2.37254e-97	0	Snx5
Rap1a	-0.82255	0.941	0.817	2.69609e-97	0	Rap1a
Spag9	-0.83625	0.903	0.833	4.16649e-97	0	Spag9
Tmco1	0.325655	0.938	0.545	5.44803e-97	0	Tmco1
Phf11a	-0.723217	0.091	0.371	6.20631e-97	0	Phf11a
Traf1	-1.35371	0.405	0.575	1.73178e-96	0	Traf1
Krt80	-0.722846	0.033	0.309	1.82854e-96	0	Krt80
Mpeg1	0.494481	0.997	0.842	2.18912e-96	0	Mpeg1
Pycard	0.416091	0.964	0.655	2.18538e-95	0	Pycard
Ndufs3	0.277057	0.847	0.425	6.87268e-95	0	Ndufs3
Nop10	0.298768	0.906	0.496	1.26925e-94	0	Nop10
Rpl35	0.421526	0.997	0.898	1.38285e-94	0	Rpl35
Plekho2	-0.762848	0.865	0.793	2.44214e-94	0	Plekho2
Ogdh	0.295344	0.851	0.433	3.48996e-94	0	Ogdh
Kras	-0.82511	0.567	0.652	6.42679e-94	0	Kras
Srp14	0.354389	0.962	0.667	1.12648e-93	0	Srp14
Pgd	0.358935	0.962	0.607	1.30311e-93	0	Pgd
Smchd1	-0.992149	0.809	0.771	1.39252e-93	0	Smchd1
Atp6v1f	0.378166	0.994	0.817	1.78628e-93	0	Atp6v1f
Xist	0.439607	0.979	0.772	3.26912e-93	0	Xist
Ifi209	-1.35622	0.489	0.6	1.91486e-92	0	Ifi209
Gm10076	0.413102	0.994	0.905	3.61965e-92	0	Gm10076
Nsd3	-0.866406	0.746	0.734	3.6709e-92	0	Nsd3
Tmem165	0.264809	0.748	0.351	7.37619e-92	0	Tmem165
H2afy	-0.892348	0.924	0.791	1.02921e-91	0	H2afy
Rasgrp4	-0.574402	0.056	0.326	2.80099e-91	0	Rasgrp4
Grn	0.347079	0.996	0.803	5.06729e-91	0	Grn
Tmbim4	0.33094	0.959	0.616	7.24004e-91	0	Tmbim4
Il10ra	-0.884331	0.59	0.658	1.58186e-90	0	Il10ra
Pla2g7	0.556053	0.931	0.581	2.37059e-90	0	Pla2g7
Litaf	-0.882455	0.953	0.868	2.59066e-90	0	Litaf
Ptbp3	-0.627523	0.937	0.859	3.51397e-90	0	Ptbp3
Sec62	0.350973	0.986	0.729	3.95592e-90	0	Sec62
Cox5a	0.404543	0.989	0.768	4.38321e-90	0	Cox5a
Spon1	-0.604509	0.016	0.274	5.25008e-90	0	Spon1
Parp14	-1.11876	0.625	0.672	5.8733e-90	0	Parp14
Bri3	0.322766	0.99	0.836	7.18235e-90	0	Bri3
Gdf15	0.283331	0.297	0.074	9.01861e-90	0	Gdf15
Aco2	0.283113	0.873	0.456	1.25403e-89	0	Aco2
Phlda3	0.255392	0.289	0.073	1.37454e-89	0	Phlda3
Mcl1	-0.643002	0.994	0.966	3.10105e-89	0	Mcl1
Hspd1	0.311029	0.912	0.512	3.69293e-89	0	Hspd1
Sars	0.267174	0.847	0.432	5.90028e-89	0	Sars
Helz2	-0.721621	0.188	0.435	6.06389e-89	0	Helz2
Ppia	0.356592	0.998	0.909	6.47521e-89	0	Ppia
Neurl3	-1.07846	0.661	0.7	6.61486e-89	0	Neurl3
Pik3ap1	-0.940085	0.819	0.75	9.84506e-89	0	Pik3ap1
Cd300c2	0.394455	0.991	0.695	1.20945e-88	0	Cd300c2
Ssr4	0.384993	0.982	0.723	1.31739e-88	0	Ssr4
Atp6v0e	0.357702	0.994	0.869	1.36346e-88	0	Atp6v0e
Zfand5	-0.959186	0.9	0.81	1.61139e-88	0	Zfand5
Ifi213	-0.916523	0.144	0.401	7.90948e-88	0	Ifi213
Aprt	0.344097	0.952	0.587	9.00193e-88	0	Aprt
Ube2d3	-0.513354	0.989	0.921	1.87125e-87	0	Ube2d3
Samd9l	-1.09737	0.549	0.628	3.97771e-87	0	Samd9l
Myd88	-0.802295	0.463	0.585	9.23702e-87	0	Myd88
Treml4	-1.01465	0.065	0.325	1.05728e-86	0	Treml4
Uqcr10	0.369569	0.988	0.764	3.13278e-86	0	Uqcr10
Ms4a6c	-1.47643	0.937	0.752	3.51533e-86	0	Ms4a6c
Eprs	0.422821	0.865	0.483	3.65134e-86	0	Eprs
Rhog	-0.691991	0.919	0.822	4.1532e-86	0	Rhog
Ddx6	-0.775629	0.88	0.808	5.96521e-86	0	Ddx6
Lbr	-0.813605	0.174	0.42	7.33964e-86	0	Lbr
Uba52	0.379092	0.996	0.873	1.02027e-85	0	Uba52
Mfge8	1.47096	0.349	0.113	1.69128e-85	0	Mfge8
Ndufa4	-0.797179	0.813	0.732	2.81447e-85	0	Ndufa4
Dhcr24	0.255825	0.341	0.103	4.16162e-85	0	Dhcr24
Rnf130	0.361295	0.982	0.709	4.77664e-85	0	Rnf130
Klf3	-1.10349	0.55	0.627	6.85397e-85	0	Klf3
Cd244a	-0.584628	0.064	0.321	9.05804e-85	0	Cd244a
Tmem50a	0.338911	0.984	0.748	3.46423e-84	0	Tmem50a
Timm8b	0.275284	0.876	0.478	5.00343e-84	0	Timm8b
Dennd4a	-1.08829	0.806	0.798	1.22499e-83	0	Dennd4a
Cks2	-1.17745	0.304	0.504	1.23904e-83	0	Cks2
Adgre4	-1.13695	0.05	0.301	3.2896e-83	0	Adgre4
Trim25	-0.837337	0.688	0.686	4.89068e-83	0	Trim25
Dpp4	-0.509096	0.033	0.28	1.01752e-82	0	Dpp4
Clec12a	0.344148	0.945	0.592	2.46576e-82	0	Clec12a
Uqcrb	0.361172	0.986	0.741	9.3642e-82	0	Uqcrb
Rpn2	0.314758	0.937	0.554	1.16038e-81	0	Rpn2
Vps37b	-1.14852	0.439	0.576	1.21718e-81	0	Vps37b
Jarid2	-0.881736	0.435	0.563	1.61747e-81	0	Jarid2
Irf5	-0.760112	0.741	0.71	1.68734e-81	0	Irf5
Ifit1bl1	-1.00498	0.014	0.251	3.83513e-81	0	Ifit1bl1
Sgpl1	0.271919	0.913	0.536	4.07632e-81	0	Sgpl1
Spcs1	0.281353	0.923	0.532	1.50411e-80	0	Spcs1
Hint1	0.380482	0.993	0.771	2.84449e-80	0	Hint1
Hdc	-2.27974	0.052	0.296	3.50097e-80	0	Hdc
Trim30d	-0.866938	0.391	0.545	6.85407e-80	0	Trim30d
Tcf7l2	0.250698	0.827	0.417	3.25819e-79	0	Tcf7l2
Aldh2	0.305325	0.938	0.597	3.38363e-79	0	Aldh2
Rasgrp2	-0.781294	0.111	0.355	1.02926e-78	0	Rasgrp2
Emilin2	-1.1446	0.535	0.608	1.13842e-78	0	Emilin2
Hcls1	-0.612324	0.937	0.821	1.1671e-78	0	Hcls1
Ets2	-1.28358	0.811	0.78	4.5249e-78	0	Ets2
Dstn	0.367559	0.952	0.635	6.28283e-78	0	Dstn
Oas2	-0.606233	0.122	0.366	9.85258e-78	0	Oas2
Pou2f2	-1.4223	0.383	0.548	1.53678e-77	0	Pou2f2
Fuca1	0.310628	0.946	0.631	2.08446e-77	0	Fuca1
Lat2	0.269583	0.834	0.431	3.39461e-77	0	Lat2
Hck	-0.793428	0.927	0.803	3.58475e-77	0	Hck
Arf4	-0.600666	0.963	0.852	8.49262e-77	0	Arf4
Ndufs5	0.321959	0.962	0.652	1.12524e-76	0	Ndufs5
Hnrnpd	-0.690323	0.814	0.732	1.3651e-76	0	Hnrnpd
Efhd2	-0.659366	0.975	0.865	1.38396e-76	0	Efhd2
Pdia6	0.311651	0.947	0.583	2.07071e-76	0	Pdia6
Rpl18a	-0.494357	0.998	0.976	2.89445e-76	0	Rpl18a
Anxa1	0.345964	0.931	0.585	9.74486e-76	0	Anxa1
Cst3	-1.48367	0.998	0.971	1.08184e-75	0	Cst3
Irf9	-0.715815	0.466	0.578	1.1902e-75	0	Irf9
Ndufv3	0.292682	0.935	0.559	1.56795e-75	0	Ndufv3
Txnl1	0.27973	0.917	0.548	3.75715e-75	0	Txnl1
Mt1	0.423961	0.971	0.633	5.94817e-75	0	Mt1
Rab14	0.3278	0.977	0.728	6.70832e-75	0	Rab14
Trappc2l	0.255441	0.904	0.508	8.82444e-75	0	Trappc2l
Spcs2	0.316797	0.969	0.649	9.21949e-75	0	Spcs2
Hspa9	0.286472	0.855	0.458	1.48586e-74	0	Hspa9
Pdia3	0.35905	0.979	0.744	1.54355e-74	0	Pdia3
Tut7	-0.82146	0.886	0.802	2.20866e-74	0	Tut7
Sdf4	0.288818	0.957	0.671	3.00741e-74	0	Sdf4
Pla2g2d	0.505344	0.129	0.012	3.42057e-74	0	Pla2g2d
Clec4a1	-1.13311	0.373	0.53	6.17728e-74	0	Clec4a1
Hnrnpa2b1	-0.544384	0.979	0.86	8.84898e-74	0	Hnrnpa2b1
Fkbp1a	0.254193	0.925	0.552	1.21857e-73	0	Fkbp1a
Ndufa2	0.322579	0.986	0.8	2.15954e-73	0	Ndufa2
Atf4	-0.762609	0.855	0.756	2.50308e-73	0	Atf4
Hnrnpa3	-0.56779	0.975	0.847	2.50545e-73	0	Hnrnpa3
Olr1	0.371409	0.44	0.17	2.64108e-73	0	Olr1
Gusb	0.29877	0.923	0.561	2.90218e-73	0	Gusb
Arhgap30	-0.646217	0.844	0.769	3.61882e-73	0	Arhgap30
Lars2	-0.618894	0.998	0.988	4.02053e-73	0	Lars2
Rassf5	-0.821916	0.469	0.576	5.56975e-73	0	Rassf5
Ncf1	0.339143	0.951	0.684	7.26014e-73	0	Ncf1
Rara	-0.788787	0.381	0.527	2.88926e-72	0	Rara
Ifi206	-0.843343	0.156	0.383	3.65196e-72	0	Ifi206
Klrk1	-0.660993	0.078	0.309	7.54916e-72	0	Klrk1
Cxcl1	0.582721	0.378	0.143	1.49375e-71	0	Cxcl1
Rpl31	0.261599	0.996	0.894	1.90348e-71	0	Rpl31
Ogfrl1	-0.872109	0.526	0.6	5.38103e-71	0	Ogfrl1
Jund	-0.670151	0.989	0.945	8.04952e-71	0	Jund
Msn	-0.615575	0.991	0.939	8.06126e-71	0	Msn
Prdx5	0.387989	0.996	0.895	8.57755e-71	0	Prdx5
Zc3hav1	-0.760911	0.722	0.699	1.40334e-70	0	Zc3hav1
Cap1	-0.592627	0.927	0.835	2.00169e-70	0	Cap1
Gm9733	-0.650663	0.049	0.272	2.01235e-70	0	Gm9733
Esd	0.509253	0.967	0.727	4.55949e-70	0	Esd
Ccdc88c	-0.564708	0.041	0.263	4.81207e-70	0	Ccdc88c
Ncf2	-0.759628	0.947	0.832	5.24769e-70	0	Ncf2
Ifi208	-0.598696	0.03	0.248	8.76205e-70	0	Ifi208
Mfsd6	-0.472629	0.038	0.258	3.33403e-69	0	Mfsd6
Ifitm1	-2.43746	0.049	0.269	1.04127e-68	0	Ifitm1
Pip4k2a	-0.75611	0.752	0.704	1.13634e-68	0	Pip4k2a
Atp5g2	0.323495	0.99	0.765	1.30792e-68	0	Atp5g2
Ndufb4	0.257935	0.957	0.622	1.69082e-68	0	Ndufb4
Itm2c	0.261143	0.948	0.62	1.91925e-68	0	Itm2c
Gapdh	0.360788	0.993	0.902	2.08342e-68	0	Gapdh
Map3k14	-0.653604	0.11	0.33	3.34842e-68	0	Map3k14
Nme1	0.279828	0.927	0.551	3.8074e-68	0	Nme1
Trib1	-0.920181	0.798	0.78	4.20949e-68	0	Trib1
Eif5b	0.302981	0.972	0.659	5.053e-68	0	Eif5b
Tpm4	-0.785257	0.899	0.819	6.52439e-68	0	Tpm4
Rnf213	-0.991929	0.793	0.717	1.37091e-67	0	Rnf213
Dck	-0.818699	0.377	0.515	1.48651e-67	0	Dck
Ace	-1.29622	0.089	0.309	2.63949e-67	0	Ace
A530064D06Rik	-0.451494	0.008	0.209	4.75505e-67	0	A530064D06Rik
Mrpl33	-0.800268	0.95	0.841	1.12357e-66	0	Mrpl33
Ppp1r2	-0.757426	0.699	0.669	1.41237e-66	0	Ppp1r2
Ifi35	-0.791111	0.602	0.61	4.52571e-66	0	Ifi35
Fabp4	0.431221	0.413	0.16	9.97617e-66	0	Fabp4
Gpr132	-0.83559	0.481	0.566	1.41727e-65	0	Gpr132
Dock8	-0.673697	0.636	0.646	1.59006e-65	0	Dock8
Lrp1	0.31877	0.945	0.595	2.97615e-65	0	Lrp1
Clec4a3	-1.15661	0.72	0.663	5.0728e-65	0	Clec4a3
Gm5150	-0.582707	0.092	0.311	6.80266e-65	0	Gm5150
Arid5a	-0.824891	0.409	0.535	8.47695e-65	0	Arid5a
Tmed5	-0.69732	0.931	0.832	1.25539e-64	0	Tmed5
Rpl10	0.345853	0.998	0.92	1.36441e-64	0	Rpl10
G0s2	-2.97622	0.038	0.244	2.20527e-64	0	G0s2
Ssh2	-0.867739	0.597	0.634	2.62083e-64	0	Ssh2
Sat1	-0.86179	0.975	0.911	4.83976e-64	0	Sat1
Hnrnpf	-0.425371	0.984	0.866	2.5776e-63	0	Hnrnpf
Ly6i	0.584585	0.752	0.44	2.88323e-63	0	Ly6i
Junb	-0.689869	0.995	0.972	3.36025e-63	0	Junb
Gcnt2	-0.939893	0.538	0.599	4.08475e-63	0	Gcnt2
Cd300ld	-1.34397	0.546	0.592	4.42196e-63	0	Cd300ld
Gsr	-1.373	0.76	0.685	4.45191e-63	0	Gsr
Manf	0.296493	0.937	0.582	5.77497e-63	0	Manf
Ripor2	-0.745918	0.06	0.269	5.94677e-63	0	Ripor2
Fosl2	-0.923089	0.777	0.728	5.99924e-63	0	Fosl2
Trem1	-1.57802	0.421	0.543	7.64688e-63	0	Trem1
Ctsc	0.365824	0.994	0.768	1.48177e-62	0	Ctsc
Rpl23	0.311654	0.999	0.977	2.1067e-62	0	Rpl23
Dusp16	-1.2429	0.454	0.556	2.44808e-62	0	Dusp16
Pkm	0.363061	0.989	0.805	7.57848e-62	0	Pkm
Ccnl1	-0.687564	0.933	0.868	1.09252e-61	0	Ccnl1
Myo1g	-1.02535	0.669	0.649	2.04263e-61	0	Myo1g
Rhob	0.264466	0.817	0.46	2.90685e-61	0	Rhob
Atp6ap2	0.273057	0.957	0.643	5.27238e-61	0	Atp6ap2
Atp5k	0.305701	0.988	0.804	5.60004e-61	0	Atp5k
Hilpda	0.359504	0.577	0.296	1.31604e-60	0	Hilpda
Ezr	-0.749247	0.795	0.737	1.36906e-59	0	Ezr
Jpt1	-0.594845	0.912	0.769	1.9789e-59	0	Jpt1
Bcap31	0.270764	0.903	0.562	2.07578e-59	0	Bcap31
Gm34084	-0.586481	0.061	0.264	3.58986e-59	0	Gm34084
4833407H14Rik	-0.466864	0.014	0.199	6.54709e-59	0	4833407H14Rik
Cdk2ap2	-1.05302	0.891	0.787	8.9589e-59	0	Cdk2ap2
Aplp2	0.290643	0.917	0.575	9.63907e-59	0	Aplp2
Fau	-0.336769	1	0.995	1.53068e-58	0	Fau
Ltb4r1	-0.480139	0.035	0.227	3.31409e-58	0	Ltb4r1
Ceacam1	-0.79762	0.09	0.288	5.96998e-58	0	Ceacam1
Rpl18	-0.414626	0.998	0.943	7.01911e-58	0	Rpl18
Arhgap45	-0.67664	0.623	0.631	9.02226e-58	0	Arhgap45
Tnfrsf1a	-0.761567	0.865	0.743	8.99288e-57	0	Tnfrsf1a
Cdkn1b	-0.826957	0.531	0.579	4.94861e-56	0	Cdkn1b
Cdc42se1	-0.619419	0.709	0.676	5.80469e-56	0	Cdc42se1
Nrros	-0.773496	0.735	0.68	9.10921e-56	0	Nrros
Supt4a	-0.62716	0.858	0.746	1.08949e-55	0	Supt4a
Cox7c	0.276468	0.998	0.892	1.46999e-55	0	Cox7c
Mapkapk2	-0.679538	0.889	0.772	2.23234e-55	0	Mapkapk2
Tmsb4x	-0.534666	1	0.999	3.54004e-55	0	Tmsb4x
Arpc4	-0.460525	0.951	0.811	7.18471e-55	0	Arpc4
Rpl12	0.259671	0.996	0.902	7.63686e-55	0	Rpl12
Usp18	-0.995344	0.284	0.44	2.79498e-54	0	Usp18
Oasl1	-1.2035	0.314	0.461	3.25872e-54	0	Oasl1
Hnrnpk	-0.412572	0.969	0.853	3.53912e-54	0	Hnrnpk
Rnf114	-0.658517	0.549	0.579	5.50726e-54	0	Rnf114
Fus	-0.538421	0.944	0.847	5.74433e-54	0	Fus
Tspan13	-0.885025	0.486	0.553	6.07201e-54	0	Tspan13
Cmpk2	-0.949999	0.118	0.31	6.15951e-54	0	Cmpk2
Stat3	-0.608436	0.92	0.795	6.80409e-54	0	Stat3
Ankrd44	-0.753899	0.625	0.621	1.0223e-53	0	Ankrd44
Rps29	0.259872	0.999	0.99	1.48389e-53	0	Rps29
Npm1	0.296582	0.991	0.796	2.55289e-53	0	Npm1
Ighm	-0.320564	0.24	0.407	3.19197e-53	0	Ighm
Mefv	-0.655167	0.133	0.321	3.32854e-53	0	Mefv
P4hb	0.258417	0.951	0.654	6.85063e-53	0	P4hb
Ucp2	0.336826	0.994	0.912	7.12883e-53	0	Ucp2
Ddx3x	-0.667226	0.921	0.831	1.54565e-52	0	Ddx3x
Thbs1	-2.13476	0.363	0.502	1.99215e-52	0	Thbs1
Zyx	-0.757129	0.917	0.82	2.19181e-52	0	Zyx
Kctd12	-0.872973	0.746	0.71	2.20687e-52	0	Kctd12
Gm19951	-0.43992	0.026	0.201	2.39032e-52	0	Gm19951
Chmp2a	-0.464624	0.962	0.838	2.98288e-52	0	Chmp2a
Cd24a	-1.05071	0.144	0.335	3.93451e-52	0	Cd24a
Gmfg	-0.748559	0.884	0.807	7.52634e-52	0	Gmfg
Cd300e	-0.7083	0.01	0.175	7.84456e-52	0	Cd300e
Vasp	-0.704344	0.92	0.792	1.1181e-51	0	Vasp
Sp110	-0.731927	0.714	0.655	1.20902e-51	0	Sp110
Bcl3	-0.707155	0.339	0.47	1.42466e-51	0	Bcl3
Glud1	-0.60859	0.903	0.764	2.34718e-51	0	Glud1
Gnai2	-0.294986	0.996	0.951	2.44921e-51	0	Gnai2
Ist1	-0.663697	0.589	0.597	2.66097e-51	0	Ist1
Rpl5	0.318038	0.997	0.898	3.4024e-51	0	Rpl5
Ifit2	-1.58036	0.292	0.439	4.08211e-51	0	Ifit2
Lrrc25	-0.676469	0.398	0.497	9.47713e-51	0	Lrrc25
Snrpb	-0.483193	0.941	0.772	4.50006e-50	0	Snrpb
Pi16	-0.410918	0.013	0.175	4.52767e-50	0	Pi16
Cotl1	-0.479259	0.975	0.887	5.17697e-50	0	Cotl1
Cxcr4	-1.20613	0.691	0.668	7.0175e-50	0	Cxcr4
Nfkbia	-1.29057	0.944	0.883	8.69781e-50	0	Nfkbia
BC147527	-0.274348	0.018	0.182	1.67893e-49	0	BC147527
Taldo1	-0.60022	0.986	0.909	4.19982e-49	0	Taldo1
Ogfr	-0.672599	0.627	0.609	4.49349e-49	0	Ogfr
Cox4i1	0.251344	0.997	0.921	8.4005e-49	0	Cox4i1
B3gnt5	-0.373644	0.036	0.205	1.04543e-48	0	B3gnt5
Limd2	-0.802377	0.645	0.624	1.05989e-48	0	Limd2
Il2rg	0.26664	0.96	0.67	1.35685e-48	0	Il2rg
Rab8a	-0.564199	0.799	0.71	1.9966e-48	0	Rab8a
Gpr35	-0.677876	0.396	0.505	4.70771e-48	0	Gpr35
Kpna4	-0.752401	0.804	0.717	6.57947e-48	0	Kpna4
St3gal4	-0.565343	0.355	0.47	9.40037e-48	0	St3gal4
Id1	-0.68987	0.065	0.24	1.01747e-47	0	Id1
Clic1	-0.399344	0.994	0.915	3.19524e-47	0	Clic1
Cyp4f18	-1.03203	0.671	0.64	3.48597e-47	0	Cyp4f18
Ostf1	-0.422473	0.982	0.899	7.43833e-47	0	Ostf1
Spn	-1.16716	0.212	0.376	7.48543e-47	0	Spn
I830077J02Rik	-0.594574	0.275	0.415	3.01065e-46	0	I830077J02Rik
Chmp4b	-0.517473	0.967	0.85	3.4169e-46	0	Chmp4b
Pgk1	0.287436	0.913	0.599	5.85624e-46	0	Pgk1
Gm15987	-0.265525	0.008	0.156	8.2181e-46	0	Gm15987
Atp5j2	0.255443	0.993	0.826	1.41243e-45	0	Atp5j2
Apod	-0.404181	0.01	0.158	2.93517e-45	0	Apod
Etf1	-0.523048	0.827	0.729	4.95382e-45	0	Etf1
Ifi205	-1.11912	0.297	0.43	5.07705e-45	0	Ifi205
Cxcr2	-1.43624	0.014	0.163	9.85071e-45	0	Cxcr2
Ndufa13	0.261478	0.989	0.836	1.1577e-44	0	Ndufa13
Rpl4	0.282254	0.994	0.848	1.28785e-44	0	Rpl4
Stk24	-0.708537	0.659	0.629	2.22488e-44	0	Stk24
Rac1	-0.36904	0.989	0.876	3.58306e-44	0	Rac1
Rpl30	0.250309	0.998	0.962	5.25899e-44	0	Rpl30
Ccl6	1.17852	0.902	0.768	8.49082e-44	0	Ccl6
Sorl1	-0.939406	0.35	0.457	1.23469e-43	0	Sorl1
Mndal	-0.989672	0.821	0.691	2.84165e-43	0	Mndal
Grk3	-0.804413	0.319	0.438	3.73056e-43	0	Grk3
Dbi	0.284764	0.969	0.7	3.83952e-43	0	Dbi
Arhgap26	-0.453792	0.155	0.322	4.02829e-43	0	Arhgap26
Fgd2	-0.370242	0.102	0.273	4.24319e-43	0	Fgd2
Dleu2	-0.88051	0.743	0.7	4.64437e-43	0	Dleu2
Nop53	-0.537263	0.876	0.743	5.90295e-43	0	Nop53
Wnk1	-0.761127	0.942	0.813	1.1447e-42	0	Wnk1
Bach1	-0.800032	0.776	0.668	1.85808e-42	0	Bach1
Csk	-0.548331	0.747	0.671	4.46761e-42	0	Csk
Ifih1	-0.95647	0.596	0.579	5.97518e-42	0	Ifih1
Ptprj	-0.661192	0.655	0.614	1.27514e-41	0	Ptprj
Rps9	-0.313522	0.999	0.991	1.31458e-41	0	Rps9
Nadk	-0.820277	0.839	0.719	1.6277e-41	0	Nadk
Shisa5	-0.501659	0.976	0.851	2.07623e-41	0	Shisa5
Mmp9	-1.26968	0.008	0.145	2.12203e-41	0	Mmp9
Ikzf1	-0.685577	0.631	0.598	2.28772e-41	0	Ikzf1
Gbp2	0.333445	0.804	0.515	2.62487e-41	0	Gbp2
Ifi211	-1.04749	0.575	0.571	4.34988e-41	0	Ifi211
Lfng	-0.547708	0.284	0.415	4.51187e-41	0	Lfng
Runx3	-0.974907	0.578	0.577	6.45566e-41	0	Runx3
Atox1	-0.55061	0.993	0.921	1.33973e-40	0	Atox1
Trim30c	-0.509618	0.034	0.182	2.32488e-40	0	Trim30c
Arpc1b	-0.26966	0.996	0.963	6.19942e-40	0	Arpc1b
Nup210	-0.290718	0.06	0.215	1.04562e-39	0	Nup210
Phf11d	-0.993783	0.417	0.483	1.23347e-39	0	Phf11d
Camkk2	-0.607621	0.315	0.432	1.57799e-39	0	Camkk2
Ndel1	-0.743678	0.778	0.709	2.25533e-39	0	Ndel1
Coq10b	-0.590921	0.757	0.674	3.07111e-39	0	Coq10b
Nectin1	-0.296387	0.032	0.177	3.47566e-39	0	Nectin1
Ppp2r5a	-0.693611	0.765	0.662	3.48388e-39	0	Ppp2r5a
Eif4e	0.267032	0.775	0.45	4.04903e-39	0	Eif4e
Ap1s2	-0.676372	0.488	0.528	4.59815e-39	0	Ap1s2
Stk40	-0.579773	0.498	0.533	6.02159e-39	0	Stk40
Rps4x	0.254963	0.998	0.904	6.6986e-39	0	Rps4x
Skil	-0.561225	0.915	0.805	6.77211e-39	0	Skil
AW011738	-0.403733	0.033	0.178	7.09457e-39	0	AW011738
Per1	-0.631472	0.683	0.651	9.1273e-39	0	Per1
Daxx	-0.854561	0.521	0.533	9.89121e-39	0	Daxx
Nab1	-0.627985	0.626	0.595	1.076e-38	0	Nab1
Dapp1	-0.671709	0.437	0.503	1.25383e-38	0	Dapp1
Ikbkb	-0.62158	0.778	0.671	1.7148e-38	0	Ikbkb
Plaur	-0.971347	0.888	0.765	2.04202e-38	0	Plaur
Lrg1	-1.06849	0.041	0.187	2.97971e-38	0	Lrg1
Ccnd1	-1.13045	0.225	0.365	1.15574e-37	0	Ccnd1
Mob1a	-0.474228	0.922	0.773	1.41542e-37	0	Mob1a
Nhsl2	-0.314128	0.029	0.168	1.75366e-37	0	Nhsl2
Kmo	-0.281749	0.009	0.136	2.32584e-37	0	Kmo
Ptma	-0.410045	0.999	0.929	4.73962e-37	0	Ptma
Hsp90aa1	-0.502844	0.97	0.854	5.91445e-37	0	Hsp90aa1
Psme1	-0.563429	0.989	0.89	9.30943e-37	0	Psme1
Ptafr	-1.07454	0.779	0.666	1.20278e-36	0	Ptafr
Stk4	-0.591571	0.696	0.628	2.60934e-36	0	Stk4
Irf2	-0.53794	0.883	0.752	4.34482e-36	0	Irf2
Ubald2	-0.583633	0.776	0.667	6.7156e-36	0	Ubald2
Iqgap1	-0.409684	0.991	0.953	7.35218e-36	0	Iqgap1
Rbm39	-0.355236	0.992	0.917	1.07656e-35	0	Rbm39
Ece1	-0.410231	0.13	0.277	1.12842e-35	0	Ece1
Slfn8	-0.83661	0.499	0.523	2.06637e-35	0	Slfn8
Dhx58	-0.526259	0.297	0.403	2.19048e-35	0	Dhx58
Cd52	-0.376913	0.997	0.982	2.34051e-35	0	Cd52
Hnrnpdl	-0.509167	0.78	0.675	3.14586e-35	0	Hnrnpdl
Wipf1	-0.538236	0.797	0.695	4.27568e-35	0	Wipf1
Carhsp1	-0.561074	0.286	0.398	5.07557e-35	0	Carhsp1
Nabp1	-0.707291	0.535	0.564	1.14572e-34	0	Nabp1
Slc44a2	-0.659622	0.4	0.459	2.09863e-34	0	Slc44a2
Etv6	-0.556233	0.671	0.616	2.66191e-34	0	Etv6
Rbm38	-0.327966	0.072	0.213	2.98095e-34	0	Rbm38
Vcan	-0.432732	0.018	0.142	3.73377e-34	0	Vcan
Cdkn2d	-0.63863	0.26	0.372	4.53825e-34	0	Cdkn2d
Rpl27	-0.301775	0.997	0.954	5.70687e-34	0	Rpl27
Dock2	-0.52505	0.858	0.755	5.89267e-34	0	Dock2
Ppp1r12a	-0.563152	0.805	0.701	8.18457e-34	0	Ppp1r12a
Ube2b	-0.535172	0.92	0.79	1.019e-33	0	Ube2b
Plek	-0.620942	0.979	0.931	1.3344e-33	0	Plek
Arhgdib	-0.455862	0.989	0.907	1.53974e-33	0	Arhgdib
Bin2	-0.663423	0.718	0.628	1.785e-33	0	Bin2
Lcp2	-0.62703	0.816	0.685	2.36977e-33	0	Lcp2
Ptpn6	-0.460974	0.966	0.841	2.71495e-33	0	Ptpn6
Pitpna	-0.423274	0.957	0.794	3.03833e-33	0	Pitpna
Clec2d	-0.778772	0.596	0.606	4.55037e-33	0	Clec2d
Capza1	-0.390534	0.913	0.77	4.88364e-33	0	Capza1
Malat1	0.282478	0.998	0.992	7.28918e-33	0	Malat1
Id3	-0.536239	0.124	0.266	1.45874e-32	0	Id3
Retnlg	-3.06045	0.018	0.136	3.96337e-32	0	Retnlg
Fyb	-0.756668	0.928	0.77	4.55496e-32	0	Fyb
D8Ertd738e	-0.442535	0.974	0.851	5.18534e-32	0	D8Ertd738e
Arhgef10l	-0.476299	0.188	0.318	1.12853e-31	0	Arhgef10l
Cox17	-0.593271	0.981	0.906	1.17366e-31	0	Cox17
Atp1a1	-0.612529	0.92	0.745	1.34019e-31	0	Atp1a1
Ndrg1	-0.477095	0.109	0.247	2.21979e-31	0	Ndrg1
Slc38a1	-0.731308	0.553	0.546	2.3932e-31	0	Slc38a1
Nfkbie	-0.682659	0.631	0.609	2.88558e-31	0	Nfkbie
Rpsa	-0.430808	0.999	0.918	5.1515e-31	0	Rpsa
Myadm	-0.614164	0.82	0.703	5.648e-31	0	Myadm
Srsf7	-0.519718	0.801	0.669	7.58806e-31	0	Srsf7
BC005537	-0.503272	0.954	0.79	9.32796e-31	0	BC005537
Add3	-0.767543	0.358	0.434	1.31907e-30	0	Add3
Calhm6	0.357588	0.6	0.363	1.34666e-30	0	Calhm6
2310001H17Rik	-0.694504	0.183	0.309	2.06566e-30	0	2310001H17Rik
Gpr171	-0.465559	0.075	0.209	2.97747e-30	0	Gpr171
Trim12a	-0.777777	0.449	0.484	3.733e-30	0	Trim12a
Ccl3	-0.85797	0.59	0.322	4.24076e-30	0	Ccl3
Psma7	-0.426815	0.983	0.838	6.05818e-30	0	Psma7
Zfp36l2	-0.787395	0.926	0.776	1.18421e-29	0	Zfp36l2
Gpx1	-0.451962	0.994	0.935	1.26727e-29	0	Gpx1
Gm13822	-0.471622	0.019	0.132	1.32e-29	0	Gm13822
Ube2l6	-0.644546	0.409	0.457	1.45594e-29	0	Ube2l6
Stat2	-0.616174	0.42	0.476	1.55476e-29	0	Stat2
Rnf144a	-0.360889	0.027	0.143	1.81682e-29	0	Rnf144a
Ltb	-0.746439	0.121	0.253	2.52835e-29	0	Ltb
Stk10	-0.923463	0.54	0.541	2.7346e-29	0	Stk10
Iigp1	0.418961	0.474	0.275	6.15481e-29	0	Iigp1
Ddx58	-0.777884	0.541	0.521	1.04632e-28	0	Ddx58
Eno3	-0.943147	0.112	0.238	1.12433e-28	0	Eno3
L1cam	-0.347075	0.038	0.156	1.26368e-28	0	L1cam
A930037H05Rik	-0.352911	0.073	0.201	1.64967e-28	0	A930037H05Rik
Dgkg	-0.25538	0.023	0.136	1.89628e-28	0	Dgkg
Slc22a15	-0.516517	0.085	0.212	1.90227e-28	0	Slc22a15
Oas1a	-0.605282	0.549	0.527	2.04862e-28	0	Oas1a
St3gal6	-0.430824	0.053	0.175	2.06179e-28	0	St3gal6
Serpinb2	-0.268926	0.004	0.103	2.44992e-28	0	Serpinb2
Sfpq	-0.470329	0.876	0.724	2.73685e-28	0	Sfpq
Klf2	-0.850002	0.762	0.742	3.96032e-28	0	Klf2
Noct	-0.495948	0.251	0.358	4.50157e-28	0	Noct
Olfm1	-0.560829	0.226	0.343	5.07376e-28	0	Olfm1
Hip1	-0.544996	0.345	0.432	5.46211e-28	0	Hip1
Ccdc12	-0.455037	0.932	0.774	6.47472e-28	0	Ccdc12
Eif5a	-0.383793	0.989	0.877	7.40918e-28	0	Eif5a
Evi2a	-0.593601	0.824	0.676	7.94554e-28	0	Evi2a
Ranbp2	-0.59742	0.789	0.671	9.747e-28	0	Ranbp2
Hnrnpa1	-0.540717	0.884	0.701	1.33968e-27	0	Hnrnpa1
Eif4h	-0.408808	0.861	0.7	2.04311e-27	0	Eif4h
Cxcl2	-0.7321	0.942	0.703	2.32806e-27	0	Cxcl2
Tsc22d3	-0.673355	0.629	0.604	2.62125e-27	0	Tsc22d3
Mirt1	-0.725809	0.07	0.192	2.8138e-27	0	Mirt1
Anxa2	-0.671153	0.922	0.813	3.54101e-27	0	Anxa2
Coro2a	-0.552359	0.451	0.483	4.92089e-27	0	Coro2a
P2ry10	-0.466793	0.088	0.212	7.01067e-27	0	P2ry10
Oas1g	-0.402779	0.221	0.331	7.64708e-27	0	Oas1g
Gm6377	-0.585284	0.365	0.439	8.362e-27	0	Gm6377
Capza2	-0.317844	0.989	0.888	9.15984e-27	0	Capza2
Rbms1	-0.460516	0.937	0.785	9.9191e-27	0	Rbms1
Ifrd1	-0.672608	0.918	0.802	1.41991e-26	0	Ifrd1
Lifr	-0.254931	0.045	0.159	2.06418e-26	0	Lifr
Cdkn1a	-0.560399	0.883	0.819	2.77134e-26	0	Cdkn1a
Hes1	-0.416774	0.052	0.17	2.96433e-26	0	Hes1
Mknk2	-0.498937	0.639	0.587	4.0016e-26	0	Mknk2
Ckb	-1.02641	0.363	0.422	4.08937e-26	0	Ckb
S100a9	-6.20367	0.235	0.337	4.43744e-26	0	S100a9
Inpp5d	-0.504061	0.821	0.693	4.58699e-26	0	Inpp5d
Sdc3	-0.64736	0.802	0.673	5.08235e-26	0	Sdc3
Rbm8a	-0.419984	0.862	0.696	6.39939e-26	0	Rbm8a
Ly6a	-1.34704	0.637	0.621	6.89624e-26	0	Ly6a
Nmi	-0.584061	0.573	0.543	7.10646e-26	0	Nmi
Sp140	-0.716365	0.824	0.681	1.11139e-25	0	Sp140
Nlrp3	-0.979218	0.784	0.718	1.21852e-25	0	Nlrp3
Stx11	-0.577966	0.22	0.326	1.28696e-25	0	Stx11
Fxyd5	-0.432034	0.996	0.952	1.58695e-25	0	Fxyd5
Fam49a	-0.744296	0.565	0.528	1.86656e-25	0	Fam49a
Dtx3l	-0.609882	0.656	0.585	2.18874e-25	0	Dtx3l
Treml2	-0.464904	0.153	0.271	3.04488e-25	0	Treml2
Arf5	-0.296592	0.984	0.863	3.72329e-25	0	Arf5
Slc38a2	-0.609206	0.74	0.672	3.96537e-25	0	Slc38a2
Kif23	-0.274858	0.021	0.121	4.10337e-25	0	Kif23
Srsf2	-0.481445	0.865	0.711	1.24796e-24	0	Srsf2
Ehd4	-0.584815	0.829	0.683	1.51168e-24	0	Ehd4
Ifi214	-0.30701	0.089	0.208	1.89171e-24	0	Ifi214
Heg1	-0.358526	0.065	0.179	2.23576e-24	0	Heg1
Son	-0.313041	0.988	0.916	2.80478e-24	0	Son
Hnrnpa0	-0.367166	0.926	0.765	3.63345e-24	0	Hnrnpa0
Ccl4	-2.43026	0.405	0.486	3.80511e-24	0	Ccl4
Gpsm3	-0.474975	0.872	0.728	3.89152e-24	0	Gpsm3
Scnn1a	-0.342797	0.035	0.139	7.78775e-24	0	Scnn1a
Gm38115	-0.289579	0.068	0.179	9.10046e-24	0	Gm38115
Itpr1	-0.479303	0.35	0.413	9.72246e-24	0	Itpr1
Ddx60	-0.676499	0.275	0.36	1.07088e-23	0	Ddx60
Tet2	-0.596126	0.564	0.535	1.72073e-23	0	Tet2
Crybg1	-0.421794	0.324	0.396	2.255e-23	0	Crybg1
Rpl9	-0.291749	0.996	0.961	2.57619e-23	0	Rpl9
Usp25	-0.545636	0.799	0.665	2.83763e-23	0	Usp25
Ncf4	-0.515833	0.863	0.705	3.14516e-23	0	Ncf4
Fam129a	-0.573531	0.676	0.605	4.20135e-23	0	Fam129a
Orai1	-0.513751	0.73	0.616	4.36084e-23	0	Orai1
Ppp1cb	-0.581663	0.696	0.6	7.54914e-23	0	Ppp1cb
Sod1	-0.506502	0.89	0.728	7.67329e-23	0	Sod1
Sbno2	-0.581601	0.707	0.614	9.08478e-23	0	Sbno2
Birc3	-0.682763	0.617	0.566	9.31452e-23	0	Birc3
Ppp2ca	-0.352579	0.94	0.79	1.17187e-22	0	Ppp2ca
Pik3cd	-0.526607	0.471	0.48	1.19753e-22	0	Pik3cd
Myl12b	-0.348531	0.981	0.891	1.39478e-22	0	Myl12b
Lims1	-0.4982	0.71	0.607	1.95781e-22	0	Lims1
Bcl6	-0.368539	0.167	0.277	2.49524e-22	0	Bcl6
Rab11fip1	-0.74276	0.617	0.564	2.95991e-22	0	Rab11fip1
Celf2	-0.472735	0.935	0.777	3.48057e-22	0	Celf2
Neat1	-0.881891	0.87	0.796	3.86666e-22	0	Neat1
Slk	-0.562672	0.743	0.626	4.41028e-22	0	Slk
Nfam1	-0.641157	0.802	0.671	4.70299e-22	0	Nfam1
Tmpo	-0.619213	0.506	0.493	4.73431e-22	0	Tmpo
Rap1gap2	-0.462733	0.169	0.273	7.00618e-22	0	Rap1gap2
Klrd1	-0.384102	0.021	0.112	7.08953e-22	0	Klrd1
Dek	-0.513426	0.913	0.735	9.24869e-22	0	Dek
Myl6	-0.257383	0.998	0.978	1.10585e-21	0	Myl6
9930111J21Rik2	-0.678237	0.634	0.576	1.25291e-21	0	9930111J21Rik2
Rap2c	-0.558801	0.594	0.537	1.62489e-21	0	Rap2c
Tgm2	-0.80763	0.893	0.733	1.64451e-21	0	Tgm2
Nav1	-0.441204	0.273	0.358	1.73089e-21	0	Nav1
Hexim1	-0.51818	0.439	0.462	1.78244e-21	0	Hexim1
Nptn	-0.431293	0.814	0.671	2.45554e-21	0	Nptn
Akna	-0.47516	0.388	0.429	2.54112e-21	0	Akna
Synj1	-0.502321	0.712	0.614	2.61673e-21	0	Synj1
Hnrnph2	-0.469874	0.757	0.63	2.85083e-21	0	Hnrnph2
Purb	-0.441566	0.863	0.718	2.93878e-21	0	Purb
Ppp1ca	-0.26582	0.98	0.836	2.94213e-21	0	Ppp1ca
Ptp4a2	-0.365204	0.959	0.818	3.02079e-21	0	Ptp4a2
Cnbp	-0.366986	0.924	0.771	3.2444e-21	0	Cnbp
Gm20559	-0.569361	0.421	0.445	4.85395e-21	0	Gm20559
Zup1	-0.578427	0.501	0.496	5.06713e-21	0	Zup1
Ehd1	-0.606326	0.716	0.632	5.64764e-21	0	Ehd1
Il6ra	-0.585875	0.654	0.58	6.07484e-21	0	Il6ra
Wsb1	-0.56598	0.705	0.609	8.59758e-21	0	Wsb1
Pot1b	-0.462207	0.161	0.262	1.22633e-20	0	Pot1b
Gfod1	-0.372499	0.102	0.211	1.41257e-20	0	Gfod1
Irgm1	-0.771384	0.605	0.58	2.96897e-20	0	Irgm1
Apbb1ip	-0.478117	0.91	0.777	3.4174e-20	0	Apbb1ip
Rgs2	-0.589245	0.909	0.842	3.61099e-20	0	Rgs2
Cmtr1	-0.491923	0.469	0.474	3.67019e-20	0	Cmtr1
Lcn2	-1.07597	0.198	0.298	4.73124e-20	0	Lcn2
Ifi203	-0.887865	0.821	0.652	6.30806e-20	0	Ifi203
Ms4a4b	-0.377054	0.137	0.244	6.92148e-20	0	Ms4a4b
Ms4a6d	-0.275864	0.969	0.573	8.47363e-20	0	Ms4a6d
Ccpg1	-0.26493	0.73	0.405	9.82956e-20	0	Ccpg1
Itga4	-0.864828	0.88	0.719	1.93628e-19	0	Itga4
Nfkb2	-0.507608	0.675	0.601	1.94703e-19	0	Nfkb2
Tap1	-0.402476	0.917	0.771	2.32229e-19	0	Tap1
Rab44	-0.336624	0.031	0.12	3.12319e-19	0	Rab44
Pml	-0.323539	0.142	0.242	3.24341e-19	0	Pml
Sppl2a	-0.464434	0.955	0.797	3.52677e-19	0	Sppl2a
Plcg2	-0.483593	0.683	0.587	5.08948e-19	0	Plcg2
Lnpep	-0.479967	0.851	0.698	5.86925e-19	0	Lnpep
Il17ra	-0.728571	0.68	0.572	6.05978e-19	0	Il17ra
Ppp1r18	-0.424335	0.815	0.675	7.29031e-19	0	Ppp1r18
Cass4	-0.561802	0.097	0.199	8.04534e-19	0	Cass4
Chil3	0.841643	0.695	0.461	9.72024e-19	0	Chil3
Map4k1	-0.299428	0.179	0.276	9.83547e-19	0	Map4k1
Lats2	-0.428345	0.38	0.418	1.67298e-18	0	Lats2
Hba-a1	-1.23962	0.378	0.42	2.50758e-18	0	Hba-a1
Klf10	-0.59769	0.461	0.479	3.34331e-18	0	Klf10
Ifngr1	-0.644497	0.913	0.735	3.43813e-18	0	Ifngr1
Rps16	-0.261987	0.999	0.982	3.81096e-18	0	Rps16
Kdr	-0.351282	0.049	0.142	3.93218e-18	0	Kdr
Fam43a	-0.294065	0.069	0.165	4.46575e-18	0	Fam43a
Btf3	-0.283568	0.991	0.865	4.54753e-18	0	Btf3
Igfbp6	-0.257165	0.046	0.137	4.61808e-18	0	Igfbp6
Ppp1r15b	-0.480372	0.659	0.569	4.86945e-18	0	Ppp1r15b
Fam107b	-0.584406	0.564	0.535	5.46037e-18	0	Fam107b
Hnrnpu	-0.325095	0.967	0.808	6.17957e-18	0	Hnrnpu
Setdb2	-0.250177	0.104	0.202	7.25231e-18	0	Setdb2
Xrn2	-0.421454	0.819	0.663	9.00332e-18	0	Xrn2
Wasf2	-0.37826	0.897	0.744	1.02222e-17	0	Wasf2
Flna	-0.598724	0.94	0.781	1.06178e-17	0	Flna
Map3k8	-0.564573	0.454	0.459	1.24515e-17	0	Map3k8
Pnrc1	-0.53696	0.953	0.849	1.58405e-17	0	Pnrc1
Polb	-0.423365	0.426	0.439	2.09741e-17	0	Polb
Nfkbiz	-1.08553	0.775	0.692	3.66297e-17	0	Nfkbiz
Ube2i	-0.334959	0.918	0.74	3.98528e-17	0	Ube2i
F5	-0.305553	0.03	0.112	4.30691e-17	0	F5
Pafah1b1	-0.318632	0.953	0.811	6.51463e-17	0	Pafah1b1
Glipr2	-0.686622	0.423	0.438	7.18253e-17	0	Glipr2
Mbd2	-0.458615	0.856	0.688	8.40075e-17	0	Mbd2
Cxcl3	-1.37725	0.052	0.142	1.0203e-16	0	Cxcl3
Slfn9	-0.318341	0.1	0.195	1.30267e-16	0	Slfn9
Stat4	-0.374271	0.058	0.148	1.37265e-16	0	Stat4
Igkc	0.493209	0.515	0.284	1.43711e-16	0	Igkc
2410006H16Rik	-0.6342	0.808	0.701	1.54626e-16	0	2410006H16Rik
Irf8	-0.266155	0.952	0.663	1.76619e-16	0	Irf8
Irf1	-0.662713	0.708	0.669	3.33679e-16	0	Irf1
Trafd1	-0.533358	0.834	0.681	4.04069e-16	0	Trafd1
Il18rap	-0.361959	0.031	0.11	4.52418e-16	0	Il18rap
Slc28a2	-0.31631	0.085	0.176	4.6516e-16	0	Slc28a2
Uvrag	-0.520777	0.72	0.597	1.75003e-15	0	Uvrag
Arl4c	-0.618474	0.637	0.562	1.81132e-15	0	Arl4c
Top1	-0.365033	0.955	0.812	1.8306e-15	0	Top1
Arhgef1	-0.547479	0.707	0.593	2.26098e-15	0	Arhgef1
Clk1	-0.502742	0.849	0.713	2.33115e-15	0	Clk1
Hba-a2	-1.11487	0.344	0.388	2.75064e-15	0	Hba-a2
Uck2	-0.294644	0.146	0.238	3.39472e-15	0	Uck2
Pde4b	-0.701717	0.888	0.791	3.45035e-15	0	Pde4b
Diaph1	-0.375401	0.95	0.827	3.66059e-15	0	Diaph1
Basp1	-0.472294	0.936	0.602	3.74928e-15	0	Basp1
Mkrn1	-0.377142	0.895	0.721	5.06827e-15	0	Mkrn1
Lgals9	-0.709182	0.827	0.635	1.05255e-14	0	Lgals9
Sys1	-0.399512	0.795	0.634	1.16541e-14	0	Sys1
Dcp2	-0.356683	0.34	0.381	1.27168e-14	0	Dcp2
Taf7	-0.504725	0.485	0.471	1.32507e-14	0	Taf7
B430306N03Rik	-0.397011	0.156	0.239	1.83757e-14	0	B430306N03Rik
Nfe2	-0.298072	0.07	0.154	2.09119e-14	0	Nfe2
Rps26	-0.336341	0.996	0.937	2.14144e-14	0	Rps26
Gngt2	-0.894844	0.964	0.776	2.21701e-14	0	Gngt2
Anp32a	-0.430777	0.809	0.646	2.44172e-14	0	Anp32a
2006-09-01	-0.297368	0.122	0.209	2.76169e-14	0	2006-09-01
Cpne1	-0.360057	0.31	0.361	2.81894e-14	0	Cpne1
Il4ra	-0.529549	0.749	0.615	2.93452e-14	0	Il4ra
Pxn	-0.51468	0.679	0.58	4.88614e-14	0	Pxn
Palm	-0.285622	0.113	0.199	5.21562e-14	0	Palm
Pilrb1	-0.400302	0.22	0.292	7.65391e-14	0	Pilrb1
Arf6	-0.401512	0.778	0.643	8.13006e-14	0	Arf6
Psmb4	-0.313891	0.954	0.766	8.62404e-14	0	Psmb4
Syf2	-0.355747	0.895	0.721	1.15908e-13	0	Syf2
Pten	-0.438867	0.863	0.692	1.18564e-13	0	Pten
Sf3b6	-0.314774	0.895	0.722	1.54868e-13	0	Sf3b6
Abi3	-0.54017	0.51	0.474	1.72572e-13	0	Abi3
Pcbp1	-0.270641	0.973	0.794	1.92047e-13	0	Pcbp1
Ttc7	-0.468037	0.677	0.576	2.36416e-13	0	Ttc7
Lrrfip1	-0.398394	0.908	0.76	2.61319e-13	0	Lrrfip1
Abi1	-0.364233	0.906	0.731	3.22133e-13	0	Abi1
Atp11b	-0.555871	0.675	0.572	5.79919e-13	0	Atp11b
Pkib	-0.28483	0.607	0.343	5.90103e-13	0	Pkib
Sumo1	-0.3216	0.894	0.717	8.846e-13	0	Sumo1
Pecam1	-0.376857	0.115	0.196	9.29918e-13	0	Pecam1
Tiam1	-0.333673	0.168	0.245	9.80866e-13	0	Tiam1
Pak2	-0.315868	0.95	0.812	1.04588e-12	0	Pak2
Bhlhe40	-0.75239	0.812	0.667	1.05359e-12	0	Bhlhe40
Rgs3	-0.326636	0.127	0.207	1.08721e-12	0	Rgs3
Nod2	-0.274428	0.134	0.214	1.13777e-12	0	Nod2
Jak2	-0.642003	0.664	0.566	1.44728e-12	0	Jak2
Tra2b	-0.355593	0.947	0.779	1.56518e-12	0	Tra2b
Csf1	-0.553117	0.273	0.147	1.75964e-12	0	Csf1
Sec61b	-0.410359	0.98	0.82	2.41054e-12	0	Sec61b
Rsrp1	-0.43719	0.748	0.644	3.12041e-12	0	Rsrp1
Ywhae	-0.261218	0.975	0.81	3.23443e-12	0	Ywhae
Adam8	-0.298954	0.609	0.38	3.47466e-12	0	Adam8
Midn	-0.495001	0.541	0.495	5.30197e-12	0	Midn
C130050O18Rik	-0.343025	0.163	0.239	6.47787e-12	0	C130050O18Rik
Tox4	-0.377616	0.676	0.569	8.13823e-12	0	Tox4
Brd4	-0.379175	0.813	0.651	9.9403e-12	0	Brd4
D1Ertd622e	-0.477715	0.452	0.434	1.13127e-11	0	D1Ertd622e
Lbh	-0.378023	0.305	0.344	1.21607e-11	0	Lbh
6430548M08Rik	-0.351599	0.155	0.228	1.39894e-11	0	6430548M08Rik
Wdr26	-0.365896	0.841	0.695	1.50296e-11	0	Wdr26
5430427O19Rik	-0.334334	0.172	0.248	1.65348e-11	0	5430427O19Rik
Vrk1	-0.450657	0.41	0.414	1.6924e-11	0	Vrk1
Myl12a	-0.266483	0.974	0.851	1.86562e-11	0	Myl12a
Sumo2	-0.327051	0.958	0.77	2.315e-11	0	Sumo2
Jdp2	-0.544392	0.293	0.336	2.66277e-11	0	Jdp2
Cdc42ep2	-0.525909	0.254	0.309	3.51711e-11	0	Cdc42ep2
Arih2	-0.442128	0.526	0.486	3.62776e-11	0	Arih2
Grb2	-0.275775	0.983	0.854	4.20315e-11	0	Grb2
Tnf	-0.323058	0.495	0.304	4.34768e-11	0	Tnf
Tab2	-0.434404	0.755	0.618	4.83181e-11	0	Tab2
Dbnl	-0.4161	0.793	0.632	5.0871e-11	0	Dbnl
Akap13	-0.368272	0.969	0.849	5.10254e-11	0	Akap13
Madd	-0.350792	0.301	0.341	6.07073e-11	0	Madd
Il4i1	-0.507298	0.036	0.102	6.42077e-11	0	Il4i1
Nt5c3	-0.626596	0.415	0.402	9.72072e-11	0	Nt5c3
Atf7ip	-0.422709	0.457	0.443	1.2055e-10	0	Atf7ip
Znrd1	-0.41205	0.528	0.476	1.31963e-10	0	Znrd1
Zfyve9	-0.38138	0.156	0.225	1.50221e-10	0	Zfyve9
Filip1l	-0.644289	0.775	0.628	1.63691e-10	0	Filip1l
Mef2d	-0.470203	0.617	0.526	2.31448e-10	0	Mef2d
Gpbp1	-0.386097	0.694	0.573	2.57841e-10	0	Gpbp1
Rybp	-0.410413	0.397	0.398	3.73317e-10	0	Rybp
Avpi1	-0.434898	0.179	0.244	4.53136e-10	0	Avpi1
Rnf34	-0.398293	0.382	0.388	4.88875e-10	0	Rnf34
Lyst	-0.330431	0.764	0.495	4.924e-10	0	Lyst
Mapk14	-0.420986	0.639	0.535	5.2293e-10	0	Mapk14
Hpgd	-0.448716	0.102	0.174	5.28021e-10	0	Hpgd
Gm15564	-0.276428	0.145	0.218	6.11361e-10	0	Gm15564
D16Ertd472e	-0.516379	0.359	0.381	7.7577e-10	0	D16Ertd472e
H2-Q10	-0.785465	0.152	0.219	9.18823e-10	0	H2-Q10
Map2k3	-0.447494	0.637	0.537	1.01627e-09	0	Map2k3
Ms4a8a	-0.359229	0.124	0.201	1.01832e-09	0	Ms4a8a
Hsd11b1	-0.322111	0.094	0.164	1.22246e-09	0	Hsd11b1
Etv3	-0.823419	0.602	0.518	1.93869e-09	0	Etv3
Cyth4	-0.374399	0.907	0.733	2.15331e-09	0	Cyth4
Ankrd33b	-0.680938	0.113	0.182	2.17092e-09	0	Ankrd33b
Snx2	-0.488214	0.787	0.603	2.40803e-09	0	Snx2
Cd44	-0.499058	0.989	0.893	2.72791e-09	0	Cd44
Elf4	-0.3666	0.422	0.406	3.00682e-09	0	Elf4
Hist1h1e	-0.462681	0.253	0.302	3.97462e-09	0	Hist1h1e
Dusp1	-0.622547	0.978	0.935	4.21827e-09	0	Dusp1
Bcl2a1b	-0.329467	0.99	0.73	4.41563e-09	0	Bcl2a1b
Nupr1	-0.648598	0.654	0.54	4.64962e-09	0	Nupr1
Skap2	-0.273157	0.946	0.794	5.69241e-09	0	Skap2
Gm31814	-0.359213	0.087	0.154	6.22308e-09	0	Gm31814
Ascc3	-0.455485	0.636	0.538	6.45422e-09	0	Ascc3
Taf10	-0.286737	0.927	0.737	7.13416e-09	0	Taf10
Hnrnpm	-0.316081	0.908	0.717	8.75213e-09	0	Hnrnpm
2009-09-01	-0.425509	0.716	0.586	9.56413e-09	0	2009-09-01
Notch2	-0.438709	0.611	0.522	9.60149e-09	0	Notch2
Elf1	-0.408504	0.738	0.592	1.02978e-08	0	Elf1
2007-03-01	-0.622293	0.786	0.643	1.50768e-08	0	2007-03-01
Hivep2	-0.439133	0.465	0.453	1.53288e-08	0	Hivep2
Slc16a3	-0.947399	0.584	0.504	1.78983e-08	0	Slc16a3
Tbc1d1	-0.326094	0.365	0.37	2.19574e-08	0	Tbc1d1
Cep85l	-0.270494	0.113	0.177	2.4386e-08	0	Cep85l
Rbm22	-0.34675	0.543	0.483	2.46662e-08	0	Rbm22
Sgk3	-0.387327	0.599	0.511	2.53907e-08	0	Sgk3
Cd276	-0.352678	0.186	0.242	2.69127e-08	0	Cd276
Dnaja1	-0.340675	0.964	0.82	2.91828e-08	0	Dnaja1
Arid4a	-0.46907	0.74	0.599	3.05235e-08	0	Arid4a
Parp12	-0.475715	0.472	0.428	4.44094e-08	0	Parp12
Ptk2b	-0.455453	0.839	0.656	4.4542e-08	0	Ptk2b
Tle3	-0.504666	0.413	0.402	4.63398e-08	0	Tle3
Scarb1	-0.357571	0.375	0.378	4.63441e-08	0	Scarb1
1600010M07Rik	-0.335391	0.148	0.209	4.64158e-08	0	1600010M07Rik
Dhx40	-0.631361	0.505	0.457	5.12357e-08	0	Dhx40
Pbx1	-0.560711	0.251	0.292	5.67921e-08	0	Pbx1
Pcgf5	-0.520325	0.486	0.443	6.067e-08	0	Pcgf5
Msrb1	-0.746183	0.989	0.854	7.44838e-08	0	Msrb1
Bak1	-0.377566	0.649	0.53	8.28989e-08	0	Bak1
Arl5c	-0.59593	0.385	0.382	9.90429e-08	0	Arl5c
Mmp25	-0.297313	0.054	0.113	1.21819e-07	0	Mmp25
Atf6	-0.399443	0.58	0.504	1.36426e-07	0	Atf6
Snap23	-0.543048	0.804	0.63	1.43139e-07	0	Snap23
Gpr141	-0.623156	0.586	0.512	1.47727e-07	0	Gpr141
Tgfb1	-0.38793	0.954	0.78	1.72861e-07	0	Tgfb1
Ramp1	-0.309124	0.356	0.401	1.88968e-07	0	Ramp1
Fis1	-0.251009	0.954	0.789	1.97068e-07	0	Fis1
Hnrnpc	-0.275639	0.932	0.76	2.09568e-07	0	Hnrnpc
Sftpa1	-0.500413	0.507	0.457	2.12933e-07	0	Sftpa1
Grk6	-0.329744	0.272	0.305	2.1327e-07	0	Grk6
Casp4	-0.567655	0.688	0.565	2.15465e-07	0	Casp4
Slc35c2	-0.352159	0.477	0.439	2.39385e-07	0	Slc35c2
Bzw1	-0.298705	0.915	0.722	2.60501e-07	0	Bzw1
Sh2b3	-0.361164	0.428	0.408	2.64383e-07	0	Sh2b3
Jmjd1c	-0.451769	0.804	0.652	2.90518e-07	0	Jmjd1c
Apobec3	-0.498772	0.596	0.506	3.01749e-07	0	Apobec3
Nfkb1	-0.400605	0.897	0.752	3.17523e-07	0	Nfkb1
Zfas1	-0.623477	0.787	0.639	3.95174e-07	0	Zfas1
Tob2	-0.449974	0.662	0.565	4.01105e-07	0	Tob2
Clint1	-0.385699	0.813	0.64	4.08542e-07	0	Clint1
Tmod3	-0.338043	0.787	0.621	4.10731e-07	0	Tmod3
Csnk1a1	-0.272147	0.953	0.776	5.04414e-07	0	Csnk1a1
Nfkbib	-0.402881	0.672	0.55	5.4262e-07	0	Nfkbib
Was	-0.350837	0.684	0.56	5.54094e-07	0	Was
Grasp	-0.411469	0.179	0.239	5.61301e-07	0	Grasp
Ncor1	-0.360122	0.928	0.756	5.80638e-07	0	Ncor1
Herc6	-0.64109	0.499	0.45	6.45318e-07	0	Herc6
Poldip3	-0.34678	0.664	0.542	6.66482e-07	0	Poldip3
Acod1	-1.49944	0.547	0.351	6.96974e-07	0	Acod1
Erbin	-0.387071	0.714	0.58	7.06956e-07	0	Erbin
Taok3	-0.339285	0.867	0.689	7.67343e-07	0	Taok3
Metrnl	-0.559492	0.844	0.663	7.67574e-07	0	Metrnl
Tmem131	-0.4978	0.619	0.509	7.96672e-07	0	Tmem131
Sap30	-0.43281	0.573	0.483	9.2674e-07	0	Sap30
Serpinb1a	-0.350593	0.067	0.125	1.06804e-06	0	Serpinb1a
Selenow	-0.416439	0.93	0.735	1.21483e-06	0	Selenow
Spata13	-0.294257	0.552	0.332	2.09232e-06	0	Spata13
Icosl	-0.282627	0.165	0.22	2.61992e-06	0	Icosl
Sf1	-0.305143	0.831	0.638	3.23715e-06	0	Sf1
Vcl	-0.286969	0.2	0.247	3.35092e-06	0	Vcl
Arg2	-0.432018	0.339	0.201	3.38441e-06	0	Arg2
Aftph	-0.432326	0.661	0.536	3.57039e-06	0	Aftph
Cmtm6	-0.409475	0.61	0.508	3.61069e-06	0	Cmtm6
Fam53c	-0.295704	0.241	0.279	3.71697e-06	0	Fam53c
Ythdf3	-0.383355	0.602	0.504	4.79735e-06	0	Ythdf3
Cxcl10	-1.2725	0.4	0.45	5.32268e-06	0	Cxcl10
Lair1	-0.301783	0.903	0.565	5.74397e-06	0	Lair1
Ifi44	-0.673856	0.29	0.315	6.34889e-06	0	Ifi44
Cycs	-0.431055	0.897	0.676	8.75341e-06	0	Cycs
Snrpc	-0.295016	0.766	0.6	8.98772e-06	0	Snrpc
Lilra6	-0.343789	0.154	0.206	9.76169e-06	0	Lilra6
Erlin1	-0.291786	0.299	0.315	1.24186e-05	0	Erlin1
Atf3	-0.638144	0.895	0.763	1.31146e-05	0	Atf3
Ccl2	-1.31575	0.398	0.416	1.72882e-05	0	Ccl2
Rab5if	-0.297907	0.943	0.751	1.76307e-05	0	Rab5if
Eif2ak2	-0.415676	0.492	0.44	2.15567e-05	0	Eif2ak2
Sde2	-0.384612	0.646	0.535	2.22093e-05	0	Sde2
Ilrun	-0.385927	0.787	0.61	2.59693e-05	0	Ilrun
Prr13	-0.442297	0.961	0.799	2.84561e-05	0	Prr13
Rcsd1	-0.408136	0.225	0.259	3.24536e-05	0	Rcsd1
Tmc6	-0.36145	0.281	0.301	3.55803e-05	0	Tmc6
Cmip	-0.364527	0.789	0.633	3.59679e-05	0	Cmip
Ddx17	-0.351886	0.782	0.627	3.7031e-05	0	Ddx17
Crebbp	-0.332036	0.781	0.616	3.95153e-05	0	Crebbp
Nod1	-0.351707	0.284	0.307	3.95455e-05	0	Nod1
Gpcpd1	-0.51398	0.745	0.616	4.10587e-05	0	Gpcpd1
Arhgap15	-0.467735	0.509	0.446	4.93995e-05	0	Arhgap15
Cggbp1	-0.320466	0.846	0.664	4.98022e-05	0	Cggbp1
Elovl5	-0.348488	0.389	0.376	5.42734e-05	0	Elovl5
Tbc1d8	-0.371145	0.235	0.266	5.54326e-05	0	Tbc1d8
Ear2	-0.604877	0.231	0.288	5.67124e-05	0	Ear2
Smndc1	-0.35063	0.652	0.529	6.85811e-05	0	Smndc1
Slc25a20	-0.317624	0.311	0.323	6.89964e-05	0	Slc25a20
Cd72	-1.17754	0.265	0.29	7.04107e-05	0	Cd72
Tbc1d4	-0.926701	0.291	0.182	7.13231e-05	0	Tbc1d4
Csnk2b	-0.277327	0.846	0.652	8.1085e-05	0	Csnk2b
Tlr13	-0.51421	0.609	0.499	9.34711e-05	0	Tlr13
Ccr7	-1.18115	0.073	0.123	9.55775e-05	0	Ccr7
Selenot	-0.315197	0.82	0.628	9.60184e-05	0	Selenot
Nono	-0.31257	0.794	0.606	0.000109042	0	Nono
Kmt2e	-0.397367	0.824	0.664	0.000132806	0	Kmt2e
Xbp1	-0.500046	0.827	0.641	0.000138008	0	Xbp1
Syngr2	-0.558347	0.944	0.746	0.000160496	0	Syngr2
Ube2n	-0.305377	0.77	0.592	0.000206455	0	Ube2n
Psmb3	-0.255445	0.948	0.754	0.000223587	0	Psmb3
Cd300lf	-0.415915	0.855	0.568	0.000227768	0	Cd300lf
Dok3	-0.382067	0.51	0.442	0.000244745	0	Dok3
Raly	-0.29655	0.843	0.643	0.000250024	0	Raly
Ccr1	-1.22529	0.503	0.445	0.000271064	0	Ccr1
Herpud1	-0.542647	0.585	0.497	0.000288177	0	Herpud1
Sftpb	-0.335859	0.218	0.252	0.000306546	0	Sftpb
Serinc3	-0.290766	0.986	0.872	0.000314754	0	Serinc3
Pstpip1	-0.419423	0.448	0.402	0.000344957	0	Pstpip1
Elmo2	-0.337801	0.43	0.394	0.0003539	0	Elmo2
Cebpd	-0.563674	0.344	0.345	0.000377509	0	Cebpd
Igf1r	-0.430677	0.092	0.14	0.000397366	0	Igf1r
Ahnak	-0.314125	0.952	0.7	0.000427243	0	Ahnak
Cox14	-0.274577	0.809	0.622	0.00051541	0	Cox14
Ptpn18	-0.344043	0.951	0.774	0.000589029	0	Ptpn18
AB124611	-0.463504	0.697	0.558	0.000591839	0	AB124611
Tuba1a	-0.559464	0.447	0.405	0.000637617	0	Tuba1a
1600014C10Rik	-0.517389	0.487	0.425	0.000713738	0	1600014C10Rik
Ccl12	-0.960337	0.124	0.174	0.000784826	0	Ccl12
Cd80	-0.503138	0.376	0.364	0.000791351	0	Cd80
Syk	-0.418981	0.968	0.8	0.000866521	0	Syk
Gbp9	-0.345412	0.235	0.263	0.000878153	0	Gbp9
Psmb7	-0.303294	0.846	0.64	0.00101063	0	Psmb7
Wdr1	-0.271295	0.9	0.706	0.00109074	0	Wdr1
Puf60	-0.329869	0.53	0.459	0.0012865	0	Puf60
Ndufs8	-0.341507	0.649	0.529	0.00153313	0	Ndufs8
Hspa8	-0.305082	0.997	0.941	0.00221418	0	Hspa8
Ccr5	-0.326535	0.67	0.425	0.00233857	0	Ccr5
H2afz	-0.502625	0.987	0.869	0.00234632	0	H2afz
Car4	-1.0874	0.076	0.124	0.00248691	0	Car4
Ythdf1	-0.303575	0.413	0.38	0.00344272	0	Ythdf1
Elmo1	-0.362966	0.634	0.513	0.00359182	0	Elmo1
Slpi	-0.594156	0.598	0.424	0.0039148	0	Slpi
Psmb9	-0.374104	0.967	0.809	0.0044085	0	Psmb9
Slu7	-0.309768	0.542	0.46	0.00479964	0	Slu7
Swap70	-0.259315	0.491	0.313	0.00574652	0	Swap70
Map1lc3b	-0.449727	0.985	0.856	0.0057728	0	Map1lc3b
F13a1	-0.72932	0.128	0.174	0.00587808	0	F13a1
Psmd4	-0.258297	0.915	0.703	0.00689038	0	Psmd4
Rab20	-0.290199	0.719	0.451	0.00742734	0	Rab20
Csf3r	-1.48405	0.638	0.503	0.00775466	0	Csf3r
Elmsan1	-0.465928	0.446	0.403	0.00953842	0	Elmsan1
Pttg1	-0.473461	0.583	0.475	0.00998646	0	Pttg1
Smc6	-0.297628	0.791	0.514	0.0106087	0	Smc6
Snrpe	-0.265089	0.953	0.734	0.0108095	0	Snrpe
Slc12a2	-0.576852	0.121	0.159	0.011719	0	Slc12a2
Pvr	-0.347966	0.361	0.346	0.0120543	0	Pvr
Rin3	-0.384797	0.418	0.381	0.015337	0	Rin3
Sirpb1b	-0.362137	0.334	0.325	0.0167961	0	Sirpb1b
U2af1	-0.30896	0.808	0.598	0.0205886	0	U2af1
Rtf2	-0.28215	0.812	0.625	0.0218038	0	Rtf2
Sik1	-0.367158	0.812	0.673	0.0219498	0	Sik1
H2-T22	-0.408336	0.925	0.745	0.022093	0	H2-T22
Pnp	-0.572335	0.955	0.715	0.0250895	0	Pnp
Khdrbs1	-0.298013	0.812	0.622	0.026975	0	Khdrbs1
Mbtd1	-0.373401	0.415	0.38	0.0271572	0	Mbtd1
Cyld	-0.453303	0.601	0.485	0.0299085	0	Cyld
Rabgef1	-0.410547	0.641	0.541	0.0349072	0	Rabgef1
Gosr2	-0.320203	0.549	0.455	0.0356963	0	Gosr2
Magoh	-0.314975	0.738	0.56	0.0373046	0	Magoh
Fyn	-0.477795	0.516	0.439	0.0382673	0	Fyn
Tmem176b	-0.55444	0.407	0.425	0.038735	0	Tmem176b
Aif1	-0.431537	0.845	0.588	0.0407543	0	Aif1
Agpat4	-0.490855	0.636	0.499	0.0495214	0	Agpat4
Fam32a	-0.468589	0.793	0.622	0.0535454	0	Fam32a
Ifi47	-0.703186	0.664	0.538	0.0595785	0	Ifi47
H1f0	-0.337441	0.238	0.258	0.0634915	0	H1f0
Pirb	-0.258927	0.969	0.813	0.0636547	0	Pirb
Tut4	-0.39432	0.395	0.366	0.0656915	0	Tut4
Bcl2a1d	-0.375572	0.885	0.572	0.0662833	0	Bcl2a1d
Azin1	-0.376109	0.668	0.535	0.0797714	0	Azin1
Atxn7l1	-0.352515	0.472	0.413	0.0816797	0	Atxn7l1
Rnf19b	-0.35699	0.902	0.75	0.0836521	0	Rnf19b
E230029C05Rik	-0.251129	0.17	0.202	0.0847308	0	E230029C05Rik
Bcl2l11	-0.514874	0.72	0.572	0.0889422	0	Bcl2l11
Bloc1s2	-0.328946	0.523	0.436	0.0988929	0	Bloc1s2
Areg	-0.369775	0.078	0.118	0.124506	0	Areg
Wdfy4	-0.477582	0.558	0.457	0.133462	0	Wdfy4
Adssl1	-0.388236	0.469	0.412	0.135727	0	Adssl1
Tug1	-0.291289	0.309	0.305	0.144154	0	Tug1
Csgalnact2	-0.3055	0.298	0.293	0.149145	0	Csgalnact2
Emb	-0.515009	0.649	0.569	0.149299	0	Emb
Tmem176a	-0.560312	0.34	0.361	0.156514	0	Tmem176a
Prkcd	-0.315321	0.962	0.797	0.157989	0	Prkcd
Xiap	-0.348467	0.652	0.519	0.160394	0	Xiap
Sertad1	-0.293504	0.439	0.399	0.171862	0	Sertad1
B4galt5	-0.387557	0.681	0.533	0.175421	0	B4galt5
Tdrd7	-0.305715	0.371	0.341	0.182926	0	Tdrd7
Braf	-0.260931	0.496	0.321	0.184196	0	Braf
Nfe2l2	-0.34643	0.98	0.873	0.193968	0	Nfe2l2
Fcgr1	-0.91687	0.793	0.574	0.194266	0	Fcgr1
Ewsr1	-0.261116	0.823	0.623	0.21369	0	Ewsr1
Cebpz	-0.429281	0.829	0.634	0.216609	0	Cebpz
Vsir	-0.408599	0.811	0.624	0.22119	0	Vsir
Fes	-0.328876	0.804	0.615	0.225629	0	Fes
Sipa1l1	-0.346096	0.335	0.323	0.229216	0	Sipa1l1
Vav3	-0.285388	0.312	0.307	0.234646	0	Vav3
Wfdc21	-0.398508	0.256	0.177	0.237942	0	Wfdc21
Sinhcaf	-0.273915	0.123	0.157	0.258888	0	Sinhcaf
Gpr183	-0.40708	0.174	0.207	0.265253	0	Gpr183
4930523C07Rik	-0.446953	0.541	0.473	0.265312	0	4930523C07Rik
Nuak2	-0.38864	0.538	0.448	0.273141	0	Nuak2
Kat6a	-0.336058	0.621	0.5	0.293481	0	Kat6a
Itprip	-0.314055	0.24	0.253	0.299052	0	Itprip
Sh2d3c	-0.431708	0.151	0.179	0.314345	0	Sh2d3c
Cript	-0.285774	0.798	0.604	0.31986	0	Cript
AI662270	-0.361553	0.745	0.565	0.333015	0	AI662270
Tor1aip2	-0.36064	0.595	0.464	0.337682	0	Tor1aip2
Klf7	-0.278821	0.484	0.326	0.346183	0	Klf7
Rbm42	-0.27343	0.762	0.58	0.349584	0	Rbm42
Nr4a3	-0.613416	0.404	0.385	0.358878	0	Nr4a3
Dnajc7	-0.451829	0.727	0.552	0.362912	0	Dnajc7
Foxn3	-0.429742	0.78	0.596	0.373851	0	Foxn3
Kdm7a	-0.434121	0.829	0.652	0.385858	0	Kdm7a
Prkch	-0.306081	0.368	0.342	0.386271	0	Prkch
Dgkd	-0.285643	0.393	0.357	0.405169	0	Dgkd
Zfp263	-0.4163	0.331	0.316	0.408389	0	Zfp263
Adar	-0.306569	0.472	0.406	0.411319	0	Adar
Tnrc6b	-0.251256	0.684	0.448	0.441175	0	Tnrc6b
Vcpip1	-0.386967	0.53	0.436	0.487867	0	Vcpip1
Mafk	-0.338133	0.378	0.344	0.492079	0	Mafk
Trim12c	-0.497837	0.454	0.398	0.545188	0	Trim12c
Pag1	-0.296495	0.629	0.403	0.553333	0	Pag1
Pxk	-0.369754	0.501	0.422	0.565528	0	Pxk
Fam241a	-0.372489	0.528	0.438	0.577303	0	Fam241a
5031439G07Rik	-0.318455	0.757	0.578	0.59183	0	5031439G07Rik
Luc7l2	-0.279649	0.927	0.747	0.635071	0	Luc7l2
Emd	-0.3067	0.705	0.555	0.701423	0	Emd
Ppp2r5c	-0.313674	0.825	0.638	0.717012	0	Ppp2r5c
Cfh	-0.330919	0.154	0.186	0.747754	0	Cfh
Zfp106	-0.322425	0.821	0.619	0.859623	0	Zfp106
St3gal5	-0.316367	0.177	0.202	0.874305	0	St3gal5
Dusp6	-0.250642	0.488	0.328	0.917622	0	Dusp6
Dgkh	-0.254489	0.341	0.225	0.936131	0	Dgkh
Ap2a2	-0.356959	0.617	0.489	0.983754	0	Ap2a2
Gm21188	-0.37813	0.546	0.459	1	0	Gm21188
Dgat1	-0.369758	0.498	0.33	1	0	Dgat1
Pilrb2	-0.403843	0.374	0.341	1	0	Pilrb2
Cdk14	-0.280486	0.323	0.316	1	0	Cdk14
Rassf2	-0.332523	0.297	0.292	1	0	Rassf2
Capn2	-0.307379	0.477	0.409	1	0	Capn2
Hist1h2ap	-0.275829	0.393	0.266	1	0	Hist1h2ap
Ipcef1	-0.259355	0.111	0.141	1	0	Ipcef1
Arhgap9	-0.308617	0.644	0.507	1	0	Arhgap9
Slamf9	-0.492304	0.592	0.38	1	0	Slamf9
Rp2	-0.292379	0.526	0.437	1	0	Rp2
Mrpl30	-0.281412	0.867	0.634	1	0	Mrpl30
Cyp4f16	-0.2853	0.341	0.318	1	0	Cyp4f16
Susd3	-0.275275	0.292	0.283	1	0	Susd3
Kctd20	-0.287702	0.403	0.357	1	0	Kctd20
Ddit3	-0.47257	0.465	0.409	1	0	Ddit3
Fpr1	-0.289482	0.127	0.158	1	0	Fpr1
Map4k4	-0.49264	0.853	0.651	1	0	Map4k4
Mbp	-0.490769	0.58	0.459	1	0	Mbp
Mia2	-0.264437	0.881	0.666	1	0	Mia2
Acap2	-0.31687	0.659	0.512	1	0	Acap2
Cirbp	-0.324809	0.491	0.409	1	0	Cirbp
Rnf4	-0.279509	0.658	0.505	1	0	Rnf4
Mxi1	-0.425228	0.43	0.377	1	0	Mxi1
Rell1	-0.271254	0.458	0.308	1	0	Rell1
Bcl10	-0.302008	0.837	0.642	1	0	Bcl10
Twf2	-0.299476	0.738	0.561	1	0	Twf2
Cxcl15	-0.26125	0.174	0.194	1	0	Cxcl15
Trim26	-0.327898	0.515	0.423	1	0	Trim26
Thrap3	-0.261366	0.841	0.645	1	0	Thrap3
Stk38	-0.447928	0.72	0.545	1	0	Stk38
Tgfbi	-0.683598	0.957	0.767	1	0	Tgfbi
Jun	-0.581901	0.863	0.714	1	0	Jun
Fgfr1op2	-0.278244	0.812	0.618	1	0	Fgfr1op2
Epas1	-0.312763	0.171	0.192	1	0	Epas1
Atg3	-0.329578	0.826	0.623	1	0	Atg3
Sh3bp1	-0.352116	0.575	0.458	1	0	Sh3bp1
Mapre1	-0.250435	0.885	0.678	1	0	Mapre1
Serpinb6b	-0.557053	0.168	0.114	1	0	Serpinb6b
Ralb	-0.269612	0.723	0.536	1	0	Ralb
Cd2ap	-0.350531	0.784	0.6	1	0	Cd2ap
Nup98	-0.306208	0.733	0.564	1	0	Nup98
Egr1	-0.696505	0.689	0.628	1	0	Egr1
Arrb2	-0.400195	0.737	0.551	1	0	Arrb2
Acer3	-0.342842	0.758	0.565	1	0	Acer3
Klf9	-0.337485	0.321	0.308	1	0	Klf9
Plk3	-0.421721	0.654	0.447	1	0	Plk3
Dennd5a	-0.354313	0.693	0.526	1	0	Dennd5a
Hnrnpul2	-0.253339	0.809	0.625	1	0	Hnrnpul2
4930581F22Rik	-0.363484	0.206	0.215	1	0	4930581F22Rik
Casp3	-0.360043	0.435	0.369	1	0	Casp3
Pfdn6	-0.266162	0.731	0.542	1	0	Pfdn6
Arf2	-0.282219	0.381	0.345	1	0	Arf2
Map3k1	-0.317881	0.618	0.492	1	0	Map3k1
Hist1h4d	-0.252263	0.251	0.253	1	0	Hist1h4d
Gm2a	-0.333787	0.986	0.855	1	0	Gm2a
Snhg15	-0.365352	0.282	0.275	1	0	Snhg15
Gch1	-0.35641	0.649	0.505	1	0	Gch1
Cd300a	-0.335707	0.917	0.712	1	0	Cd300a
Prpf38a	-0.264988	0.398	0.348	1	0	Prpf38a
Epn1	-0.264691	0.809	0.596	1	0	Epn1
Ppp4r2	-0.322948	0.682	0.521	1	0	Ppp4r2
Tuba1c	-0.352234	0.735	0.567	1	0	Tuba1c
Msl2	-0.336422	0.503	0.417	1	0	Msl2
Batf3	-0.284955	0.241	0.245	1	0	Batf3
Tcof1	-0.292058	0.605	0.482	1	0	Tcof1
Pkn1	-0.261908	0.832	0.617	1	0	Pkn1
Gsn	-0.32102	0.881	0.677	1	0	Gsn
Ago2	-0.31838	0.723	0.569	1	0	Ago2
Sla	-0.351727	0.694	0.535	1	0	Sla
Cnp	-0.282041	0.381	0.338	1	0	Cnp
Scimp	-0.360227	0.619	0.397	1	0	Scimp
Uba7	-0.304019	0.458	0.384	1	0	Uba7
Klf13	-0.302524	0.959	0.758	1	0	Klf13
Gadd45b	-1.01244	0.762	0.618	1	0	Gadd45b
Klhl2	-0.324695	0.287	0.272	1	0	Klhl2
Ch25h	-0.312214	0.078	0.103	1	0	Ch25h
Rbbp8	-0.335212	0.613	0.486	1	0	Rbbp8
Eloc	-0.255347	0.896	0.667	1	0	Eloc
Bcl2	-0.288525	0.191	0.199	1	0	Bcl2
Ehbp1l1	-0.276602	0.691	0.533	1	0	Ehbp1l1
Tmem131l	-0.339119	0.331	0.3	1	0	Tmem131l
Dclre1c	-0.328377	0.317	0.295	1	0	Dclre1c
Chd7	-0.409563	0.817	0.664	1	0	Chd7
Arih1	-0.309718	0.735	0.553	1	0	Arih1
Nfat5	-0.451557	0.562	0.456	1	0	Nfat5
Sesn2	-0.280842	0.263	0.257	1	0	Sesn2
Clec4a2	-0.325502	0.595	0.402	1	0	Clec4a2
Atg2a	-0.356888	0.432	0.366	1	0	Atg2a
Hnrnpul1	-0.252752	0.755	0.57	1	0	Hnrnpul1
Gk	-0.309627	0.511	0.344	1	0	Gk
Med13l	-0.304073	0.635	0.503	1	0	Med13l
Ssr1	-0.250542	0.792	0.597	1	0	Ssr1
Fnbp4	-0.284487	0.416	0.358	1	0	Fnbp4
Clip1	-0.389283	0.624	0.481	1	0	Clip1
Apaf1	-0.282252	0.416	0.357	1	0	Apaf1
Cd83	-0.54067	0.754	0.602	1	0	Cd83
Baz1a	-0.29472	0.801	0.612	1	0	Baz1a
Hcar2	-1.01635	0.28	0.267	1	0	Hcar2
Kif21b	-0.274964	0.237	0.231	1	0	Kif21b
Vezf1	-0.269069	0.412	0.355	1	0	Vezf1
Ncoa3	-0.296189	0.606	0.467	1	0	Ncoa3
Zfp36l1	-0.400328	0.817	0.603	1	0	Zfp36l1
Ugcg	-0.40138	0.593	0.462	1	0	Ugcg
Tcf4	-0.407641	0.718	0.487	1	0	Tcf4
Errfi1	-0.278829	0.321	0.299	1	0	Errfi1
Ypel5	-0.31116	0.59	0.459	1	0	Ypel5
Parp9	-0.354302	0.649	0.491	1	0	Parp9
Bmp2k	-0.293678	0.664	0.437	1	0	Bmp2k
Tfip11	-0.25853	0.314	0.286	1	0	Tfip11
Upp1	-0.424735	0.203	0.149	1	0	Upp1
Osgin2	-0.292099	0.503	0.353	1	0	Osgin2
Hbb-bt	-0.760914	0.317	0.289	1	0	Hbb-bt
Fcf1	-0.251491	0.57	0.446	1	0	Fcf1
Snx18	-0.476148	0.823	0.604	1	0	Snx18
Cblb	-0.406896	0.39	0.331	1	0	Cblb
Osgin1	-0.261016	0.083	0.1	1	0	Osgin1
Zfp706	-0.262254	0.844	0.626	1	0	Zfp706
Cd40	-0.293258	0.351	0.332	1	0	Cd40
Ets1	-0.2751	0.171	0.18	1	0	Ets1
Rogdi	-0.377444	0.233	0.224	1	0	Rogdi
Ptpro	-0.338365	0.482	0.392	1	0	Ptpro
Cflar	-0.272742	0.796	0.541	1	0	Cflar
Spon1.1	1.12604	0.721	0.119	<2.23E-308	1	Spon1
Cd72.1	2.2023	0.772	0.2	1.50469e-299	1	Cd72
Ly6c2.1	2.45667	0.972	0.422	3.82735e-299	1	Ly6c2
Ms4a4c.1	2.05425	0.974	0.424	4.78078e-299	1	Ms4a4c
Aif1.1	1.95811	0.97	0.602	1.68524e-275	1	Aif1
Fcgr1.1	1.72708	0.951	0.577	3.50151e-261	1	Fcgr1
Tgfbi.1	1.91924	0.977	0.79	1.57502e-260	1	Tgfbi
Lgmn	1.7476	0.978	0.693	2.03881e-255	1	Lgmn
Ccr2.1	1.56804	0.892	0.287	3.29255e-250	1	Ccr2
Ms4a6b.1	1.55989	0.956	0.519	5.29735e-237	1	Ms4a6b
Ms4a6c.1	1.53837	0.983	0.769	7.89555e-234	1	Ms4a6c
Ccl12.1	2.17647	0.526	0.098	1.80231e-218	1	Ccl12
Ms4a6d.1	1.46153	0.951	0.63	1.63849e-213	1	Ms4a6d
Ccr5.1	1.2874	0.86	0.427	3.11631e-203	1	Ccr5
Ly6a.1	1.79749	0.909	0.577	2.05952e-184	1	Ly6a
C3ar1	1.47106	0.746	0.304	2.40961e-180	1	C3ar1
Cd276.1	0.874858	0.586	0.166	1.85543e-177	1	Cd276
Plekho1	0.945923	0.914	0.585	2.92625e-175	1	Plekho1
Ifi27l2a.1	1.30516	0.994	0.809	6.0079e-175	1	Ifi27l2a
Slc29a3	1.04319	0.851	0.483	1.17378e-173	1	Slc29a3
H3f3b.1	0.950717	0.999	0.995	9.14602e-173	1	H3f3b
Slamf9.1	1.38821	0.78	0.377	2.91149e-172	1	Slamf9
Phf11d.1	1.22643	0.819	0.406	4.60514e-166	1	Phf11d
Irf7.1	1.24811	0.972	0.654	1.01237e-159	1	Irf7
Runx3.1	1.16358	0.889	0.524	1.70676e-156	1	Runx3
Scimp.1	1.01364	0.794	0.398	2.1904e-154	1	Scimp
Mafb	1.36548	0.882	0.487	1.68921e-149	1	Mafb
Phf11b.1	1.17402	0.878	0.52	3.02329e-146	1	Phf11b
Xaf1.1	0.913628	0.889	0.512	3.07658e-145	1	Xaf1
Lst1.1	1.00134	0.987	0.85	2.48319e-141	1	Lst1
Bst2	0.978879	0.988	0.83	6.0906e-137	1	Bst2
Lgals1	1.15478	0.949	0.67	7.27181e-137	1	Lgals1
Nupr1.1	1.03768	0.852	0.522	2.3672e-135	1	Nupr1
Oas1a.1	0.810188	0.838	0.481	3.52734e-135	1	Oas1a
Ifi213.1	0.929182	0.686	0.274	2.25847e-132	1	Ifi213
Lyz2.1	-2.82823	0.956	0.967	3.65728e-130	1	Lyz2
Ly6e.1	0.786209	0.996	0.96	1.99537e-129	1	Ly6e
Isg15.1	1.15544	0.936	0.619	3.8621e-128	1	Isg15
Fcer1g	0.675162	1	0.948	2.54597e-127	1	Fcer1g
Lgals9.1	0.967689	0.898	0.649	9.70425e-125	1	Lgals9
Actr3.1	0.732632	0.991	0.949	1.27107e-123	1	Actr3
Lrrc25.1	0.73969	0.78	0.418	7.9751e-123	1	Lrrc25
Sdc3.1	0.896225	0.914	0.671	2.41619e-120	1	Sdc3
H2-Q7	1.06876	0.985	0.907	1.03183e-119	1	H2-Q7
Arrb2.1	0.816681	0.829	0.561	1.3929e-118	1	Arrb2
Mgst1.1	-1.44057	0.216	0.622	1.63811e-115	1	Mgst1
mt-Co3.1	-1.1502	0.99	0.966	7.34814e-115	1	mt-Co3
Fcgr2b.1	0.912344	0.942	0.652	1.41138e-113	1	Fcgr2b
Coro2a.1	0.7456	0.761	0.426	3.10966e-113	1	Coro2a
Siglec1	0.598822	0.506	0.17	8.34932e-113	1	Siglec1
Mmp14.1	0.949417	0.758	0.409	1.06566e-107	1	Mmp14
Isg20.1	0.64507	0.785	0.361	1.54343e-106	1	Isg20
mt-Co2.1	-0.982249	0.994	0.967	3.87418e-105	1	mt-Co2
Clic1.1	0.620496	0.988	0.926	4.95005e-105	1	Clic1
Epsti1.1	0.670017	0.931	0.732	1.11842e-104	1	Epsti1
mt-Nd3.1	-1.26562	0.717	0.838	1.16784e-104	1	mt-Nd3
B2m	0.484906	1	0.998	6.48903e-103	1	B2m
P2rx4	0.862737	0.837	0.595	1.60945e-102	1	P2rx4
Slfn1.1	0.673673	0.874	0.482	2.19309e-102	1	Slfn1
Ccl2.1	2.25038	0.688	0.364	5.8096e-102	1	Ccl2
mt-Nd1.1	-1.08422	0.911	0.904	1.87025e-101	1	mt-Nd1
Cxcl16.1	0.969492	0.904	0.575	4.00457e-101	1	Cxcl16
Tmem86a	0.822811	0.645	0.34	5.10384e-101	1	Tmem86a
Ifitm3.1	0.868589	0.994	0.893	1.38272e-100	1	Ifitm3
Rab7b	0.81857	0.746	0.433	1.8574e-100	1	Rab7b
Ifi206.1	0.694581	0.644	0.269	2.62486e-100	1	Ifi206
Snx2.1	0.743459	0.855	0.617	1.37158e-99	1	Snx2
Chmp2a.1	0.615258	0.976	0.852	1.54189e-99	1	Chmp2a
Calm1.1	0.527371	0.999	0.976	4.69774e-99	1	Calm1
Clec4a3.1	0.95343	0.895	0.641	5.81064e-99	1	Clec4a3
Ifi35.1	0.71011	0.835	0.569	1.66488e-98	1	Ifi35
Cyp4f18.1	0.838609	0.875	0.61	3.74364e-97	1	Cyp4f18
Snx5.1	0.709999	0.915	0.657	4.07678e-97	1	Snx5
mt-Nd4.1	-1.01471	0.913	0.914	5.14958e-97	1	mt-Nd4
Ifi209.1	0.811649	0.837	0.526	1.3588e-96	1	Ifi209
Plac8.1	0.924916	0.949	0.539	4.44999e-96	1	Plac8
Efhd2.1	0.6292	0.982	0.879	1.33732e-95	1	Efhd2
Neurl3.1	0.644485	0.909	0.652	4.4121e-95	1	Neurl3
BC147527.1	0.417055	0.378	0.099	9.67495e-95	1	BC147527
Clec4a2.1	0.992737	0.698	0.411	6.93041e-94	1	Clec4a2
Cd9.1	-1.77772	0.491	0.762	1.50707e-93	1	Cd9
Zbp1.1	0.82608	0.904	0.718	2.02689e-92	1	Zbp1
H2-T22.1	0.823268	0.91	0.772	3.77306e-92	1	H2-T22
Hsp90aa1.1	0.670123	0.976	0.869	1.4462e-91	1	Hsp90aa1
Psmb4.1	0.578814	0.954	0.792	3.69129e-91	1	Psmb4
mt-Atp6.1	-0.967358	0.988	0.96	4.27207e-91	1	mt-Atp6
Rtp4.1	0.519347	0.868	0.511	5.38889e-91	1	Rtp4
Cdkn1a.1	0.836257	0.967	0.813	8.01156e-91	1	Cdkn1a
Slc3a2	0.67153	0.965	0.8	2.20713e-90	1	Slc3a2
Msr1	0.885502	0.774	0.472	2.84788e-90	1	Msr1
mt-Nd2.1	-0.996232	0.928	0.911	5.50449e-89	1	mt-Nd2
Gm34084.1	0.608583	0.485	0.164	6.6636e-89	1	Gm34084
Oas1g.1	0.604357	0.568	0.257	1.2101e-88	1	Oas1g
Actn1.1	-0.820122	0.067	0.466	2.46481e-88	1	Actn1
Tmem219	0.633986	0.823	0.601	3.75846e-88	1	Tmem219
Mthfr	0.524863	0.461	0.174	1.85302e-87	1	Mthfr
Cfb.1	0.608824	0.914	0.58	3.02515e-87	1	Cfb
Cdc42.1	0.439035	0.995	0.966	2.13487e-86	1	Cdc42
mt-Co1.1	-0.854034	0.997	0.978	2.26144e-86	1	mt-Co1
Otulinl	0.703751	0.798	0.573	5.93261e-86	1	Otulinl
Hck.1	0.675045	0.954	0.815	1.1636e-85	1	Hck
Phf11a.1	0.656803	0.58	0.25	1.40898e-85	1	Phf11a
Apobec1	0.682618	0.814	0.559	2.32018e-85	1	Apobec1
Ifi207.1	0.653112	0.924	0.715	2.59013e-85	1	Ifi207
Tnfaip2.1	-1.73426	0.674	0.828	2.47101e-84	1	Tnfaip2
Pygl	-0.90152	0.152	0.539	3.0615e-84	1	Pygl
Ly86	0.763649	0.932	0.729	9.94234e-84	1	Ly86
Tep1	0.744359	0.785	0.548	1.22402e-83	1	Tep1
mt-Cytb.1	-0.954803	0.954	0.926	2.54105e-83	1	mt-Cytb
Slc7a8	0.63182	0.598	0.316	1.15428e-82	1	Slc7a8
Cyb5a.1	-0.848832	0.296	0.619	1.05908e-81	1	Cyb5a
Fam49b.1	0.614049	0.967	0.881	2.13124e-81	1	Fam49b
Psmb3.1	0.568076	0.929	0.784	1.47063e-80	1	Psmb3
Ifi211.1	0.86614	0.793	0.534	8.79974e-80	1	Ifi211
Lair1.1	0.756446	0.835	0.623	1.85556e-79	1	Lair1
Mndal.1	0.762685	0.904	0.695	2.60448e-79	1	Mndal
Zfas1.1	0.968134	0.842	0.65	4.16859e-79	1	Zfas1
Ifi30	0.770664	0.976	0.805	9.52238e-79	1	Ifi30
Ifi44.1	0.924518	0.559	0.266	1.69144e-78	1	Ifi44
Ifi204.1	0.722323	0.924	0.743	5.30496e-78	1	Ifi204
Rgs1	1.11862	0.883	0.635	9.19791e-78	1	Rgs1
Ifi205.1	0.835441	0.667	0.349	6.57481e-77	1	Ifi205
Mrpl52	0.592506	0.955	0.812	6.80161e-76	1	Mrpl52
H2-Q6	0.884336	0.873	0.704	2.16281e-75	1	H2-Q6
Rbm3.1	0.52977	0.97	0.886	4.34878e-75	1	Rbm3
Jpt1.1	0.556029	0.924	0.787	4.54477e-75	1	Jpt1
Grn.1	0.848462	0.979	0.832	3.44428e-74	1	Grn
Ifit3.1	0.589371	0.742	0.388	2.7507e-73	1	Ifit3
Psmb10	0.615566	0.951	0.789	2.92077e-73	1	Psmb10
Dynll1	0.626236	0.946	0.826	5.06712e-73	1	Dynll1
Sdcbp	0.675919	0.978	0.905	5.75119e-73	1	Sdcbp
Usp18.1	0.792684	0.659	0.355	7.98623e-73	1	Usp18
mt-Nd4l.1	-0.810914	0.478	0.731	1.28393e-72	1	mt-Nd4l
Psmb7.1	0.528393	0.852	0.667	1.6026e-72	1	Psmb7
Capza2.1	0.539519	0.982	0.903	3.24076e-72	1	Capza2
Pnp.1	0.730769	0.927	0.753	3.60837e-72	1	Pnp
Tlr1	0.472193	0.451	0.19	3.65253e-72	1	Tlr1
Hspa8.1	0.679382	1	0.948	7.27396e-72	1	Hspa8
Lyst.1	-0.879387	0.257	0.618	7.58565e-72	1	Lyst
Carhsp1.1	0.542894	0.62	0.326	1.02106e-71	1	Carhsp1
Lacc1	0.605759	0.659	0.397	1.72224e-71	1	Lacc1
Ubc.1	0.507831	0.999	0.98	1.77325e-71	1	Ubc
Ckb.1	0.861969	0.65	0.365	2.45549e-71	1	Ckb
Eif4a1	0.522399	0.969	0.879	1.63599e-70	1	Eif4a1
Cycs.1	0.60896	0.877	0.71	2.15102e-70	1	Cycs
Nmi.1	0.556161	0.756	0.516	5.01622e-70	1	Nmi
Rnf114.1	0.540081	0.781	0.536	5.07098e-70	1	Rnf114
Pitpna.1	0.576303	0.951	0.818	5.28027e-70	1	Pitpna
Adap2	0.593077	0.614	0.363	6.62213e-70	1	Adap2
Slc25a4.1	-0.691148	0.225	0.567	1.30604e-69	1	Slc25a4
Ctsc.1	0.635897	0.977	0.802	1.48094e-69	1	Ctsc
Havcr2	0.630846	0.717	0.478	1.667e-69	1	Havcr2
Plbd1.1	0.610532	0.896	0.608	5.04342e-69	1	Plbd1
Smpdl3a.1	-0.983679	0.551	0.726	5.09184e-69	1	Smpdl3a
Ifrd1.1	0.628851	0.934	0.815	6.69482e-69	1	Ifrd1
Itgal	-1.20047	0.524	0.78	7.34654e-69	1	Itgal
Ncf4.1	0.54978	0.879	0.724	7.76118e-69	1	Ncf4
Cysltr1	0.450153	0.413	0.164	1.25846e-68	1	Cysltr1
Evi2a.1	0.502148	0.879	0.687	3.38067e-68	1	Evi2a
H2-K1	0.49893	1	0.995	3.38309e-68	1	H2-K1
Lpxn	0.54932	0.571	0.317	1.90758e-67	1	Lpxn
Rnf213.1	0.626208	0.898	0.709	2.08393e-67	1	Rnf213
Kdr.1	0.490059	0.303	0.086	4.59842e-67	1	Kdr
Atox1.1	0.462576	0.99	0.931	8.40949e-67	1	Atox1
Taf10.1	0.538554	0.909	0.766	8.48874e-67	1	Taf10
Ocstamp	0.386095	0.217	0.045	8.28606e-66	1	Ocstamp
Ass1.1	0.784858	0.792	0.55	8.61382e-66	1	Ass1
Hcls1.1	0.54128	0.945	0.836	9.89096e-66	1	Hcls1
Tmem106a	0.659598	0.76	0.545	1.33222e-65	1	Tmem106a
Acp2	0.623422	0.717	0.475	1.44237e-65	1	Acp2
Atp6v0d2.1	-1.36792	0.021	0.333	1.70595e-65	1	Atp6v0d2
Ifi208.1	0.42658	0.42	0.152	1.77984e-65	1	Ifi208
Bax	0.671283	0.892	0.732	3.26432e-65	1	Bax
Cox5b	0.470319	0.969	0.865	3.4298e-65	1	Cox5b
Psma4	0.517786	0.919	0.765	5.98246e-65	1	Psma4
Lat2.1	0.62576	0.749	0.501	1.76628e-64	1	Lat2
Epb41l2	0.620476	0.807	0.609	3.72575e-64	1	Epb41l2
Svbp	0.605087	0.726	0.532	5.08568e-64	1	Svbp
Mcemp1	-0.972897	0.319	0.634	5.44458e-64	1	Mcemp1
Tor3a	0.663287	0.692	0.473	9.67155e-64	1	Tor3a
mt-Nd5.1	-0.779837	0.672	0.802	1.97431e-63	1	mt-Nd5
Cmklr1	0.500152	0.528	0.285	2.68787e-63	1	Cmklr1
Ccl7	1.87338	0.352	0.125	5.56197e-63	1	Ccl7
Sort1.1	-0.489109	0.048	0.364	8.57131e-63	1	Sort1
Gsn.1	0.592811	0.87	0.707	9.10701e-63	1	Gsn
Ptafr.1	0.546808	0.855	0.668	9.82993e-63	1	Ptafr
Ifit1bl1.1	0.67046	0.413	0.151	1.67366e-62	1	Ifit1bl1
Tor1aip1.1	0.542429	0.954	0.853	2.07166e-62	1	Tor1aip1
Rbm8a.1	0.486672	0.87	0.717	2.27945e-62	1	Rbm8a
Ccl6.1	-1.89888	0.71	0.819	9.71852e-62	1	Ccl6
Cotl1.1	0.531539	0.972	0.9	1.04199e-61	1	Cotl1
Ifih1.1	0.575222	0.784	0.549	1.2106e-61	1	Ifih1
Dst.1	-0.869947	0.129	0.435	1.45805e-61	1	Dst
Parp12.1	0.604644	0.64	0.405	3.84383e-61	1	Parp12
Vav1	0.596303	0.756	0.567	5.21839e-61	1	Vav1
1600014C10Rik.1	0.557865	0.662	0.404	5.45308e-61	1	1600014C10Rik
S100a8.1	-4.56591	0.186	0.504	5.55282e-61	1	S100a8
Ube2l6.1	0.581678	0.663	0.407	7.13287e-61	1	Ube2l6
Scand1.1	0.46094	0.955	0.883	1.01966e-60	1	Scand1
Lgals3bp.1	0.649844	0.968	0.753	1.13094e-60	1	Lgals3bp
Chmp4b.1	0.508718	0.964	0.867	2.48008e-60	1	Chmp4b
Arg1	0.625384	0.135	0.017	3.84365e-60	1	Arg1
Ifit2.1	0.799589	0.639	0.36	4.40815e-60	1	Ifit2
Rgs2.1	0.70959	0.94	0.846	6.62916e-60	1	Rgs2
Pea15a	0.537514	0.676	0.445	7.85652e-60	1	Pea15a
Stard3	0.48972	0.63	0.404	1.00052e-59	1	Stard3
Cd33	-0.734482	0.102	0.428	1.02049e-59	1	Cd33
Oasl1.1	0.70382	0.665	0.381	1.21636e-59	1	Oasl1
Parp14.1	0.533919	0.847	0.628	1.76557e-59	1	Parp14
Sys1.1	0.520011	0.811	0.653	2.50853e-59	1	Sys1
Plin2	0.790098	0.92	0.751	2.68944e-59	1	Plin2
Gyg	-0.595375	0.263	0.586	2.76305e-59	1	Gyg
Gstm1.1	-0.715331	0.163	0.478	3.27497e-59	1	Gstm1
Ogfr.1	0.517647	0.796	0.583	3.73879e-59	1	Ogfr
Gpcpd1.1	-0.810946	0.422	0.688	8.22968e-59	1	Gpcpd1
Erp29	0.543401	0.945	0.827	9.96474e-59	1	Erp29
H2-M2.1	-1.89251	0.006	0.29	1.59753e-58	1	H2-M2
Ifngr2	0.500543	0.839	0.667	2.25861e-58	1	Ifngr2
Ms4a7.1	0.956496	0.707	0.416	2.46573e-58	1	Ms4a7
Psma2	0.495487	0.914	0.8	4.01159e-58	1	Psma2
mt-Atp8.1	-0.658864	0.459	0.7	6.57414e-58	1	mt-Atp8
Dhrs7	-0.585088	0.203	0.539	9.51106e-58	1	Dhrs7
Ndufc2	0.599213	0.87	0.704	2.69355e-57	1	Ndufc2
Hist1h2bc.1	-0.815677	0.202	0.512	3.16603e-57	1	Hist1h2bc
Tmem119	0.459972	0.202	0.045	7.45322e-57	1	Tmem119
Selenow.1	0.570659	0.91	0.765	1.54473e-56	1	Selenow
Sap30.1	0.541238	0.685	0.477	9.2003e-56	1	Sap30
Rab5c	0.500734	0.923	0.793	1.0207e-55	1	Rab5c
Dhx58.1	0.492177	0.59	0.339	1.15442e-55	1	Dhx58
Slpi.1	-1.9845	0.224	0.511	1.39841e-55	1	Slpi
Twf2.1	0.489854	0.766	0.58	1.68023e-55	1	Twf2
Bnip3l	-0.629321	0.5	0.722	2.34549e-55	1	Bnip3l
Gdf3	0.81447	0.231	0.062	2.78274e-55	1	Gdf3
Pfdn6.1	0.465722	0.746	0.565	3.28428e-55	1	Pfdn6
Daxx.1	0.615101	0.726	0.496	3.89075e-55	1	Daxx
S100a1.1	-0.852941	0.193	0.477	5.4773e-55	1	S100a1
Smpdl3b	-0.624198	0.107	0.418	6.29249e-55	1	Smpdl3b
Lrrk2	-0.407607	0.058	0.356	1.15137e-54	1	Lrrk2
Gsr.1	-1.10636	0.477	0.743	2.23609e-54	1	Gsr
Ddx24	0.508947	0.924	0.78	3.08527e-54	1	Ddx24
Srsf2.1	0.488755	0.875	0.73	3.08841e-54	1	Srsf2
Rps21.1	-0.569034	0.996	0.973	3.3225e-54	1	Rps21
Ube2n.1	0.449146	0.79	0.613	4.21585e-54	1	Ube2n
Oasl2.1	0.364335	0.882	0.673	4.73127e-54	1	Oasl2
Ddit3.1	0.604192	0.623	0.389	6.22164e-54	1	Ddit3
Cd180	0.625632	0.685	0.477	6.94763e-54	1	Cd180
Abi3.1	0.505019	0.692	0.448	9.2212e-54	1	Abi3
Cyth4.1	0.497255	0.891	0.759	1.27862e-53	1	Cyth4
Ccpg1.1	-0.642189	0.211	0.538	1.77251e-53	1	Ccpg1
Axl.1	0.585057	0.832	0.546	1.78187e-53	1	Axl
Iqsec1.1	-0.587002	0.17	0.466	1.87148e-53	1	Iqsec1
Slc7a11	-1.44125	0.234	0.524	2.35259e-53	1	Slc7a11
Gna13	0.636895	0.882	0.764	2.79155e-53	1	Gna13
Nfkbie.1	0.616003	0.774	0.588	3.0298e-53	1	Nfkbie
Nmt1	0.490987	0.873	0.717	9.5827e-53	1	Nmt1
Psmc5	0.451014	0.765	0.591	1.10699e-52	1	Psmc5
Cd22.1	-0.362146	0.042	0.326	1.29323e-52	1	Cd22
Ifi27.1	-0.700925	0.208	0.487	1.4596e-52	1	Ifi27
Hebp1.1	-0.564566	0.073	0.36	4.73149e-52	1	Hebp1
Dusp2.1	0.627138	0.676	0.404	4.74863e-52	1	Dusp2
Gpnmb.1	-1.82016	0.127	0.421	5.25931e-52	1	Gpnmb
Psme1.1	0.369701	0.99	0.903	5.39325e-52	1	Psme1
Cadm1.1	-0.644581	0.06	0.343	9.62901e-52	1	Cadm1
Pde4b.1	-0.866571	0.632	0.848	1.02087e-51	1	Pde4b
Pcbp1.1	0.458656	0.947	0.823	1.03349e-51	1	Pcbp1
Hnrnpd.1	0.446709	0.889	0.73	1.09184e-51	1	Hnrnpd
Ly75.1	-0.451401	0.024	0.294	1.32869e-51	1	Ly75
Bhlhe41.1	-0.441886	0.022	0.29	1.71083e-51	1	Bhlhe41
Gadd45a	-0.681729	0.064	0.351	2.28936e-51	1	Gadd45a
Ywhae.1	0.416836	0.964	0.834	2.7525e-51	1	Ywhae
Ehd4.1	0.504498	0.862	0.697	3.57495e-51	1	Ehd4
Rgs10	0.478385	0.824	0.632	3.85814e-51	1	Rgs10
Ddx58.1	0.545392	0.726	0.493	3.94451e-51	1	Ddx58
S100a11	-1.19545	0.906	0.943	6.34354e-51	1	S100a11
Ndufs8.1	0.467119	0.713	0.534	7.37971e-51	1	Ndufs8
Cttnbp2nl	0.557631	0.613	0.414	7.60304e-51	1	Cttnbp2nl
Arpc1b.1	0.346682	0.991	0.969	9.85053e-51	1	Arpc1b
Dck.1	0.454028	0.694	0.442	1.12678e-50	1	Dck
Hexb.1	0.614192	0.856	0.67	1.13903e-50	1	Hexb
Itga6	0.366764	0.294	0.103	1.16253e-50	1	Itga6
Ube2i.1	0.411085	0.88	0.77	3.78888e-50	1	Ube2i
Slc7a2.1	-0.926933	0.062	0.333	6.567e-50	1	Slc7a2
Bst1.1	-0.98079	0.307	0.541	6.58393e-50	1	Bst1
Npc2.1	0.53071	0.999	0.898	7.36065e-50	1	Npc2
Rplp1.1	-0.509693	0.997	0.981	9.04125e-50	1	Rplp1
Cd81.1	-0.820671	0.166	0.454	1.04164e-49	1	Cd81
D8Ertd738e.1	0.449797	0.952	0.872	1.15842e-49	1	D8Ertd738e
Tmem171	0.291669	0.181	0.041	1.39683e-49	1	Tmem171
Fabp5.1	-1.76633	0.474	0.697	1.78283e-49	1	Fabp5
Klf2.1	-1.2083	0.582	0.775	2.06659e-49	1	Klf2
Il21r	0.551472	0.622	0.401	2.24593e-49	1	Il21r
Pik3ap1.1	0.473429	0.88	0.749	7.78193e-49	1	Pik3ap1
Id2	-0.881111	0.437	0.699	1.29262e-48	1	Id2
[truncated: 24,722 more rows]

## Sheet: Supp Data 4 - related to Fig1G
	avg_log2FC	pct.1	pct.2	p_val_adj	Significance	gene
Car4	4.16307	0.076	0.948	6.08317e-248	alv mac	Car4
Ms4a8a	2.09724	0.124	0.983	8.39987e-232	alv mac	Ms4a8a
F7	2.13458	0.183	0.99	1.04729e-201	alv mac	F7
Ear1	2.26118	0.078	0.861	4.03157e-200	alv mac	Ear1
Ifit1bl1	1.62847	0.014	0.659	1.45722e-199	alv mac	Ifit1bl1
Plet1	2.69088	0.129	0.92	1.84957e-185	alv mac	Plet1
Perp	0.660223	0.018	0.634	5.11023e-183	alv mac	Perp
Cidec	0.738856	0.025	0.662	1.54838e-182	alv mac	Cidec
Krt19	1.18558	0.035	0.697	3.77578e-182	alv mac	Krt19
Mtmr7	0.784082	0.092	0.815	4.90435e-176	alv mac	Mtmr7
Fpr1	1.17083	0.127	0.892	1.44446e-175	alv mac	Fpr1
Cd2	1.51383	0.174	0.916	1.54871e-175	alv mac	Cd2
Krt79	1.83383	0.066	0.76	1.67692e-174	alv mac	Krt79
Ccnd2	2.4169	0.235	0.965	9.33299e-174	alv mac	Ccnd2
Ch25h	2.04556	0.078	0.763	8.57896e-170	alv mac	Ch25h
Ear2	2.53029	0.231	0.986	4.59533e-167	alv mac	Ear2
Gmpr	0.670478	0.053	0.7	6.87287e-167	alv mac	Gmpr
Adcy3	0.986841	0.09	0.798	1.87754e-165	alv mac	Adcy3
Slc9a4	0.837067	0.112	0.836	1.23913e-163	alv mac	Slc9a4
Slfn4	0.951435	0.014	0.554	2.24409e-160	alv mac	Slfn4
Slc39a2	1.41817	0.179	0.899	3.36136e-158	alv mac	Slc39a2
Cpne8	0.565507	0.05	0.669	4.36156e-154	alv mac	Cpne8
Lepr	0.676742	0.021	0.564	1.3535e-151	alv mac	Lepr
Cxcl3	3.08015	0.052	0.655	3.04008e-150	alv mac	Cxcl3
Apoe	-6.86692	0.998	0.463	1.094e-148	mono mac	Apoe
Fabp1	1.15862	0.04	0.617	1.75615e-146	alv mac	Fabp1
Wwtr1	0.737969	0.041	0.613	1.94371e-146	alv mac	Wwtr1
Ctsk	2.82041	0.383	0.972	1.02877e-141	alv mac	Ctsk
Ccdc80	1.2442	0.13	0.812	4.02231e-140	alv mac	Ccdc80
Adarb1	0.70066	0.08	0.697	1.13835e-139	alv mac	Adarb1
H2-Eb1	-4.03587	0.998	0.62	1.76239e-139	mono mac	H2-Eb1
Cyb561a3	1.46096	0.328	0.934	3.28445e-138	alv mac	Cyb561a3
Ifit3	1.73427	0.165	0.812	1.0231e-136	alv mac	Ifit3
Net1	1.13933	0.222	0.899	1.4632e-136	alv mac	Net1
C1qb	-4.28408	0.954	0.101	2.72913e-135	mono mac	C1qb
Htr2c	0.434297	0.005	0.446	4.05661e-135	alv mac	Htr2c
Kcnip4	0.369665	0.016	0.495	5.61144e-133	alv mac	Kcnip4
H2-Aa	-3.2342	0.999	0.735	1.44931e-131	mono mac	H2-Aa
Syne2	0.780289	0.09	0.693	2.80911e-131	alv mac	Syne2
Cd74	-3.08547	1	0.948	5.21631e-131	mono mac	Cd74
Trem2	-2.17954	0.989	0.672	1.42623e-130	mono mac	Trem2
Wfdc21	1.99982	0.256	0.934	3.80498e-130	alv mac	Wfdc21
Card11	0.947321	0.23	0.906	5.0789e-130	alv mac	Card11
Irf7	2.55204	0.431	0.944	8.28693e-130	alv mac	Irf7
C530008M17Rik	0.530419	0.051	0.606	1.2207e-128	alv mac	C530008M17Rik
Oas3	1.45378	0.314	0.899	7.92283e-128	alv mac	Oas3
C1qc	-3.93098	0.922	0.07	9.43406e-127	mono mac	C1qc
Cd47	1.38074	0.982	0.997	1.68474e-126	alv mac	Cd47
Cd24a	1.09417	0.144	0.777	3.58676e-126	alv mac	Cd24a
Adrb1	0.549077	0.042	0.564	4.06729e-126	alv mac	Adrb1
H2-Ab1	-3.19539	0.999	0.784	1.18454e-125	mono mac	H2-Ab1
C1qa	-4.38999	0.92	0.111	6.6248e-124	mono mac	C1qa
Siglec1	0.788005	0.203	0.836	7.07224e-124	alv mac	Siglec1
Ifit3b	0.763449	0.027	0.509	9.74483e-124	alv mac	Ifit3b
Rps29	-1.05819	0.999	1	3.84731e-123	mono mac	Rps29
Cpne5	0.482021	0.01	0.432	7.65561e-122	alv mac	Cpne5
Gal	0.508478	0.007	0.418	8.94882e-122	alv mac	Gal
Fgl2	-1.91882	0.942	0.268	1.16046e-121	mono mac	Fgl2
Anxa2	1.78508	0.922	0.997	8.00818e-121	alv mac	Anxa2
Phgdh	0.8596	0.121	0.735	8.06312e-121	alv mac	Phgdh
Atp10a	0.717871	0.156	0.774	4.11717e-120	alv mac	Atp10a
Siglecf	0.862601	0.137	0.739	5.95373e-120	alv mac	Siglecf
Rps21	-1.04118	1	0.997	1.29829e-117	mono mac	Rps21
Timp2	-1.79965	0.98	0.746	1.50879e-117	mono mac	Timp2
Ffar2	0.533122	0.018	0.446	2.0619e-114	alv mac	Ffar2
Cxcl16	-1.76301	0.989	0.652	9.51161e-114	mono mac	Cxcl16
Matn2	0.489677	0.06	0.585	1.57316e-113	alv mac	Matn2
Kcnn3	0.609848	0.092	0.666	8.40872e-113	alv mac	Kcnn3
Hip1	0.987187	0.345	0.93	1.28565e-112	alv mac	Hip1
Isg15	2.85286	0.462	0.934	1.70003e-112	alv mac	Isg15
N	1.36849	0.001	0.362	2.24044e-112	alv mac	N
Tns3	-1.01223	0.881	0.098	4.86398e-112	mono mac	Tns3
Alox5	0.653622	0.111	0.693	1.30539e-111	alv mac	Alox5
Ifit1	1.88374	0.22	0.805	1.3565e-111	alv mac	Ifit1
Ifi27l2a	2.53096	0.59	0.983	3.70196e-111	alv mac	Ifi27l2a
Mcemp1	1.61642	0.714	0.993	1.31677e-110	alv mac	Mcemp1
Marco	1.94125	0.066	0.575	1.86273e-109	alv mac	Marco
Cd63	-1.674	0.998	0.857	2.24869e-109	mono mac	Cd63
Il18	1.31338	0.538	0.951	5.99524e-109	alv mac	Il18
Lpl	2.06965	0.743	1	1.16724e-108	alv mac	Lpl
Rtp4	0.999296	0.309	0.882	2.14271e-108	alv mac	Rtp4
Id1	0.677037	0.065	0.568	2.982e-108	alv mac	Id1
Isg20	1.0148	0.08	0.596	8.32732e-108	alv mac	Isg20
Cd164	1.58213	0.856	0.99	1.20488e-106	alv mac	Cd164
Eif5a	1.00043	0.989	1	5.44777e-106	alv mac	Eif5a
Serpinb1a	0.740583	0.067	0.564	7.9636e-106	alv mac	Serpinb1a
Sash1	-1.18206	0.914	0.216	3.32546e-105	mono mac	Sash1
Chil3	2.35807	0.695	1	5.56419e-105	alv mac	Chil3
Pla2g7	-2.01562	0.931	0.265	9.92755e-105	mono mac	Pla2g7
Clmn	0.568667	0.137	0.707	2.58134e-104	alv mac	Clmn
Trim25	1.21508	0.688	0.972	2.98454e-104	alv mac	Trim25
Angptl4	0.709808	0.176	0.756	4.87667e-104	alv mac	Angptl4
Cdh1	0.629552	0.069	0.568	5.77231e-104	alv mac	Cdh1
Ifi27	-1.23687	0.946	0.449	1.49568e-103	mono mac	Ifi27
Fyb	-1.4877	0.928	0.244	2.35933e-103	mono mac	Fyb
Gm5150	0.512717	0.092	0.624	1.75523e-102	alv mac	Gm5150
Slfn1	1.00383	0.228	0.787	2.1726e-102	alv mac	Slfn1
Dab2	1.52871	0.651	0.979	2.21387e-102	alv mac	Dab2
Rab44	0.35268	0.031	0.46	2.57966e-102	alv mac	Rab44
Epcam	0.451394	0.019	0.415	8.13515e-102	alv mac	Epcam
2009-09-01	1.18421	0.716	0.972	3.08334e-99	alv mac	2009-09-01
Lat2	-1.04696	0.834	0.08	1.11422e-98	mono mac	Lat2
Plin2	1.33926	0.967	0.997	1.41402e-98	alv mac	Plin2
Ereg	0.883853	0.006	0.348	1.96894e-98	alv mac	Ereg
Marcks	-1.29908	0.911	0.244	7.1274e-98	mono mac	Marcks
Ms4a7	-1.94872	0.956	0.474	1.46984e-97	mono mac	Ms4a7
Myo6	0.330106	0.052	0.512	1.92035e-97	alv mac	Myo6
Ptpn12	1.31345	0.787	0.983	2.21292e-97	alv mac	Ptpn12
Ctss	-1.12024	1	1	2.97951e-97	mono mac	Ctss
Abcg1	1.5707	0.761	0.99	5.76489e-97	alv mac	Abcg1
Rbm3	0.897904	0.975	0.986	3.04613e-96	alv mac	Rbm3
Syngr1	-1.38893	0.819	0.091	6.73821e-96	mono mac	Syngr1
Cpq	-0.808445	0.792	0.042	4.99625e-95	mono mac	Cpq
Olfm1	0.792864	0.226	0.794	1.7056e-94	alv mac	Olfm1
Reep5	0.894038	0.979	0.986	2.80885e-94	alv mac	Reep5
Nup210	0.342346	0.06	0.519	8.19201e-94	alv mac	Nup210
Aif1	-1.90711	0.845	0.15	2.61678e-93	mono mac	Aif1
Rps27	-0.942509	0.999	1	6.20258e-93	mono mac	Rps27
Hpse	-1.05901	0.782	0.035	6.92196e-93	mono mac	Hpse
Helz2	0.627	0.188	0.728	7.17434e-93	alv mac	Helz2
Tns1	0.736758	0.196	0.76	8.99244e-93	alv mac	Tns1
Mrc1	1.87822	0.568	0.969	1.28615e-92	alv mac	Mrc1
Baz1a	1.14996	0.801	0.976	3.56568e-92	alv mac	Baz1a
Slfn2	1.23917	0.95	0.997	3.53727e-91	alv mac	Slfn2
Mmp2	-1.26076	0.787	0.08	3.88861e-91	mono mac	Mmp2
AC149090.1	-1.52734	0.925	0.596	1.33831e-90	mono mac	AC149090.1
Lsr	0.613292	0.179	0.739	4.80421e-90	alv mac	Lsr
orf1ab	1.00777	0.001	0.296	1.04538e-89	alv mac	orf1ab
Xaf1	1.20527	0.427	0.871	1.06971e-89	alv mac	Xaf1
Noct	0.712591	0.251	0.787	3.05586e-89	alv mac	Noct
Sh2d1b1	0.744648	0.329	0.889	9.97789e-89	alv mac	Sh2d1b1
Saa3	-4.26889	0.908	0.512	3.5179e-88	mono mac	Saa3
Dck	0.878541	0.377	0.871	7.29513e-88	alv mac	Dck
Dhrs7b	1.0617	0.515	0.885	1.6566e-87	alv mac	Dhrs7b
Cadm1	-1.16042	0.759	0.042	2.18126e-87	mono mac	Cadm1
orf10	1.08075	0	0.279	7.99485e-87	alv mac	orf10
Ninj1	-1.19231	0.92	0.491	6.41765e-86	mono mac	Ninj1
Cmpk2	0.922374	0.118	0.606	6.49031e-86	alv mac	Cmpk2
Pparg	0.752487	0.294	0.854	9.21044e-86	alv mac	Pparg
Ddx58	0.988042	0.541	0.923	5.41171e-85	alv mac	Ddx58
Rgs10	-1.10238	0.91	0.46	7.42172e-85	mono mac	Rgs10
P2ry13	0.540097	0.157	0.672	1.07871e-84	alv mac	P2ry13
Flt1	1.15935	0.497	0.962	1.64412e-84	alv mac	Flt1
Tmed5	1.02522	0.931	0.986	2.04904e-84	alv mac	Tmed5
Ifi207	1.04235	0.772	0.979	3.85557e-84	alv mac	Ifi207
Klhdc4	1.25019	0.659	0.965	3.95577e-84	alv mac	Klhdc4
Lyz2	-1.39889	1	1	5.79536e-84	mono mac	Lyz2
Bhlhe40	1.39899	0.812	0.99	7.45078e-84	alv mac	Bhlhe40
Acot1	0.33878	0.021	0.369	8.74568e-84	alv mac	Acot1
Lpcat2	-0.954271	0.919	0.495	1.44546e-83	mono mac	Lpcat2
Mcam	0.408303	0.052	0.463	2.48508e-83	alv mac	Mcam
Sulf2	1.02959	0.527	0.927	6.82852e-83	alv mac	Sulf2
Dhx58	0.690479	0.297	0.798	1.30504e-82	alv mac	Dhx58
Rnf213	1.15757	0.793	0.979	1.64321e-82	alv mac	Rnf213
Clec4d	-1.423	0.954	0.711	2.29698e-82	mono mac	Clec4d
Ndufa4	1.08597	0.813	0.976	2.51574e-82	alv mac	Ndufa4
Flvcr2	0.368037	0.077	0.537	3.14659e-82	alv mac	Flvcr2
Glipr1	-1.13725	0.959	0.672	3.90571e-82	mono mac	Glipr1
Msrb1	0.831546	0.989	0.997	3.93475e-82	alv mac	Msrb1
Snx1	0.857536	0.761	0.955	5.15883e-82	alv mac	Snx1
Actr2	0.755901	0.981	0.997	7.41963e-82	alv mac	Actr2
Tmem138	0.342486	0.107	0.592	1.04415e-81	alv mac	Tmem138
Ffar4	0.531352	0.149	0.652	2.10221e-81	alv mac	Ffar4
Actb	0.933703	1	1	3.47073e-81	alv mac	Actb
Cd44	1.21661	0.989	0.993	1.51259e-80	alv mac	Cd44
Cyb561	0.291531	0.053	0.456	1.53174e-80	alv mac	Cyb561
Nt5e	0.472764	0.058	0.47	4.10272e-80	alv mac	Nt5e
Serp1	0.906638	0.895	0.986	7.83629e-80	alv mac	Serp1
Gpr65	-1.10856	0.799	0.185	1.04501e-79	mono mac	Gpr65
Slc11a1	-1.05168	0.905	0.3	3.8895e-79	mono mac	Slc11a1
Unc119	0.923034	0.552	0.927	7.42687e-79	alv mac	Unc119
Phf11a	0.559901	0.091	0.53	8.53012e-79	alv mac	Phf11a
Gng12	-0.859096	0.93	0.551	2.08093e-78	mono mac	Gng12
Ube2l6	0.882446	0.409	0.843	2.85647e-78	alv mac	Ube2l6
Trim30a	1.09305	0.809	0.951	4.34919e-78	alv mac	Trim30a
Cdc42	0.590996	0.997	1	6.23904e-78	alv mac	Cdc42
Cdc42ep3	1.0556	0.469	0.889	8.07549e-78	alv mac	Cdc42ep3
Ctsh	-0.843842	0.997	0.993	1.2335e-77	mono mac	Ctsh
Adipor2	1.22221	0.728	0.962	2.05738e-77	alv mac	Adipor2
Ly86	-1.06869	0.952	0.652	2.95262e-77	mono mac	Ly86
Mafb	-1.59709	0.851	0.268	5.98974e-77	mono mac	Mafb
Ccl5	-2.6169	0.91	0.415	7.81471e-77	mono mac	Ccl5
Anxa3	-0.970692	0.898	0.505	1.03786e-76	mono mac	Anxa3
Uck2	0.556868	0.146	0.627	1.05039e-76	alv mac	Uck2
Ramp1	0.899493	0.356	0.868	1.09297e-76	alv mac	Ramp1
Sirpa	0.93728	0.979	0.997	1.29603e-76	alv mac	Sirpa
Bzw2	0.698003	0.25	0.749	1.73651e-76	alv mac	Bzw2
Ptpn18	-1.01799	0.951	0.638	2.02487e-76	mono mac	Ptpn18
Abhd5	0.774992	0.511	0.906	2.56502e-76	alv mac	Abhd5
Cebpb	0.983691	0.992	0.997	2.63581e-76	alv mac	Cebpb
Rsad2	2.1851	0.302	0.78	2.75099e-76	alv mac	Rsad2
Sema4d	-0.855893	0.908	0.328	3.47874e-76	mono mac	Sema4d
Atp1a3	-0.797797	0.708	0.031	3.93735e-76	mono mac	Atp1a3
Arpc2	0.660474	0.997	0.993	1.04881e-75	alv mac	Arpc2
Mcoln3	0.525452	0.186	0.718	1.21742e-75	alv mac	Mcoln3
Spi1	0.702092	0.987	0.997	1.39732e-75	alv mac	Spi1
Igf2bp2	0.418636	0.124	0.603	2.80314e-75	alv mac	Igf2bp2
Rpl3l	0.275874	0.035	0.39	4.4176e-75	alv mac	Rpl3l
Rps28	-0.677179	0.999	1	8.0791e-75	mono mac	Rps28
Uba52	-1.02181	0.996	0.969	2.75869e-74	mono mac	Uba52
Ms4a4c	2.09149	0.117	0.551	4.02135e-74	alv mac	Ms4a4c
Iqgap1	0.917577	0.991	1	6.79602e-74	alv mac	Iqgap1
Oas1g	0.522551	0.221	0.711	7.69876e-74	alv mac	Oas1g
Slc6a4	0.260147	0.046	0.422	9.50816e-74	alv mac	Slc6a4
Ifi211	1.09546	0.575	0.906	4.44706e-73	alv mac	Ifi211
Axl	0.846704	0.96	0.993	4.69608e-73	alv mac	Axl
Scpep1	-0.773982	0.969	0.742	5.51652e-73	mono mac	Scpep1
Plekhg1	0.594164	0.335	0.812	9.71864e-73	alv mac	Plekhg1
Fabp5	-1.65068	0.992	0.951	1.15023e-72	mono mac	Fabp5
Gsr	0.867284	0.76	0.969	1.21247e-72	alv mac	Gsr
Patj	0.318959	0.021	0.331	2.21133e-72	alv mac	Patj
Tor1aip2	0.774043	0.595	0.906	2.27197e-72	alv mac	Tor1aip2
Myd88	0.708603	0.463	0.871	2.31477e-72	alv mac	Myd88
Olr1	0.86364	0.44	0.951	2.45731e-72	alv mac	Olr1
Akr1b3	0.770409	0.82	0.983	4.16848e-72	alv mac	Akr1b3
Sp100	0.875395	0.649	0.941	5.00657e-72	alv mac	Sp100
Gpnmb	-2.00594	0.969	0.798	6.64086e-72	mono mac	Gpnmb
Trf	1.36061	0.644	0.965	1.40075e-71	alv mac	Trf
Pdlim1	0.749892	0.442	0.923	2.6448e-71	alv mac	Pdlim1
Gm2a	-0.938221	0.986	0.923	5.29091e-71	mono mac	Gm2a
Tc2n	0.217202	0.01	0.282	1.20195e-70	N.S.	NA
Dip2c	0.477273	0.189	0.679	1.21305e-70	alv mac	Dip2c
Tmbim6	0.60855	0.994	0.997	1.34892e-70	alv mac	Tmbim6
Mndal	1.14648	0.821	0.965	1.64473e-70	alv mac	Mndal
Slamf7	-0.966134	0.94	0.321	2.63622e-70	mono mac	Slamf7
Cfl1	0.680899	0.996	1	7.37697e-70	alv mac	Cfl1
Ifi204	1.24366	0.794	0.951	7.8072e-70	alv mac	Ifi204
Lcp1	0.724636	0.995	1	1.92888e-69	alv mac	Lcp1
Gm41307	0.180053	0.007	0.265	4.28138e-69	N.S.	NA
Ifi35	0.865014	0.602	0.899	4.87738e-69	alv mac	Ifi35
Abhd17c	0.579151	0.333	0.805	8.14978e-69	alv mac	Abhd17c
Cd9	1.027	0.989	1	8.65724e-69	alv mac	Cd9
Sdcbp	0.704324	0.995	0.993	9.15073e-69	alv mac	Sdcbp
1600014C10Rik	0.768535	0.487	0.871	1.06679e-68	alv mac	1600014C10Rik
Tor1aip1	0.810676	0.938	0.986	1.50678e-68	alv mac	Tor1aip1
Itgb5	-1.00645	0.945	0.732	1.75826e-68	mono mac	Itgb5
Hebp1	0.906016	0.854	0.972	2.17219e-68	alv mac	Hebp1
Procr	-1.09485	0.821	0.244	2.62905e-68	mono mac	Procr
Rufy4	0.258868	0.016	0.3	3.44069e-68	alv mac	Rufy4
Ctsc	0.905971	0.994	0.997	4.75998e-68	alv mac	Ctsc
Hspa12a	0.244108	0.032	0.355	6.33086e-68	N.S.	NA
Phf11d	1.19456	0.417	0.815	1.10694e-67	alv mac	Phf11d
Apol9b	0.257766	0.007	0.258	3.38465e-67	alv mac	Apol9b
Frmd4a	0.691676	0.456	0.857	3.98876e-67	alv mac	Frmd4a
Ptpn1	0.851637	0.965	0.99	5.27781e-67	alv mac	Ptpn1
Kat6b	0.735518	0.293	0.735	7.29276e-67	alv mac	Kat6b
Pitpna	0.688082	0.957	0.979	8.89829e-67	alv mac	Pitpna
Xbp1	0.8245	0.827	0.965	1.45127e-66	alv mac	Xbp1
Mgp	0.724218	0.57	0.906	2.63021e-66	alv mac	Mgp
Lrg1	0.416546	0.041	0.376	3.56553e-66	alv mac	Lrg1
Areg	0.945881	0.078	0.474	5.25526e-66	alv mac	Areg
Mitd1	0.70054	0.342	0.791	6.83671e-66	alv mac	Mitd1
Itgam	-1.08015	0.874	0.383	1.36919e-65	mono mac	Itgam
Bcar3	0.542017	0.225	0.7	3.60187e-65	alv mac	Bcar3
Slc22a17	0.196181	0.025	0.328	5.57092e-65	N.S.	NA
Ldha	0.799124	0.959	0.99	5.64377e-65	alv mac	Ldha
Adgre5	-1.02417	0.807	0.289	6.11736e-65	mono mac	Adgre5
Aldh2	-0.811199	0.938	0.732	8.81938e-65	mono mac	Aldh2
Hcar2	0.620216	0.28	0.76	1.33258e-64	alv mac	Hcar2
Qsox1	0.528048	0.262	0.721	2.27884e-64	alv mac	Qsox1
H2-M2	-2.29719	0.762	0.195	7.25861e-64	mono mac	H2-M2
Fcgr3	-0.75469	0.988	0.976	9.01465e-64	mono mac	Fcgr3
Tlr2	1.03679	0.938	0.99	1.31359e-63	alv mac	Tlr2
Sh3bgrl	0.76931	0.945	0.983	1.41117e-63	alv mac	Sh3bgrl
Apoc2	-1.03718	0.738	0.16	1.46508e-63	mono mac	Apoc2
Gramd4	0.31472	0.091	0.488	3.30887e-63	alv mac	Gramd4
Prickle2	0.21237	0.023	0.314	3.35612e-63	N.S.	NA
Slpi	1.23756	0.598	0.965	5.50381e-63	alv mac	Slpi
Trim30d	0.659882	0.391	0.805	9.43526e-63	alv mac	Trim30d
Rhof	0.256353	0.031	0.334	1.32266e-62	alv mac	Rhof
Zbp1	1.04321	0.728	0.944	1.35092e-62	alv mac	Zbp1
Cytip	1.13254	0.635	0.937	2.63908e-62	alv mac	Cytip
Acaa1b	0.218008	0.005	0.233	2.73766e-62	N.S.	NA
Lilra5	0.618647	0.404	0.882	2.77117e-62	alv mac	Lilra5
Cks2	0.628318	0.304	0.763	3.58502e-62	alv mac	Cks2
Trim29	0.38513	0.141	0.571	4.86465e-62	alv mac	Trim29
Myo5a	-0.800984	0.893	0.484	5.25918e-62	mono mac	Myo5a
Usp18	0.890514	0.284	0.728	8.71839e-62	alv mac	Usp18
Mmp14	-0.728903	0.943	0.387	1.08532e-61	mono mac	Mmp14
Frk	0.159967	0.003	0.22	1.28927e-61	N.S.	NA
Oas2	0.32589	0.122	0.554	1.58983e-61	alv mac	Oas2
Dnajb13	0.259202	0.06	0.418	1.87703e-61	alv mac	Dnajb13
Fpr2	0.932287	0.548	0.944	2.55849e-61	alv mac	Fpr2
Sla	0.892642	0.694	0.909	2.74258e-61	alv mac	Sla
Nedd9	0.773029	0.648	0.92	3.61225e-61	alv mac	Nedd9
Il1rn	1.40072	0.698	0.972	3.8289e-61	alv mac	Il1rn
Cd38	-0.757451	0.648	0.056	5.5977e-61	mono mac	Cd38
Igf2r	-0.616142	0.75	0.202	5.6086e-61	mono mac	Igf2r
Ddx60	0.720979	0.275	0.7	5.92256e-61	alv mac	Ddx60
Ccr1	0.946424	0.503	0.895	6.95267e-61	alv mac	Ccr1
Rab11fip1	0.848745	0.617	0.92	8.2184e-61	alv mac	Rab11fip1
Afp	0.305492	0.053	0.394	8.40572e-61	alv mac	Afp
Trim30b	0.227007	0.036	0.348	1.08531e-60	N.S.	NA
Trem1	0.76165	0.421	0.861	1.08966e-60	alv mac	Trem1
Src	-0.574921	0.686	0.108	1.0986e-60	mono mac	Src
Cmklr1	-0.463135	0.621	0.028	2.06989e-60	mono mac	Cmklr1
Jpt1	0.736674	0.912	0.972	2.13735e-60	alv mac	Jpt1
Znfx1	0.944864	0.757	0.93	2.47348e-60	alv mac	Znfx1
Tcf7l2	0.926711	0.827	0.972	2.71139e-60	alv mac	Tcf7l2
Pik3ap1	0.796722	0.819	0.951	3.72643e-60	alv mac	Pik3ap1
Ezr	0.838423	0.795	0.955	3.83612e-60	alv mac	Ezr
Aprt	0.781714	0.952	0.986	3.8461e-60	alv mac	Aprt
Vstm2a	0.186499	0.011	0.254	4.29726e-60	N.S.	NA
Eif4a1	0.618101	0.989	0.986	4.50262e-60	alv mac	Eif4a1
Adgrl3	0.202353	0.014	0.268	6.13279e-60	N.S.	NA
Rara	0.597609	0.381	0.808	6.7487e-60	alv mac	Rara
Scimp	0.830305	0.619	0.885	1.30666e-59	alv mac	Scimp
Ciao2a	0.759675	0.814	0.948	1.49155e-59	alv mac	Ciao2a
Ifi208	0.310805	0.03	0.324	1.6945e-59	alv mac	Ifi208
Arpc5	0.608777	0.986	0.979	3.91617e-59	alv mac	Arpc5
2011-09-01	0.709637	0.469	0.868	4.45733e-59	alv mac	2011-09-01
Arl6ip1	0.674117	0.981	0.986	4.46754e-59	alv mac	Arl6ip1
Cox8a	-0.594229	0.997	0.983	5.01751e-59	mono mac	Cox8a
Daxx	0.898995	0.521	0.854	7.36065e-59	alv mac	Daxx
Mical3	0.253754	0.055	0.394	1.20593e-58	alv mac	Mical3
Gm47815	0.148307	0.013	0.258	1.78361e-58	N.S.	NA
Gch1	0.796203	0.649	0.916	1.97911e-58	alv mac	Gch1
Ccdc86	0.694408	0.795	0.958	3.83444e-58	alv mac	Ccdc86
Capn2	0.58621	0.477	0.864	4.60461e-58	alv mac	Capn2
Sdc3	0.960405	0.802	0.955	4.95747e-58	alv mac	Sdc3
Naaa	1.01847	0.789	0.958	5.35362e-58	alv mac	Naaa
Prkcb	-0.523318	0.619	0.045	6.16309e-58	mono mac	Prkcb
Ctla2b	-0.688399	0.652	0.087	6.89757e-58	mono mac	Ctla2b
Man2b1	-0.828791	0.985	0.969	1.44105e-57	mono mac	Man2b1
Ldhb	-0.565923	0.593	0.024	1.7145e-57	mono mac	Ldhb
Lgals9	0.945367	0.827	0.937	1.99415e-57	alv mac	Lgals9
Colec12	0.552418	0.092	0.474	2.57199e-57	alv mac	Colec12
Il21r	-0.547779	0.651	0.084	2.82164e-57	mono mac	Il21r
Ifit2	1.22839	0.292	0.704	3.18733e-57	alv mac	Ifit2
Myl12a	0.575657	0.974	0.983	3.53836e-57	alv mac	Myl12a
Irf9	0.599866	0.466	0.847	5.91725e-57	alv mac	Irf9
Shisa5	0.647841	0.976	0.993	7.59014e-57	alv mac	Shisa5
Fam20c	-0.692173	0.815	0.334	1.27634e-56	mono mac	Fam20c
Igflr1	0.361159	0.068	0.411	1.28996e-56	alv mac	Igflr1
Arhgap26	0.389197	0.155	0.575	1.39798e-56	alv mac	Arhgap26
Cst3	-0.744019	0.998	0.99	1.64916e-56	mono mac	Cst3
Crip1	-1.44774	0.992	0.808	2.46387e-56	mono mac	Crip1
Phlda1	1.42266	0.441	0.847	2.62457e-56	alv mac	Phlda1
Rpl3	-0.604897	0.998	0.986	3.28976e-56	mono mac	Rpl3
Chp1	0.678411	0.728	0.93	3.34429e-56	alv mac	Chp1
Sass6	0.45188	0.162	0.578	4.09044e-56	alv mac	Sass6
Oas1a	0.717101	0.549	0.85	4.39116e-56	alv mac	Oas1a
Ptbp3	0.706027	0.937	0.976	7.90568e-56	alv mac	Ptbp3
Cd53	0.659202	0.981	0.993	9.52328e-56	alv mac	Cd53
Adgrl2	0.437202	0.188	0.62	1.23738e-55	alv mac	Adgrl2
Ly6e	0.876048	0.996	1	3.14463e-55	alv mac	Ly6e
Furin	0.875185	0.824	0.986	4.53742e-55	alv mac	Furin
Zfp703	0.966076	0.637	0.93	4.85099e-55	alv mac	Zfp703
Prune2	0.402444	0.22	0.679	5.76913e-55	alv mac	Prune2
Snrpd1	0.611821	0.826	0.958	7.66795e-55	alv mac	Snrpd1
Oasl2	0.959441	0.692	0.895	8.02209e-55	alv mac	Oasl2
Kcnn4	-0.567504	0.605	0.049	1.14529e-54	mono mac	Kcnn4
Fn1	1.14231	0.308	0.784	1.19094e-54	alv mac	Fn1
F11r	0.733384	0.757	0.944	1.90719e-54	alv mac	F11r
Gng11	-0.708802	0.664	0.118	2.10054e-54	mono mac	Gng11
Gm42418	0.882632	1	1	2.20175e-54	alv mac	Gm42418
Card19	-0.706768	0.895	0.596	2.7475e-54	mono mac	Card19
Ccdc88c	0.22104	0.041	0.341	3.45698e-54	N.S.	NA
Afap1	0.423073	0.153	0.568	3.60191e-54	alv mac	Afap1
Gas7	-0.611266	0.641	0.098	3.95431e-54	mono mac	Gas7
Casp8	0.658822	0.735	0.92	7.1043e-54	alv mac	Casp8
Hexa	-0.725712	0.991	0.965	7.50816e-54	mono mac	Hexa
Snx2	0.630994	0.787	0.958	9.04429e-54	alv mac	Snx2
5730507C01Rik	0.127443	0.012	0.24	1.04819e-53	N.S.	NA
Tpm3	0.580333	0.982	0.986	1.05378e-53	alv mac	Tpm3
Trp53i11	0.196217	0.036	0.321	1.16514e-53	N.S.	NA
Eng	-0.476618	0.652	0.111	1.29188e-53	mono mac	Eng
Sirpb1c	0.747774	0.754	0.958	1.29522e-53	alv mac	Sirpb1c
F10	0.778306	0.568	0.927	1.3274e-53	alv mac	F10
Gnb2	0.532121	0.989	0.986	1.9971e-53	alv mac	Gnb2
Sh3tc1	0.585824	0.489	0.85	2.24015e-53	alv mac	Sh3tc1
Ubc	0.659913	0.998	0.997	2.28003e-53	alv mac	Ubc
Gnb1	0.541887	0.963	0.979	2.30973e-53	alv mac	Gnb1
Actr3	0.612367	0.981	0.986	2.57818e-53	alv mac	Actr3
Entpd1	-0.761922	0.888	0.54	3.24111e-53	mono mac	Entpd1
Ccl2	1.39853	0.398	0.819	5.21587e-53	alv mac	Ccl2
Apod	0.159088	0.01	0.226	8.86661e-53	N.S.	NA
Rpl39	-0.554418	1	0.99	1.13547e-52	mono mac	Rpl39
Abcd2	0.714603	0.48	0.84	1.88047e-52	alv mac	Abcd2
Gcnt2	0.702295	0.538	0.882	2.10672e-52	alv mac	Gcnt2
Tob1	0.716406	0.429	0.805	3.06479e-52	alv mac	Tob1
Rpl37	-0.566222	0.999	0.997	3.41812e-52	mono mac	Rpl37
Pdlim4	-0.514286	0.557	0.017	3.52594e-52	mono mac	Pdlim4
Rbms1	0.649508	0.937	0.983	4.70778e-52	alv mac	Rbms1
Blvra	0.606406	0.812	0.948	5.2464e-52	alv mac	Blvra
Rab5c	0.570837	0.961	0.965	6.58586e-52	alv mac	Rab5c
Hpgds	-0.591074	0.62	0.087	7.13454e-52	mono mac	Hpgds
Plxnd1	-0.659503	0.902	0.54	7.21684e-52	mono mac	Plxnd1
App	0.60971	0.989	0.99	8.38533e-52	alv mac	App
Phf11b	1.07936	0.447	0.77	1.26502e-51	alv mac	Phf11b
Itgb7	-0.588172	0.609	0.077	1.57859e-51	mono mac	Itgb7
Slc9a2	0.123514	0.002	0.185	1.75061e-51	N.S.	NA
Ier5	0.773287	0.784	0.955	1.91079e-51	alv mac	Ier5
Pnp	0.901306	0.955	0.969	2.73271e-51	alv mac	Pnp
Rpl36a	-0.631298	0.998	0.99	3.53156e-51	mono mac	Rpl36a
Olfml3	-0.706934	0.614	0.105	4.2531e-51	mono mac	Olfml3
Gm15564	0.353346	0.145	0.544	4.38065e-51	alv mac	Gm15564
Coro2a	0.572526	0.451	0.819	5.03597e-51	alv mac	Coro2a
Tnf	1.88681	0.495	0.829	5.67789e-51	alv mac	Tnf
Rac1	0.489088	0.989	0.99	6.23881e-51	alv mac	Rac1
Sh3bgrl2	0.368811	0.216	0.638	8.47145e-51	alv mac	Sh3bgrl2
Gm47242	0.190762	0.018	0.251	2.19022e-50	N.S.	NA
Capn1	0.564023	0.622	0.909	2.40929e-50	alv mac	Capn1
Bdh1	0.135531	0.018	0.251	2.42798e-50	N.S.	NA
Atf4	0.738241	0.855	0.958	2.80629e-50	alv mac	Atf4
Tgfbi	1.06265	0.957	0.99	2.93243e-50	alv mac	Tgfbi
Cox7a2l	-0.705955	0.984	0.955	3.26935e-50	mono mac	Cox7a2l
Psma6	0.642934	0.903	0.955	4.30827e-50	alv mac	Psma6
Dnase1l3	-1.1193	0.546	0.021	5.6067e-50	mono mac	Dnase1l3
Clec4a3	0.818253	0.72	0.944	6.11957e-50	alv mac	Clec4a3
Eef1a1	-0.497227	0.999	1	1.09029e-49	mono mac	Eef1a1
Etfb	0.63285	0.814	0.951	1.33503e-49	alv mac	Etfb
Hexb	-0.825691	0.977	0.878	1.54843e-49	mono mac	Hexb
Eif2ak2	0.688558	0.492	0.819	1.60604e-49	alv mac	Eif2ak2
Orm1	-1.35443	0.539	0.017	2.00064e-49	mono mac	Orm1
C3ar1	-0.873574	0.697	0.185	2.80475e-49	mono mac	C3ar1
Zfhx3	-0.661313	0.893	0.544	2.9391e-49	mono mac	Zfhx3
Plscr1	0.596088	0.474	0.812	4.05523e-49	alv mac	Plscr1
Snrpb	0.542818	0.941	0.958	5.87782e-49	alv mac	Snrpb
S	0.36936	0	0.164	6.94631e-49	alv mac	S
H2afj	-0.707519	0.959	0.854	8.0337e-49	mono mac	H2afj
Prom1	0.159697	0.024	0.268	9.23438e-49	N.S.	NA
Map2k3	0.622154	0.637	0.902	1.04871e-48	alv mac	Map2k3
Arf4	0.607946	0.963	0.99	2.89319e-48	alv mac	Arf4
Tuba1b	0.786027	0.907	0.972	3.48891e-48	alv mac	Tuba1b
Ucp3	0.139257	0.018	0.244	3.69463e-48	N.S.	NA
Sppl2a	0.654465	0.955	0.993	5.34087e-48	alv mac	Sppl2a
Lrpap1	-0.681532	0.964	0.826	5.61353e-48	mono mac	Lrpap1
Plekho1	-0.505598	0.842	0.387	6.20118e-48	mono mac	Plekho1
Gpcpd1	0.719953	0.745	0.948	7.01428e-48	alv mac	Gpcpd1
Sema3e	0.165699	0.007	0.199	7.35986e-48	N.S.	NA
Hnrnpf	0.508	0.984	0.993	9.57582e-48	alv mac	Hnrnpf
Slamf9	0.927768	0.592	0.878	1.02614e-47	alv mac	Slamf9
Plaur	0.834311	0.888	0.976	2.00486e-47	alv mac	Plaur
Acox1	0.689111	0.579	0.882	2.04586e-47	alv mac	Acox1
Ifi203	1.00676	0.821	0.934	2.26652e-47	alv mac	Ifi203
Fam102b	-0.735988	0.867	0.519	2.27072e-47	mono mac	Fam102b
Malat1	-1.05586	0.998	1	2.32302e-47	mono mac	Malat1
Fam129b	0.652217	0.627	0.916	2.62526e-47	alv mac	Fam129b
Nt5c3	0.666086	0.415	0.749	2.75838e-47	alv mac	Nt5c3
Gatm	-0.614937	0.563	0.052	2.87575e-47	mono mac	Gatm
Selplg	0.660018	0.895	0.965	3.10166e-47	alv mac	Selplg
Capza2	0.512609	0.989	0.997	4.38895e-47	alv mac	Capza2
Mef2c	-0.499211	0.651	0.136	7.93336e-47	mono mac	Mef2c
Fgr	0.66047	0.686	0.916	9.18661e-47	alv mac	Fgr
Tmem64	0.423698	0.197	0.578	1.42084e-46	alv mac	Tmem64
Crybg1	0.428756	0.324	0.718	1.45721e-46	alv mac	Crybg1
Lipf	0.126662	0.007	0.195	1.56955e-46	N.S.	NA
Tmem37	-0.618534	0.538	0.031	1.80208e-46	mono mac	Tmem37
Lrrfip1	0.729434	0.908	0.958	2.03069e-46	alv mac	Lrrfip1
Pdgfa	-0.556171	0.54	0.028	2.13869e-46	mono mac	Pdgfa
Grap2	0.261715	0.095	0.439	2.32351e-46	alv mac	Grap2
Kazn	0.187565	0.022	0.251	2.41264e-46	N.S.	NA
Tspan3	-0.412002	0.556	0.056	2.77113e-46	mono mac	Tspan3
Blnk	-0.444779	0.622	0.105	3.18112e-46	mono mac	Blnk
Gng2	-0.585581	0.866	0.547	3.47058e-46	mono mac	Gng2
Scgb1a1	0.708285	0.905	0.969	5.37617e-46	alv mac	Scgb1a1
Psap	-0.678701	1	1	6.2195e-46	mono mac	Psap
Rps23	-0.480006	0.999	0.993	6.68079e-46	mono mac	Rps23
Rims3	0.168188	0.036	0.293	9.15694e-46	N.S.	NA
Usp25	0.651909	0.799	0.958	1.03209e-45	alv mac	Usp25
Lmna	0.701829	0.946	0.993	1.12487e-45	alv mac	Lmna
B3gnt7	0.482761	0.22	0.617	1.24659e-45	alv mac	B3gnt7
Id3	0.557522	0.124	0.474	1.41308e-45	alv mac	Id3
Spag11b	0.165316	0.004	0.178	1.68709e-45	N.S.	NA
Zfand2a	0.551345	0.513	0.84	1.92416e-45	alv mac	Zfand2a
Il2rg	-0.732438	0.96	0.812	2.10122e-45	mono mac	Il2rg
Fzd4	0.163426	0.031	0.279	2.32852e-45	N.S.	NA
Gas5	-0.834294	0.971	0.871	2.66558e-45	mono mac	Gas5
Tagln2	0.721511	0.984	0.993	2.79118e-45	alv mac	Tagln2
Rpl21	-0.540524	0.998	0.993	2.8031e-45	mono mac	Rpl21
Rap1b	0.509778	0.979	0.979	3.10615e-45	alv mac	Rap1b
Slamf8	-0.840125	0.659	0.15	3.16088e-45	mono mac	Slamf8
Rras2	0.256535	0.076	0.39	3.86551e-45	alv mac	Rras2
Nrg4	0.195849	0.046	0.317	4.4862e-45	N.S.	NA
Kazald1	0.254151	0.079	0.401	4.54439e-45	alv mac	Kazald1
Diaph1	0.599024	0.95	0.969	5.27143e-45	alv mac	Diaph1
Rps25	-0.470454	0.997	0.99	5.61602e-45	mono mac	Rps25
Rhoc	0.697724	0.703	0.934	1.0044e-44	alv mac	Rhoc
Chic2	0.514116	0.797	0.937	1.10293e-44	alv mac	Chic2
Smpdl3a	-0.678309	0.98	0.93	1.17857e-44	mono mac	Smpdl3a
Fam189a2	0.171866	0.035	0.293	1.59723e-44	N.S.	NA
Lacc1	-0.485485	0.663	0.171	1.65552e-44	mono mac	Lacc1
Rpl37a	-0.501448	1	1	1.75024e-44	mono mac	Rpl37a
Slco3a1	-0.491545	0.647	0.129	1.75374e-44	mono mac	Slco3a1
Rpl30	-0.508783	0.998	0.993	1.85067e-44	mono mac	Rpl30
Prkar2b	0.522862	0.414	0.784	1.89931e-44	alv mac	Prkar2b
Csf1r	-0.658737	0.979	0.923	1.91102e-44	mono mac	Csf1r
Lgals1	0.849787	0.851	0.983	2.36992e-44	alv mac	Lgals1
C3	-1.21956	0.984	0.955	2.61386e-44	mono mac	C3
Tcaf1	0.208703	0.036	0.289	2.62556e-44	N.S.	NA
Tmeff1	-0.513856	0.518	0.031	3.415e-44	mono mac	Tmeff1
Zfp608	0.592012	0.472	0.826	3.43529e-44	alv mac	Zfp608
Bin1	-0.456416	0.748	0.321	3.46943e-44	mono mac	Bin1
Pnpla8	0.660524	0.64	0.889	4.70894e-44	alv mac	Pnpla8
Chmp4b	0.515744	0.967	0.983	5.06022e-44	alv mac	Chmp4b
Chchd10	-0.787045	0.89	0.645	5.36629e-44	mono mac	Chchd10
P2ry10b	0.430918	0.312	0.704	5.70113e-44	alv mac	P2ry10b
A930007I19Rik	0.408752	0.267	0.652	1.0418e-43	alv mac	A930007I19Rik
Rnh1	0.673634	0.982	0.986	1.05199e-43	alv mac	Rnh1
Mrps6	0.35688	0.23	0.61	1.18505e-43	alv mac	Mrps6
Csf2rb	0.664658	0.96	0.986	1.192e-43	alv mac	Csf2rb
Cd300a	-0.737722	0.917	0.519	1.19959e-43	mono mac	Cd300a
Lmo4	0.823944	0.927	0.979	1.28639e-43	alv mac	Lmo4
Aplp2	0.678698	0.917	0.983	1.44688e-43	alv mac	Aplp2
Dtx3l	0.67067	0.656	0.899	1.99247e-43	alv mac	Dtx3l
Fth1	-0.722438	1	1	2.00971e-43	mono mac	Fth1
Bmx	0.148608	0.008	0.188	2.27482e-43	N.S.	NA
BC028528	-0.49554	0.812	0.38	2.91575e-43	mono mac	BC028528
Vegfa	-1.13981	0.648	0.199	2.91894e-43	mono mac	Vegfa
Cdk6	0.509057	0.407	0.767	4.38417e-43	alv mac	Cdk6
Ifih1	0.697484	0.596	0.843	4.79011e-43	alv mac	Ifih1
Scarf1	-0.379024	0.5	0.017	4.81764e-43	mono mac	Scarf1
Runx3	-0.540529	0.578	0.094	5.66314e-43	mono mac	Runx3
Gm20559	0.46066	0.421	0.784	6.37192e-43	alv mac	Gm20559
Clic4	0.646724	0.954	0.99	6.61646e-43	alv mac	Clic4
Ltc4s	0.672248	0.383	0.794	8.4136e-43	alv mac	Ltc4s
Rpl35	-0.526648	0.997	0.983	8.74367e-43	mono mac	Rpl35
Lsp1	0.944323	0.581	0.882	9.26835e-43	alv mac	Lsp1
Ifitm3	1.68502	0.841	0.972	1.13406e-42	alv mac	Ifitm3
Atxn10	0.553352	0.743	0.913	1.19468e-42	alv mac	Atxn10
Fmnl2	-0.424617	0.62	0.129	1.20225e-42	mono mac	Fmnl2
Actg1	0.640315	0.999	1	1.95038e-42	alv mac	Actg1
Uqcrh	-0.57568	0.991	0.958	1.98561e-42	mono mac	Uqcrh
BC005537	0.594177	0.954	0.976	2.5637e-42	alv mac	BC005537
Slc12a7	0.35498	0.277	0.672	2.95767e-42	alv mac	Slc12a7
Glipr2	0.533359	0.423	0.784	4.29347e-42	alv mac	Glipr2
1190005I06Rik	0.191157	0.07	0.362	5.99589e-42	N.S.	NA
Acsl1	-1.00005	0.896	0.683	6.12201e-42	mono mac	Acsl1
Fam78b	0.175439	0.034	0.275	6.54407e-42	N.S.	NA
Camkk2	0.408744	0.315	0.718	7.27817e-42	alv mac	Camkk2
Rhoa	0.438213	0.992	0.997	8.15677e-42	alv mac	Rhoa
Tgm2	0.769141	0.893	0.979	8.38217e-42	alv mac	Tgm2
Parp12	0.585021	0.472	0.767	1.0441e-41	alv mac	Parp12
Hnrnpa2b1	0.551352	0.979	0.979	1.10786e-41	alv mac	Hnrnpa2b1
Ifnar2	-0.60782	0.959	0.812	1.24703e-41	mono mac	Ifnar2
Rpl27a	-0.468718	0.998	0.997	1.50382e-41	mono mac	Rpl27a
Ube2d3	0.48713	0.989	0.983	1.70723e-41	alv mac	Ube2d3
Hnrnpa3	0.553484	0.975	0.979	1.71319e-41	alv mac	Hnrnpa3
Mt2	1.02996	0.419	0.815	1.89168e-41	alv mac	Mt2
Bst2	1.36165	0.991	0.99	2.09911e-41	alv mac	Bst2
Tfec	0.618159	0.594	0.864	2.91373e-41	alv mac	Tfec
Slc52a3	0.146054	0.033	0.272	3.17992e-41	N.S.	NA
Larp4b	0.580355	0.817	0.976	6.06139e-41	alv mac	Larp4b
Slfn5	1.18449	0.721	0.871	7.23623e-41	alv mac	Slfn5
Car5b	0.220865	0.068	0.355	1.0081e-40	N.S.	NA
Rps20	-0.493181	0.999	0.997	1.34696e-40	mono mac	Rps20
Hmgn2	0.620397	0.812	0.958	2.11947e-40	alv mac	Hmgn2
Rpl26	-0.47314	0.997	0.993	2.94137e-40	mono mac	Rpl26
Limd2	-0.490937	0.645	0.202	3.04422e-40	mono mac	Limd2
Rap2c	0.513262	0.594	0.868	3.14706e-40	alv mac	Rap2c
Gm13571	0.267153	0.07	0.359	4.4526e-40	alv mac	Gm13571
Rabac1	-0.517555	0.984	0.934	5.69141e-40	mono mac	Rabac1
AI504432	0.715899	0.717	0.92	6.65413e-40	alv mac	AI504432
Camk2d	0.678168	0.808	0.923	6.67112e-40	alv mac	Camk2d
Tbrg1	0.587296	0.732	0.906	8.17776e-40	alv mac	Tbrg1
Tyrobp	-0.535334	0.999	0.997	1.07586e-39	mono mac	Tyrobp
Fau	-0.447708	1	1	1.11657e-39	mono mac	Fau
Eef1b2	-0.516366	0.996	0.979	2.61345e-39	mono mac	Eef1b2
Wfdc10	0.231674	0.001	0.143	2.69022e-39	N.S.	NA
Runx2	0.399973	0.33	0.693	2.97957e-39	alv mac	Runx2
Hif1a	-0.777625	0.968	0.878	4.02617e-39	mono mac	Hif1a
H2-DMb1	-0.73261	0.978	0.878	4.33379e-39	mono mac	H2-DMb1
Tor3a	0.648971	0.626	0.854	4.436e-39	alv mac	Tor3a
Ptprc	0.583935	0.99	0.997	4.92669e-39	alv mac	Ptprc
Ms4a6d	0.963498	0.969	0.979	5.56643e-39	alv mac	Ms4a6d
Pfn1	0.476212	0.998	0.997	5.75684e-39	alv mac	Pfn1
Crlf2	-0.559844	0.974	0.909	7.32538e-39	mono mac	Crlf2
Ncoa4	0.678622	0.824	0.955	8.58191e-39	alv mac	Ncoa4
Cpne2	-0.344901	0.506	0.049	9.13737e-39	mono mac	Cpne2
Ifitm10	0.1285	0.018	0.213	1.20282e-38	N.S.	NA
Dusp5	0.694779	0.532	0.854	1.43826e-38	alv mac	Dusp5
Ggh	-0.565731	0.947	0.854	1.50253e-38	mono mac	Ggh
St7	0.452668	0.42	0.763	1.68938e-38	alv mac	St7
Sdc4	-0.839283	0.647	0.202	2.12204e-38	mono mac	Sdc4
Brd2	0.673262	0.94	0.976	2.94085e-38	alv mac	Brd2
Pdk4	0.109261	0.001	0.139	3.29325e-38	N.S.	NA
Trpm2	-0.426671	0.534	0.087	4.01111e-38	mono mac	Trpm2
Creg1	-0.663722	0.995	0.99	4.02131e-38	mono mac	Creg1
Carhsp1	0.352002	0.286	0.648	5.24207e-38	alv mac	Carhsp1
Ywhaz	0.491466	0.983	0.993	5.89256e-38	alv mac	Ywhaz
Apol9a	0.153156	0.007	0.167	6.52421e-38	N.S.	NA
Ywhae	0.450839	0.975	0.983	6.8464e-38	alv mac	Ywhae
Cx3cr1	-1.10837	0.472	0.028	6.99795e-38	mono mac	Cx3cr1
Ear6	0.224239	0.021	0.22	7.8165e-38	N.S.	NA
Samd9l	0.65877	0.549	0.819	7.87167e-38	alv mac	Samd9l
Calm1	0.54885	0.999	1	9.00987e-38	alv mac	Calm1
Stat2	0.523685	0.42	0.774	1.06165e-37	alv mac	Stat2
Snx10	0.531618	0.938	0.969	1.09328e-37	alv mac	Snx10
Runx1	0.799419	0.92	0.955	1.18556e-37	alv mac	Runx1
Cmtm7	-0.493417	0.853	0.547	1.49355e-37	mono mac	Cmtm7
Glud1	0.518798	0.903	0.972	1.64676e-37	alv mac	Glud1
Hilpda	0.726474	0.577	0.934	1.6524e-37	alv mac	Hilpda
Cd302	0.569338	0.946	0.986	1.65512e-37	alv mac	Cd302
Atp6v0d2	0.759886	0.798	0.976	1.86654e-37	alv mac	Atp6v0d2
Man1a	-0.47848	0.674	0.233	2.54759e-37	mono mac	Man1a
Ciita	-0.523783	0.572	0.118	3.90735e-37	mono mac	Ciita
Cd36	0.658597	0.5	0.878	3.92133e-37	alv mac	Cd36
Oxct1	-0.504291	0.883	0.613	4.05203e-37	mono mac	Oxct1
Arl4c	-0.501491	0.637	0.199	4.53626e-37	mono mac	Arl4c
Etfa	0.486612	0.755	0.93	4.74798e-37	alv mac	Etfa
Cap1	0.476276	0.927	0.976	4.91454e-37	alv mac	Cap1
Sav1	0.478469	0.617	0.878	6.12006e-37	alv mac	Sav1
Irf4	0.289794	0.052	0.303	6.54641e-37	alv mac	Irf4
Zfp36l1	-0.954601	0.817	0.564	1.07893e-36	mono mac	Zfp36l1
Ralb	0.447652	0.723	0.878	1.21474e-36	alv mac	Ralb
Tnfrsf26	0.385204	0.238	0.599	1.37744e-36	alv mac	Tnfrsf26
Il1a	1.23212	0.61	0.857	1.41953e-36	alv mac	Il1a
Neurl1b	0.131403	0.039	0.272	1.64658e-36	N.S.	NA
Slc6a8	-0.442185	0.592	0.129	1.65551e-36	mono mac	Slc6a8
Kcnk5	0.112071	0.005	0.153	1.68553e-36	N.S.	NA
Pbx1	0.431419	0.251	0.596	1.74133e-36	alv mac	Pbx1
Gpat3	0.341311	0.201	0.557	1.80154e-36	alv mac	Gpat3
Resf1	0.803215	0.841	0.965	2.06062e-36	alv mac	Resf1
Basp1	-0.721563	0.936	0.603	2.10748e-36	mono mac	Basp1
Cpt1a	0.515903	0.707	0.909	2.54744e-36	alv mac	Cpt1a
Ptgs2	-1.29637	0.719	0.303	2.77516e-36	mono mac	Ptgs2
Rps4x	-0.461961	0.998	0.99	3.76016e-36	mono mac	Rps4x
Pnpt1	0.378789	0.307	0.666	4.08308e-36	alv mac	Pnpt1
Sem1	0.397645	0.995	0.986	4.52777e-36	alv mac	Sem1
Iqgap2	-0.475643	0.777	0.39	5.21707e-36	mono mac	Iqgap2
Erc2	0.103429	0.001	0.132	5.3063e-36	N.S.	NA
Cyb5r3	0.574955	0.904	0.958	5.52029e-36	alv mac	Cyb5r3
Jup	0.280088	0.147	0.477	5.54279e-36	alv mac	Jup
Scarb1	0.404592	0.375	0.711	5.59705e-36	alv mac	Scarb1
Rassf5	0.553501	0.469	0.784	5.68672e-36	alv mac	Rassf5
Plk3	0.629349	0.654	0.889	6.42616e-36	alv mac	Plk3
Rnf128	-0.552199	0.722	0.328	7.81113e-36	mono mac	Rnf128
Eif4g2	0.485949	0.985	0.993	8.49738e-36	alv mac	Eif4g2
Csf3r	-0.43871	0.638	0.202	1.00902e-35	mono mac	Csf3r
Lrrc59	0.510907	0.765	0.913	1.25882e-35	alv mac	Lrrc59
Rpl23	-0.439776	0.999	0.993	1.25981e-35	mono mac	Rpl23
Herc6	0.595005	0.499	0.798	1.26504e-35	alv mac	Herc6
Dipk1a	0.446102	0.477	0.794	1.81313e-35	alv mac	Dipk1a
Fam129a	0.678958	0.676	0.902	1.92236e-35	alv mac	Fam129a
Itpr2	0.625114	0.736	0.899	2.23885e-35	alv mac	Itpr2
Ppp1r15b	0.517943	0.659	0.878	2.39724e-35	alv mac	Ppp1r15b
Cdk2ap2	0.674919	0.891	0.948	2.5206e-35	alv mac	Cdk2ap2
Kdm7a	-0.566333	0.829	0.537	2.85736e-35	mono mac	Kdm7a
Nabp1	0.572749	0.535	0.822	3.01677e-35	alv mac	Nabp1
S100a8	-0.678896	0.824	0.544	3.37724e-35	mono mac	S100a8
Mtss1	0.525435	0.612	0.878	3.66073e-35	alv mac	Mtss1
Vasp	0.526265	0.92	0.993	4.21123e-35	alv mac	Vasp
Trib1	0.684717	0.798	0.955	4.56613e-35	alv mac	Trib1
Stk40	0.42174	0.498	0.805	4.57712e-35	alv mac	Stk40
Tubb4b	0.567345	0.713	0.892	4.58065e-35	alv mac	Tubb4b
Lst1	-0.87808	0.921	0.697	6.64047e-35	mono mac	Lst1
Sik1	-0.606548	0.812	0.526	6.7935e-35	mono mac	Sik1
Hp	-1.4392	0.622	0.23	7.60354e-35	mono mac	Hp
Galnt3	0.329648	0.181	0.516	7.8955e-35	alv mac	Galnt3
Gm6116	0.115426	0.014	0.185	8.41203e-35	N.S.	NA
Xlr	0.557438	0.092	0.38	1.397e-34	alv mac	Xlr
Dock5	0.38188	0.393	0.732	1.41633e-34	alv mac	Dock5
Slco2b1	0.204539	0.06	0.321	1.45292e-34	N.S.	NA
Gda	0.648066	0.89	0.972	1.47193e-34	alv mac	Gda
Rpl10	-0.506449	0.998	0.99	1.69656e-34	mono mac	Rpl10
Ncf2	0.507748	0.947	0.983	1.76372e-34	alv mac	Ncf2
Clec4n	0.677733	0.841	0.986	1.88031e-34	alv mac	Clec4n
Cish	0.748812	0.37	0.69	1.89671e-34	alv mac	Cish
Dazap2	0.436038	0.963	0.976	2.64973e-34	alv mac	Dazap2
Tst	-0.371598	0.446	0.028	3.63926e-34	mono mac	Tst
Alox5ap	0.583039	0.955	0.965	5.21487e-34	alv mac	Alox5ap
Apbb1ip	0.526212	0.91	0.965	5.28727e-34	alv mac	Apbb1ip
mt-Nd3	-0.741819	0.987	0.969	7.57047e-34	mono mac	mt-Nd3
Asph	0.494767	0.526	0.815	8.42423e-34	alv mac	Asph
Eif4e3	-0.333407	0.565	0.139	8.79197e-34	mono mac	Eif4e3
Egr2	0.755253	0.53	0.836	8.99445e-34	alv mac	Egr2
S100a10	0.663196	0.967	0.983	9.63445e-34	alv mac	S100a10
Mapk6	0.463929	0.581	0.836	1.05547e-33	alv mac	Mapk6
Mfsd14b	0.436821	0.558	0.822	1.10751e-33	alv mac	Mfsd14b
Ccl6	1.01699	0.902	0.969	1.54012e-33	alv mac	Ccl6
Acp5	-0.67942	0.978	0.868	1.58188e-33	mono mac	Acp5
Gapdh	0.573349	0.993	0.993	1.72459e-33	alv mac	Gapdh
Mical2	0.418213	0.216	0.564	2.08014e-33	alv mac	Mical2
Canx	0.477098	0.986	1	2.08638e-33	alv mac	Canx
A530064D06Rik	0.110985	0.008	0.157	2.30018e-33	N.S.	NA
Atp6v1b2	0.505613	0.939	0.976	2.50241e-33	alv mac	Atp6v1b2
Cenpb	0.472813	0.822	0.955	2.52386e-33	alv mac	Cenpb
Vcam1	-0.906833	0.489	0.08	2.9731e-33	mono mac	Vcam1
Psma4	0.494301	0.956	0.972	2.99866e-33	alv mac	Psma4
Ptma	0.547398	0.999	0.997	3.18885e-33	alv mac	Ptma
Gm11496	0.0736353	0.004	0.139	3.24584e-33	N.S.	NA
Syn1	0.10776	0.028	0.226	3.96905e-33	N.S.	NA
Mt1	0.936369	0.971	0.997	4.29204e-33	alv mac	Mt1
Neu1	0.478167	0.831	0.941	4.52021e-33	alv mac	Neu1
Csrnp1	0.686512	0.71	0.923	5.07238e-33	alv mac	Csrnp1
Tmem41a	0.182772	0.113	0.408	5.44318e-33	N.S.	NA
Nceh1	0.654819	0.913	0.955	8.05575e-33	alv mac	Nceh1
Mpc1	-0.599169	0.975	0.955	8.21328e-33	mono mac	Mpc1
Cd300e	0.168748	0.01	0.164	8.69361e-33	N.S.	NA
Papss2	-0.282697	0.42	0.017	9.80667e-33	mono mac	Papss2
Epas1	0.259694	0.171	0.495	1.43049e-32	alv mac	Epas1
H2-DMa	-0.755824	0.982	0.937	2.08961e-32	mono mac	H2-DMa
Abcb1b	-0.334056	0.452	0.042	2.51326e-32	mono mac	Abcb1b
Acaa1a	0.456555	0.831	0.927	2.52892e-32	alv mac	Acaa1a
Htra1	-0.431695	0.422	0.021	2.80489e-32	mono mac	Htra1
Ovol2	0.0847884	0.004	0.132	3.20513e-32	N.S.	NA
H2-D1	-0.440061	1	1	3.99515e-32	mono mac	H2-D1
Tnfsf13b	-0.470447	0.626	0.22	5.61393e-32	mono mac	Tnfsf13b
Mctp2	0.0855277	0.011	0.164	5.78033e-32	N.S.	NA
Rpl31	-0.383549	0.996	0.99	5.85446e-32	mono mac	Rpl31
Fam241a	0.417238	0.528	0.805	5.94509e-32	alv mac	Fam241a
Nucb1	-0.454082	0.942	0.913	6.58357e-32	mono mac	Nucb1
Tlr7	0.528596	0.657	0.868	7.55129e-32	alv mac	Tlr7
Adam19	-0.407122	0.423	0.028	8.26799e-32	mono mac	Adam19
Svil	0.541208	0.63	0.85	8.52821e-32	alv mac	Svil
Adar	0.386881	0.472	0.774	1.16009e-31	alv mac	Adar
Myo7a	0.386093	0.482	0.815	1.52456e-31	alv mac	Myo7a
Vapa	0.422664	0.94	0.972	1.79654e-31	alv mac	Vapa
Atxn1	0.484535	0.422	0.767	2.28414e-31	alv mac	Atxn1
Celf4	0.163976	0.033	0.233	2.3479e-31	N.S.	NA
Chchd2	0.411618	0.994	0.99	2.55142e-31	alv mac	Chchd2
Maf	-0.363993	0.545	0.115	2.77164e-31	mono mac	Maf
Sobp	0.077645	0.002	0.122	2.84557e-31	N.S.	NA
Slc35c2	0.377831	0.477	0.784	4.09013e-31	alv mac	Slc35c2
Parp10	0.390457	0.346	0.672	4.28718e-31	alv mac	Parp10
Grn	0.563514	0.996	0.997	4.51741e-31	alv mac	Grn
Il7r	-0.639187	0.613	0.192	4.63885e-31	mono mac	Il7r
Chmp2a	0.451001	0.962	0.976	4.82194e-31	alv mac	Chmp2a
Hnrnpk	0.446459	0.969	0.983	5.54336e-31	alv mac	Hnrnpk
Pld3	-0.632226	0.991	0.99	7.09649e-31	mono mac	Pld3
Themis2	0.513319	0.654	0.868	7.16852e-31	alv mac	Themis2
Plek	0.594424	0.979	0.997	7.82756e-31	alv mac	Plek
Pstpip1	-0.293197	0.448	0.052	8.44077e-31	mono mac	Pstpip1
Retnla	0.107804	0.011	0.16	9.05462e-31	N.S.	NA
Tent4a	0.329831	0.244	0.578	1.05603e-30	alv mac	Tent4a
Nr4a1	0.606256	0.665	0.927	1.22267e-30	alv mac	Nr4a1
Lgals8	0.478045	0.778	0.906	1.32773e-30	alv mac	Lgals8
Milr1	0.485315	0.714	0.895	1.35881e-30	alv mac	Milr1
Ubash3b	0.474928	0.586	0.847	1.36318e-30	alv mac	Ubash3b
Stab1	-0.415526	0.443	0.056	1.72271e-30	mono mac	Stab1
Lrrc58	0.53552	0.821	0.941	2.49477e-30	alv mac	Lrrc58
Bcl2a1a	0.580053	0.876	0.948	2.51464e-30	alv mac	Bcl2a1a
B4galt6	-0.26786	0.385	0.003	3.08453e-30	mono mac	B4galt6
Acer3	-0.395251	0.758	0.415	3.58528e-30	mono mac	Acer3
Plaat3	-0.610262	0.942	0.662	3.99472e-30	mono mac	Plaat3
Prxl2b	-0.325472	0.451	0.063	4.82226e-30	mono mac	Prxl2b
Fzd8	0.0980478	0.006	0.136	5.12035e-30	N.S.	NA
Ywhab	0.414115	0.974	0.986	5.12809e-30	alv mac	Ywhab
Map4k4	-0.488687	0.853	0.599	6.78566e-30	mono mac	Map4k4
Pttg1	0.455626	0.583	0.833	7.2682e-30	alv mac	Pttg1
Msn	0.412451	0.991	0.997	8.02791e-30	alv mac	Msn
Wfdc17	-1.03234	0.988	0.923	8.81563e-30	mono mac	Wfdc17
Srsf2	0.512396	0.865	0.958	1.16608e-29	alv mac	Srsf2
Pfdn5	-0.445601	0.992	0.972	1.17959e-29	mono mac	Pfdn5
Il17ra	0.549489	0.68	0.857	1.44474e-29	alv mac	Il17ra
Timp1	0.138714	0.048	0.268	1.44717e-29	N.S.	NA
Psmb3	0.488829	0.948	0.969	1.61335e-29	alv mac	Psmb3
Samsn1	0.528199	0.675	0.882	1.62747e-29	alv mac	Samsn1
Def6	0.313267	0.344	0.676	1.63822e-29	alv mac	Def6
Ace	0.160868	0.089	0.352	2.02604e-29	N.S.	NA
Pilra	0.602035	0.827	0.934	2.05651e-29	alv mac	Pilra
Cd300c2	-0.523089	0.991	0.927	2.49369e-29	mono mac	Cd300c2
Itpripl2	0.539641	0.797	0.923	2.7527e-29	alv mac	Itpripl2
Nsf	0.457202	0.666	0.878	2.85117e-29	alv mac	Nsf
Wdfy4	0.444568	0.558	0.84	3.06166e-29	alv mac	Wdfy4
Cxcl14	0.311988	0.129	0.429	3.07843e-29	alv mac	Cxcl14
P2ry14	0.531423	0.819	0.934	3.08963e-29	alv mac	P2ry14
Ccnd3	0.377524	0.393	0.714	3.10713e-29	alv mac	Ccnd3
Zmynd15	-0.635722	0.421	0.045	3.38369e-29	mono mac	Zmynd15
Casz1	0.246122	0.137	0.425	3.9202e-29	N.S.	NA
Cd300lf	0.50726	0.855	0.965	4.05253e-29	alv mac	Cd300lf
Mycbp2	0.614649	0.917	0.965	4.19111e-29	alv mac	Mycbp2
Agpat4	0.454123	0.636	0.847	4.38554e-29	alv mac	Agpat4
Rnf114	0.470735	0.549	0.784	4.40752e-29	alv mac	Rnf114
Slfn8	0.595941	0.499	0.76	4.51194e-29	alv mac	Slfn8
Cdc42ep2	0.331046	0.254	0.582	5.07603e-29	alv mac	Cdc42ep2
Slc7a2	0.674204	0.828	0.979	5.22226e-29	alv mac	Slc7a2
Morf4l2	0.431898	0.813	0.923	5.54131e-29	alv mac	Morf4l2
Snrpd3	0.415139	0.853	0.941	7.76095e-29	alv mac	Snrpd3
Ms4a6c	1.01926	0.937	0.93	7.97707e-29	alv mac	Ms4a6c
Abhd12	0.54782	0.938	0.976	7.9815e-29	alv mac	Abhd12
Ubqln1	0.44363	0.585	0.836	9.97808e-29	alv mac	Ubqln1
Adam8	-0.480079	0.609	0.202	1.13632e-28	mono mac	Adam8
Tnfrsf23	0.232372	0.152	0.443	1.21456e-28	N.S.	NA
Ndufa1	-0.45396	0.973	0.941	1.26156e-28	mono mac	Ndufa1
Cycs	0.496145	0.897	0.955	1.28861e-28	alv mac	Cycs
Cd37	-0.450422	0.813	0.526	1.49792e-28	mono mac	Cd37
Fads1	-0.313135	0.523	0.129	1.62415e-28	mono mac	Fads1
Dock8	0.471041	0.636	0.843	1.69461e-28	alv mac	Dock8
Ccl8	-1.26445	0.39	0.021	1.72157e-28	mono mac	Ccl8
Anxa11	0.378729	0.627	0.833	1.78519e-28	alv mac	Anxa11
Kcnk13	-0.23536	0.372	0.007	1.8486e-28	N.S.	NA
Bcl2a1d	0.558411	0.885	0.955	2.25856e-28	alv mac	Bcl2a1d
Rai14	-0.283181	0.459	0.07	2.37627e-28	mono mac	Rai14
Lims1	0.411998	0.71	0.895	2.48478e-28	alv mac	Lims1
Naa50	0.442819	0.824	0.951	2.6307e-28	alv mac	Naa50
Ehhadh	0.0896412	0.023	0.192	2.76371e-28	N.S.	NA
Fam234a	-0.357339	0.676	0.348	2.86958e-28	mono mac	Fam234a
Ogfr	0.43997	0.627	0.85	3.05648e-28	alv mac	Ogfr
Insl6	-0.288072	0.442	0.063	3.73736e-28	mono mac	Insl6
Mtus1	-0.331498	0.516	0.129	3.78175e-28	mono mac	Mtus1
Tmem184b	0.372847	0.505	0.801	4.64892e-28	alv mac	Tmem184b
Ilrun	0.449559	0.787	0.916	4.65002e-28	alv mac	Ilrun
Rasgrp1	-0.336897	0.459	0.077	4.76169e-28	mono mac	Rasgrp1
Fbxl14	0.3448	0.385	0.693	5.10245e-28	alv mac	Fbxl14
Peak1	-0.288349	0.432	0.059	5.18759e-28	mono mac	Peak1
Trim46	0.101772	0.016	0.171	5.66054e-28	N.S.	NA
H3f3b	0.490661	0.998	1	6.22797e-28	alv mac	H3f3b
Lpcat3	0.423584	0.501	0.749	7.06438e-28	alv mac	Lpcat3
Ttll7	0.0813785	0.006	0.132	7.31557e-28	N.S.	NA
Siglece	0.330945	0.245	0.568	7.52198e-28	alv mac	Siglece
Tet2	0.548756	0.564	0.801	7.9082e-28	alv mac	Tet2
Dok3	0.343133	0.51	0.787	8.90596e-28	alv mac	Dok3
Vcan	0.144892	0.018	0.174	8.91818e-28	N.S.	NA
Csnk2b	0.420556	0.846	0.927	8.98473e-28	alv mac	Csnk2b
Il1b	1.03904	0.617	0.934	9.08743e-28	alv mac	Il1b
Lyz1	-2.06871	0.539	0.174	9.19236e-28	mono mac	Lyz1
Lilrb4a	0.532999	0.981	0.99	9.29255e-28	alv mac	Lilrb4a
Sort1	0.571503	0.633	0.882	1.03615e-27	alv mac	Sort1
Syk	0.439528	0.968	0.983	1.04117e-27	alv mac	Syk
Oasl1	0.801406	0.314	0.596	1.08081e-27	alv mac	Oasl1
orf3a	0.104174	0	0.098	1.17763e-27	N.S.	NA
Pcbp1	0.392051	0.973	0.976	1.19947e-27	alv mac	Pcbp1
Serpinb6a	0.509252	0.557	0.889	1.32152e-27	alv mac	Serpinb6a
Pfdn2	0.40131	0.869	0.948	1.45584e-27	alv mac	Pfdn2
Fmnl1	0.465808	0.6	0.829	1.71177e-27	alv mac	Fmnl1
Snhg8	-0.475718	0.883	0.662	1.88068e-27	mono mac	Snhg8
B4galt1	0.477537	0.788	0.913	1.9331e-27	alv mac	B4galt1
Atp1a1	0.510898	0.92	0.958	1.94362e-27	alv mac	Atp1a1
Cpne3	0.435574	0.775	0.909	2.21494e-27	alv mac	Cpne3
Rpl7l1	0.352564	0.571	0.819	2.24358e-27	alv mac	Rpl7l1
Cst7	-0.733619	0.368	0.01	2.29026e-27	mono mac	Cst7
Ppp1r18	0.439249	0.815	0.927	2.40944e-27	alv mac	Ppp1r18
Rpl36	-0.398155	0.999	0.993	2.51514e-27	mono mac	Rpl36
Rbm7	0.471788	0.782	0.906	2.6561e-27	alv mac	Rbm7
Fndc3a	0.460335	0.775	0.909	2.66694e-27	alv mac	Fndc3a
Lypla2	0.370469	0.653	0.878	2.76449e-27	alv mac	Lypla2
Rab8a	0.388425	0.799	0.923	2.81229e-27	alv mac	Rab8a
Lamp1	-0.358715	0.999	1	3.00198e-27	mono mac	Lamp1
Rad23b	0.384743	0.679	0.871	4.17945e-27	alv mac	Rad23b
Rps15	-0.377865	0.998	0.997	4.48908e-27	mono mac	Rps15
Larp1	0.494393	0.843	0.934	5.13611e-27	alv mac	Larp1
Npc2	-0.418578	0.998	0.997	5.95703e-27	mono mac	Npc2
Syne1	0.566929	0.484	0.753	5.99618e-27	alv mac	Syne1
Selenot	0.398214	0.82	0.909	6.32298e-27	alv mac	Selenot
Plbd1	-0.447611	0.461	0.091	6.50897e-27	mono mac	Plbd1
Myo10	-0.327127	0.442	0.073	8.8525e-27	mono mac	Myo10
Tmcc3	0.474762	0.711	0.906	9.96471e-27	alv mac	Tmcc3
Pwwp3a	0.248611	0.218	0.526	1.01463e-26	N.S.	NA
Rnf130	-0.411145	0.982	0.955	1.01758e-26	mono mac	Rnf130
Synpo	0.13273	0.04	0.233	1.03009e-26	N.S.	NA
Stat3	0.42584	0.92	0.969	1.04896e-26	alv mac	Stat3
Gadd45g	0.539017	0.392	0.714	1.12602e-26	alv mac	Gadd45g
Ptms	-0.540402	0.995	0.958	1.32314e-26	mono mac	Ptms
Fam89a	0.13667	0.041	0.237	1.36525e-26	N.S.	NA
Foxp1	-0.504688	0.875	0.652	1.57089e-26	mono mac	Foxp1
Capzb	0.375335	0.985	0.986	1.61022e-26	alv mac	Capzb
Rock2	0.551062	0.774	0.913	1.81563e-26	alv mac	Rock2
Tmod3	0.410414	0.787	0.916	1.98215e-26	alv mac	Tmod3
Magohb	0.40728	0.382	0.659	1.98763e-26	alv mac	Magohb
Stk24	0.398183	0.659	0.882	2.10871e-26	alv mac	Stk24
Lilr4b	0.529671	0.894	0.948	2.37606e-26	alv mac	Lilr4b
Dnajb9	0.578303	0.639	0.822	2.76798e-26	alv mac	Dnajb9
Ebi3	-0.307626	0.555	0.174	3.31173e-26	mono mac	Ebi3
Trim34a	0.24449	0.21	0.509	3.38838e-26	N.S.	NA
Fkbp11	0.196228	0.058	0.272	3.60998e-26	N.S.	NA
Lrp12	0.462603	0.699	0.93	3.64324e-26	alv mac	Lrp12
Laptm5	0.411487	0.998	0.997	3.77395e-26	alv mac	Laptm5
Rps15a	-0.399802	0.997	0.993	3.83827e-26	mono mac	Rps15a
Psmd4	0.440254	0.915	0.955	3.84384e-26	alv mac	Psmd4
Ccl3	1.26861	0.59	0.84	4.05996e-26	alv mac	Ccl3
Skint3	0.0816762	0.009	0.136	4.17168e-26	N.S.	NA
Prkch	0.308277	0.368	0.676	4.45331e-26	alv mac	Prkch
Gm16096	0.295809	0.203	0.498	5.45829e-26	alv mac	Gm16096
Tlr4	0.395915	0.421	0.704	5.50656e-26	alv mac	Tlr4
mt-Co3	-0.554573	0.996	1	5.52133e-26	mono mac	mt-Co3
Nln	0.353561	0.514	0.784	5.84488e-26	alv mac	Nln
Soat1	-0.481407	0.986	0.944	6.02119e-26	mono mac	Soat1
C130050O18Rik	0.276912	0.163	0.449	6.35075e-26	alv mac	C130050O18Rik
Tpx2	0.205617	0.063	0.279	7.1917e-26	N.S.	NA
Tkt	0.403922	0.977	0.979	7.76685e-26	alv mac	Tkt
Cnpy2	-0.387759	0.88	0.679	7.91758e-26	mono mac	Cnpy2
Lfng	0.314277	0.284	0.599	8.5664e-26	alv mac	Lfng
Cldn23	0.0888414	0.003	0.108	9.66229e-26	N.S.	NA
Kcnq1ot1	0.892708	0.522	0.777	9.86362e-26	alv mac	Kcnq1ot1
Pdgfb	-0.344797	0.445	0.077	9.90995e-26	mono mac	Pdgfb
Ranbp1	0.442616	0.915	0.951	1.00318e-25	alv mac	Ranbp1
Anapc13	-0.434978	0.885	0.686	1.04075e-25	mono mac	Anapc13
Robo2	0.0702796	0.005	0.118	1.11967e-25	N.S.	NA
Antxr2	-0.369305	0.668	0.314	1.21172e-25	mono mac	Antxr2
Plxna1	-0.462319	0.793	0.502	1.3442e-25	mono mac	Plxna1
Sirpb1b	0.290094	0.334	0.634	1.3632e-25	alv mac	Sirpb1b
Xpnpep1	0.289786	0.398	0.676	1.40782e-25	alv mac	Xpnpep1
Galnt6	0.41493	0.458	0.76	1.45904e-25	alv mac	Galnt6
Myadm	0.488616	0.82	0.937	1.49829e-25	alv mac	Myadm
Ecm1	-0.883209	0.699	0.429	1.51629e-25	mono mac	Ecm1
Clec1b	0.550664	0.549	0.833	1.51957e-25	alv mac	Clec1b
Syp	0.0540146	0.004	0.111	1.62541e-25	N.S.	NA
Plcb1	0.288552	0.157	0.432	2.50708e-25	alv mac	Plcb1
Chd5	0.0975788	0.021	0.178	2.55168e-25	N.S.	NA
Rbm8a	0.396319	0.862	0.934	3.02298e-25	alv mac	Rbm8a
Tmbim1	0.481595	0.84	0.958	3.19389e-25	alv mac	Tmbim1
Hpcal1	0.394644	0.826	0.941	3.20252e-25	alv mac	Hpcal1
Eps8	0.448236	0.469	0.749	3.50479e-25	alv mac	Eps8
Adgrg1	0.116496	0.021	0.174	3.59607e-25	N.S.	NA
Parp9	0.459515	0.649	0.826	4.28578e-25	alv mac	Parp9
Mkx	0.103517	0.024	0.185	5.06793e-25	N.S.	NA
Lpcat1	-0.288199	0.522	0.16	5.14068e-25	mono mac	Lpcat1
Arhgdia	0.357088	0.99	0.979	7.22691e-25	alv mac	Arhgdia
Ier2	0.85522	0.809	0.941	7.60939e-25	alv mac	Ier2
Wsb1	0.503357	0.705	0.882	8.56663e-25	alv mac	Wsb1
Ifi209	0.775798	0.489	0.686	9.40831e-25	alv mac	Ifi209
Far1	0.438776	0.555	0.777	1.02099e-24	alv mac	Far1
Lpin1	0.628521	0.483	0.732	1.16647e-24	alv mac	Lpin1
Psmc4	0.384364	0.735	0.916	1.2132e-24	alv mac	Psmc4
Rnaseh2c	-0.406551	0.835	0.571	1.21555e-24	mono mac	Rnaseh2c
Nisch	-0.384152	0.858	0.679	1.31327e-24	mono mac	Nisch
Plp2	0.333311	0.348	0.655	1.34071e-24	alv mac	Plp2
Ddx3x	0.538628	0.921	0.972	1.58534e-24	alv mac	Ddx3x
Ces2c	0.0704032	0.005	0.115	1.70232e-24	N.S.	NA
Il6	0.504061	0.119	0.383	1.72527e-24	alv mac	Il6
Atpif1	-0.411771	0.991	0.969	1.93212e-24	mono mac	Atpif1
Rpl38	-0.337204	0.999	0.993	2.1481e-24	mono mac	Rpl38
Ppp1r2	0.363089	0.699	0.878	2.18165e-24	alv mac	Ppp1r2
Ocln	0.0938081	0.025	0.185	2.24239e-24	N.S.	NA
orf7a	0.085446	0	0.087	2.43537e-24	N.S.	NA
Tent5c	-0.465548	0.721	0.401	2.93697e-24	mono mac	Tent5c
Psmd3	0.374922	0.634	0.833	3.0429e-24	alv mac	Psmd3
Marveld2	0.149992	0.119	0.38	3.08248e-24	N.S.	NA
Hivep3	0.661798	0.579	0.794	3.14208e-24	alv mac	Hivep3
Rpl22	-0.357265	0.999	0.983	3.51408e-24	mono mac	Rpl22
Uxs1	0.295041	0.341	0.638	3.94273e-24	alv mac	Uxs1
Psmd13	0.371786	0.752	0.871	4.34315e-24	alv mac	Psmd13
Parl	0.378612	0.677	0.847	4.76482e-24	alv mac	Parl
Rpl34	-0.343683	0.999	1	4.8545e-24	mono mac	Rpl34
Tnip3	-0.565222	0.6	0.251	5.43717e-24	mono mac	Tnip3
Fam49b	0.415291	0.942	0.955	5.45335e-24	alv mac	Fam49b
Tmem50b	-0.362265	0.722	0.425	5.69585e-24	mono mac	Tmem50b
Psmd14	0.383141	0.711	0.878	5.71589e-24	alv mac	Psmd14
Sfpq	0.456245	0.876	0.941	5.86651e-24	alv mac	Sfpq
Hnrnpu	0.375499	0.967	0.979	6.13952e-24	alv mac	Hnrnpu
Fcgr1	0.813602	0.793	0.906	6.53959e-24	alv mac	Fcgr1
Litaf	0.435002	0.953	0.969	7.15952e-24	alv mac	Litaf
Cx3cl1	0.0960171	0.016	0.153	7.71394e-24	N.S.	NA
1810037I17Rik	0.434971	0.969	0.965	8.018e-24	alv mac	1810037I17Rik
Rps12	-0.376294	0.999	0.997	8.82219e-24	mono mac	Rps12
Sdc1	-0.523207	0.449	0.098	9.21442e-24	mono mac	Sdc1
Tsr1	0.228327	0.169	0.443	9.95961e-24	N.S.	NA
Etf1	0.432185	0.827	0.934	9.98001e-24	alv mac	Etf1
Sptlc2	0.410198	0.825	0.944	1.02787e-23	alv mac	Sptlc2
Slc16a10	0.373269	0.481	0.749	1.09247e-23	alv mac	Slc16a10
Adrb2	0.49874	0.488	0.739	1.24695e-23	alv mac	Adrb2
Gm9530	0.100773	0.019	0.164	1.32141e-23	N.S.	NA
Endod1	-0.344103	0.553	0.213	1.52224e-23	mono mac	Endod1
Ptpn6	0.436969	0.966	0.976	1.57794e-23	alv mac	Ptpn6
Golm1	0.259811	0.337	0.641	1.59021e-23	alv mac	Golm1
Ubd	-1.45115	0.323	0.003	1.60223e-23	mono mac	Ubd
Cib2	0.35064	0.459	0.77	1.72909e-23	alv mac	Cib2
Dgkg	0.09259	0.023	0.178	1.75153e-23	N.S.	NA
Ywhag	0.434696	0.861	0.951	1.75586e-23	alv mac	Ywhag
Cldn1	0.097438	0.005	0.111	1.91928e-23	N.S.	NA
Psmb7	0.472993	0.846	0.923	1.95415e-23	alv mac	Psmb7
Samhd1	0.498904	0.961	0.976	2.12706e-23	alv mac	Samhd1
Mtpn	0.465527	0.959	0.979	2.28642e-23	alv mac	Mtpn
Plxdc2	0.284223	0.314	0.638	2.38055e-23	alv mac	Plxdc2
Mrpl17	0.348825	0.743	0.878	2.41218e-23	alv mac	Mrpl17
Ythdf1	0.328996	0.413	0.69	2.69155e-23	alv mac	Ythdf1
Slc43a2	-0.446068	0.785	0.54	3.4119e-23	mono mac	Slc43a2
Pdlim7	0.372393	0.459	0.721	3.41564e-23	alv mac	Pdlim7
Slfn9	0.326316	0.1	0.331	3.42235e-23	alv mac	Slfn9
Tgfbr2	0.45298	0.831	0.92	3.6925e-23	alv mac	Tgfbr2
Mov10	0.258591	0.213	0.488	3.74344e-23	alv mac	Mov10
Ech1	0.421826	0.767	0.899	3.92081e-23	alv mac	Ech1
Neurl3	-0.474622	0.661	0.328	4.36901e-23	mono mac	Neurl3
Ifitm2	-0.492236	0.943	0.822	4.53403e-23	mono mac	Ifitm2
Psmb4	0.455728	0.954	0.976	4.58285e-23	alv mac	Psmb4
Bub1b	0.304765	0.321	0.61	5.45647e-23	alv mac	Bub1b
Clec12a	-0.502225	0.945	0.791	5.56702e-23	mono mac	Clec12a
Epsti1	0.542499	0.736	0.861	7.54338e-23	alv mac	Epsti1
Aldh3b1	0.401547	0.711	0.85	1.00826e-22	alv mac	Aldh3b1
Ift172	-0.253264	0.462	0.115	1.01774e-22	mono mac	Ift172
Pros1	0.404487	0.393	0.659	1.03323e-22	alv mac	Pros1
Cnn3	-0.296408	0.39	0.056	1.10936e-22	mono mac	Cnn3
Clec4b1	0.177405	0.073	0.289	1.16344e-22	N.S.	NA
Oaf	0.0798002	0.019	0.16	1.21207e-22	N.S.	NA
Hr	0.10421	0.015	0.146	1.26718e-22	N.S.	NA
Ccl17	0.512957	0.024	0.174	1.27027e-22	alv mac	Ccl17
Ppp2ca	0.407021	0.94	0.972	1.39868e-22	alv mac	Ppp2ca
Add3	0.318844	0.358	0.659	1.45925e-22	alv mac	Add3
Cdk14	0.305121	0.323	0.627	1.55924e-22	alv mac	Cdk14
Cndp2	0.431505	0.956	0.986	1.57646e-22	alv mac	Cndp2
Ap3m1	0.281779	0.405	0.679	1.58213e-22	alv mac	Ap3m1
Gm10076	-0.447059	0.994	0.99	1.59677e-22	mono mac	Gm10076
Nus1	0.446019	0.881	0.937	1.62571e-22	alv mac	Nus1
Plpp1	0.283931	0.252	0.54	1.71373e-22	alv mac	Plpp1
Sec14l2	0.0571413	0.005	0.108	1.71634e-22	N.S.	NA
Dmd	0.0962591	0.017	0.153	1.7953e-22	N.S.	NA
Cflar	0.608217	0.796	0.916	2.1823e-22	alv mac	Cflar
Emp1	0.5199	0.354	0.655	2.24769e-22	alv mac	Emp1
Hck	0.514154	0.927	0.951	2.37009e-22	alv mac	Hck
Psma2	0.401893	0.974	0.969	2.48388e-22	alv mac	Psma2
Tcim	0.162274	0.024	0.174	2.48813e-22	N.S.	NA
Htr2b	-0.316254	0.312	0.003	2.59682e-22	mono mac	Htr2b
Eef1e1	0.295523	0.401	0.676	2.60353e-22	alv mac	Eef1e1
Aoah	-0.365942	0.706	0.341	2.69481e-22	mono mac	Aoah
Galnt1	-0.372557	0.812	0.617	2.89882e-22	mono mac	Galnt1
Ankfy1	0.331308	0.57	0.787	3.12565e-22	alv mac	Ankfy1
Cmpk1	0.407016	0.921	0.965	3.40359e-22	alv mac	Cmpk1
H2-Oa	-0.37628	0.378	0.052	3.49795e-22	mono mac	H2-Oa
Ctsd	-0.686492	1	1	3.50598e-22	mono mac	Ctsd
Scml4	0.0819966	0.014	0.143	3.63319e-22	N.S.	NA
Tmco3	0.360269	0.494	0.746	3.67034e-22	alv mac	Tmco3
Tob2	0.46214	0.662	0.857	3.71371e-22	alv mac	Tob2
Gm16181	0.0816772	0.026	0.181	3.72273e-22	N.S.	NA
Parp14	0.545193	0.625	0.812	3.81337e-22	alv mac	Parp14
Gpr55	0.16199	0.05	0.237	4.16409e-22	N.S.	NA
Rnf34	0.29737	0.382	0.659	4.64763e-22	alv mac	Rnf34
Guca1a	-0.289059	0.528	0.195	4.80345e-22	mono mac	Guca1a
Alas1	0.452483	0.866	0.983	5.20495e-22	alv mac	Alas1
Arhgap10	-0.285007	0.595	0.254	5.68879e-22	mono mac	Arhgap10
Pdgfc	0.20762	0.213	0.516	6.89344e-22	N.S.	NA
U2af1	0.35957	0.808	0.895	7.51908e-22	alv mac	U2af1
Il1rap	0.333733	0.217	0.481	7.85127e-22	alv mac	Il1rap
Gk	0.442794	0.511	0.753	7.85463e-22	alv mac	Gk
Acads	0.311446	0.516	0.78	7.99666e-22	alv mac	Acads
Cyfip2	-0.273371	0.587	0.226	8.30314e-22	mono mac	Cyfip2
Cox6a1	0.339886	0.972	0.976	8.62321e-22	alv mac	Cox6a1
Gfod1	0.156678	0.102	0.338	8.89285e-22	N.S.	NA
Tmem14c	0.379348	0.982	0.993	9.11501e-22	alv mac	Tmem14c
Ryr1	0.0915309	0.043	0.22	9.5698e-22	N.S.	NA
Gpr132	-0.285285	0.481	0.132	1.04193e-21	mono mac	Gpr132
Actn1	0.489361	0.81	0.934	1.07243e-21	alv mac	Actn1
Rab1a	0.376803	0.93	0.965	1.13411e-21	alv mac	Rab1a
Mgst3	0.411312	0.543	0.749	1.18403e-21	alv mac	Mgst3
Tspan4	-0.302417	0.6	0.265	1.21225e-21	mono mac	Tspan4
Map7d3	0.125135	0.043	0.22	1.66332e-21	N.S.	NA
Ewsr1	0.403504	0.823	0.93	1.71916e-21	alv mac	Ewsr1
Bak1	0.420772	0.649	0.822	1.75392e-21	alv mac	Bak1
Gsto1	0.367686	0.78	0.913	1.75697e-21	alv mac	Gsto1
Kctd12b	0.224228	0.14	0.394	1.78917e-21	N.S.	NA
Zfp36l2	0.63914	0.926	0.969	1.80727e-21	alv mac	Zfp36l2
Fam118b	0.232162	0.299	0.585	1.83465e-21	N.S.	NA
Mlkl	0.293874	0.282	0.551	1.89735e-21	alv mac	Mlkl
Cd86	-0.426167	0.814	0.516	1.99429e-21	mono mac	Cd86
Camk2g	0.226218	0.24	0.516	2.03599e-21	N.S.	NA
Mcts2	0.0665786	0.015	0.143	2.03896e-21	N.S.	NA
Flrt3	0.27546	0.06	0.254	2.19067e-21	alv mac	Flrt3
Anxa6	-0.351947	0.77	0.498	2.26308e-21	mono mac	Anxa6
Lima1	0.463426	0.615	0.815	2.4305e-21	alv mac	Lima1
Cyth3	0.362662	0.646	0.85	3.04971e-21	alv mac	Cyth3
Prag1	0.171026	0.142	0.401	3.65622e-21	N.S.	NA
Taldo1	0.346202	0.986	0.972	3.7183e-21	alv mac	Taldo1
Tnfrsf12a	0.264385	0.213	0.491	3.82094e-21	alv mac	Tnfrsf12a
Shtn1	0.406858	0.882	0.944	4.31643e-21	alv mac	Shtn1
Flot2	0.323673	0.55	0.787	4.3418e-21	alv mac	Flot2
Ube2n	0.347395	0.77	0.882	4.66289e-21	alv mac	Ube2n
Coro2b	0.104858	0.011	0.129	4.74745e-21	N.S.	NA
Slc25a25	0.355976	0.335	0.603	4.86129e-21	alv mac	Slc25a25
Ncln	0.353938	0.607	0.812	5.11909e-21	alv mac	Ncln
Ankrd13b	0.0772941	0.016	0.143	5.19769e-21	N.S.	NA
Rcbtb2	-0.392901	0.827	0.62	5.22052e-21	mono mac	Rcbtb2
Emc8	0.316582	0.614	0.812	5.55035e-21	alv mac	Emc8
Mtln	-0.355416	0.858	0.638	5.92293e-21	mono mac	Mtln
Tpt1	-0.319205	1	1	6.48843e-21	mono mac	Tpt1
Mgst1	-0.479362	0.964	0.958	6.50177e-21	mono mac	Mgst1
Trem3	0.120586	0.059	0.251	7.91425e-21	N.S.	NA
Psmc5	0.380524	0.82	0.902	7.93197e-21	alv mac	Psmc5
Slu7	0.293259	0.542	0.777	8.33837e-21	alv mac	Slu7
Plpp3	-0.505728	0.611	0.293	9.11717e-21	mono mac	Plpp3
Fcgrt	0.421097	0.489	0.746	1.16674e-20	alv mac	Fcgrt
Wdr1	0.407436	0.9	0.944	1.24713e-20	alv mac	Wdr1
Hnrnpab	0.41748	0.957	0.976	1.30392e-20	alv mac	Hnrnpab
Pmp22	-0.610695	0.577	0.275	1.32098e-20	mono mac	Pmp22
Sestd1	-0.21684	0.399	0.08	1.58731e-20	N.S.	NA
Cox6c	-0.346464	0.998	0.99	1.70607e-20	mono mac	Cox6c
Cd93	-0.455462	0.738	0.443	1.70767e-20	mono mac	Cd93
Aldh18a1	0.155365	0.11	0.341	1.74513e-20	N.S.	NA
Cdkn1a	0.537465	0.883	0.979	1.74911e-20	alv mac	Cdkn1a
Cops5	0.369081	0.679	0.833	1.80679e-20	alv mac	Cops5
Nmi	0.34376	0.573	0.78	1.8348e-20	alv mac	Nmi
Ifi206	0.460762	0.156	0.39	2.05725e-20	alv mac	Ifi206
Nop58	0.416578	0.511	0.749	2.15898e-20	alv mac	Nop58
Ggnbp2	0.422805	0.826	0.923	2.25446e-20	alv mac	Ggnbp2
St3gal4	0.257748	0.355	0.638	2.41718e-20	alv mac	St3gal4
Srsf3	0.372378	0.926	0.955	2.57689e-20	alv mac	Srsf3
Elovl6	0.288446	0.093	0.303	2.67334e-20	alv mac	Elovl6
Zcchc14	0.154473	0.087	0.303	2.68843e-20	N.S.	NA
Epb41l1	0.14553	0.125	0.369	2.80897e-20	N.S.	NA
Syt11	-0.307248	0.486	0.167	2.89209e-20	mono mac	Syt11
Il13ra1	0.362161	0.644	0.833	3.00047e-20	alv mac	Il13ra1
Sumo2	0.327852	0.958	0.983	3.06093e-20	alv mac	Sumo2
Ppt2	0.395143	0.757	0.892	3.48635e-20	alv mac	Ppt2
Ethe1	-0.276183	0.548	0.23	3.50789e-20	mono mac	Ethe1
Hist1h1c	-0.501087	0.744	0.446	3.55162e-20	mono mac	Hist1h1c
Serpina3n	0.0825826	0.016	0.139	4.02725e-20	N.S.	NA
Lyn	0.38254	0.969	0.976	4.39643e-20	alv mac	Lyn
Hsp90aa1	0.443016	0.97	0.993	4.50534e-20	alv mac	Hsp90aa1
Ctsb	-0.49748	1	1	4.54982e-20	mono mac	Ctsb
Smad1	0.316142	0.447	0.704	4.81778e-20	alv mac	Smad1
Rps3a1	-0.323628	0.999	0.993	4.84868e-20	mono mac	Rps3a1
Ppp1ca	0.293717	0.98	0.972	5.17496e-20	alv mac	Ppp1ca
Dmxl2	0.504412	0.843	0.93	5.18229e-20	alv mac	Dmxl2
Sh3pxd2b	0.447669	0.794	0.944	5.27904e-20	alv mac	Sh3pxd2b
Tlr12	-0.230142	0.284	0	5.60748e-20	N.S.	NA
Ptbp1	0.405258	0.754	0.916	5.60956e-20	alv mac	Ptbp1
Mpp1	0.387273	0.907	0.951	5.74245e-20	alv mac	Mpp1
Sdf4	-0.349976	0.957	0.927	6.61667e-20	mono mac	Sdf4
Emc6	0.355382	0.725	0.864	6.79372e-20	alv mac	Emc6
Ran	0.399514	0.95	0.962	7.25444e-20	alv mac	Ran
Nos2	-1.29061	0.319	0.024	7.27328e-20	mono mac	Nos2
Atp6ap2	0.329611	0.957	0.983	8.60265e-20	alv mac	Atp6ap2
Pfkl	-0.380676	0.734	0.502	9.34143e-20	mono mac	Pfkl
Pde4d	0.203337	0.169	0.418	9.82371e-20	N.S.	NA
Mapk3	0.376863	0.9	0.958	1.00499e-19	alv mac	Mapk3
Arl5c	-0.274161	0.385	0.077	1.0078e-19	mono mac	Arl5c
Pag1	0.441271	0.629	0.812	1.02153e-19	alv mac	Pag1
Vkorc1l1	0.260599	0.349	0.617	1.05446e-19	alv mac	Vkorc1l1
Ddx39b	0.400177	0.787	0.902	1.06214e-19	alv mac	Ddx39b
Baiap2	-0.274376	0.408	0.087	1.28761e-19	mono mac	Baiap2
Colgalt1	0.368149	0.954	0.976	1.28907e-19	alv mac	Colgalt1
Slc27a1	-0.320764	0.673	0.38	1.29265e-19	mono mac	Slc27a1
Agps	0.332402	0.548	0.763	1.54095e-19	alv mac	Agps
Prpf40a	0.377227	0.895	0.965	1.56421e-19	alv mac	Prpf40a
Fosl2	0.566309	0.777	0.916	1.71235e-19	alv mac	Fosl2
Rab32	0.420638	0.831	0.927	2.05813e-19	alv mac	Rab32
Cyp4f16	0.281029	0.341	0.603	2.22261e-19	alv mac	Cyp4f16
Maff	0.443438	0.638	0.815	2.22757e-19	alv mac	Maff
Ddx6	0.384129	0.88	0.951	2.23846e-19	alv mac	Ddx6
Lcp2	0.401499	0.816	0.895	2.41974e-19	alv mac	Lcp2
Ppm1j	0.0963917	0.028	0.174	2.50767e-19	N.S.	NA
2007-09-01	0.348162	0.903	0.951	2.51546e-19	alv mac	2007-09-01
Arhgap30	0.37473	0.844	0.937	2.51776e-19	alv mac	Arhgap30
Rem1	0.0746613	0.014	0.132	2.54728e-19	N.S.	NA
Hsd17b12	0.386397	0.844	0.941	2.60056e-19	alv mac	Hsd17b12
Ptgfrn	0.34624	0.518	0.801	2.74245e-19	alv mac	Ptgfrn
Mak	0.170349	0.142	0.383	2.89811e-19	N.S.	NA
Reg3g	0.0513031	0.004	0.094	3.00679e-19	N.S.	NA
Lars2	0.565139	0.998	0.993	3.09642e-19	alv mac	Lars2
Mapkapk2	0.381175	0.889	0.944	3.38474e-19	alv mac	Mapkapk2
Xrcc5	0.195845	0.153	0.39	3.58435e-19	N.S.	NA
Phyhd1	-0.209082	0.325	0.035	3.60176e-19	N.S.	NA
Adamts2	0.0820002	0.021	0.153	3.60834e-19	N.S.	NA
Adam15	-0.369247	0.835	0.645	3.66401e-19	mono mac	Adam15
Trpv2	0.377151	0.771	0.885	3.91897e-19	alv mac	Trpv2
C2cd2l	0.328609	0.491	0.746	4.30778e-19	alv mac	C2cd2l
Spsb1	-0.249224	0.408	0.098	4.51833e-19	N.S.	NA
Lmnb1	0.420524	0.435	0.7	4.52556e-19	alv mac	Lmnb1
Ttyh2	0.285361	0.394	0.666	4.60109e-19	alv mac	Ttyh2
Cdc14b	0.151671	0.123	0.355	4.84397e-19	N.S.	NA
Ehd1	0.388978	0.716	0.895	4.90555e-19	alv mac	Ehd1
Cdo1	-0.707543	0.351	0.059	5.40085e-19	mono mac	Cdo1
Tdrd7	0.309255	0.371	0.624	5.65886e-19	alv mac	Tdrd7
Ebna1bp2	0.312101	0.583	0.77	5.9888e-19	alv mac	Ebna1bp2
Ap5s1	0.25551	0.341	0.603	6.12526e-19	alv mac	Ap5s1
Lamtor4	-0.36937	0.958	0.906	6.18527e-19	mono mac	Lamtor4
Hk3	-0.455087	0.714	0.481	6.81199e-19	mono mac	Hk3
Hopx	-0.324114	0.609	0.289	6.99464e-19	mono mac	Hopx
Gkap1	-0.231482	0.463	0.143	7.09373e-19	N.S.	NA
Arpc4	0.343344	0.951	0.965	8.24506e-19	alv mac	Arpc4
Ltbp3	-0.206466	0.334	0.042	8.87455e-19	N.S.	NA
Rad23a	0.344839	0.681	0.84	9.01184e-19	alv mac	Rad23a
Mamld1	0.10507	0.045	0.209	9.52795e-19	N.S.	NA
Slc22a18	0.111833	0.057	0.237	9.69699e-19	N.S.	NA
Selenos	0.367183	0.947	0.972	9.85233e-19	alv mac	Selenos
Osbpl3	-0.325782	0.681	0.394	9.93026e-19	mono mac	Osbpl3
Dock10	0.436721	0.902	0.969	1.16376e-18	alv mac	Dock10
Gm13546	0.0624758	0.007	0.105	1.22674e-18	N.S.	NA
Grcc10	-0.371982	0.957	0.878	1.30119e-18	mono mac	Grcc10
Cmbl	0.0872062	0.023	0.157	1.37393e-18	N.S.	NA
Usp22	0.281112	0.394	0.662	1.46227e-18	alv mac	Usp22
Stk17b	0.419108	0.859	0.937	1.49486e-18	alv mac	Stk17b
Ypel3	-0.371438	0.844	0.617	1.62133e-18	mono mac	Ypel3
Hnrnpd	0.398196	0.814	0.899	1.64417e-18	alv mac	Hnrnpd
Sqstm1	0.452132	0.961	0.965	1.65938e-18	alv mac	Sqstm1
Ephx1	-0.321688	0.4	0.094	1.69899e-18	mono mac	Ephx1
Galc	-0.277924	0.557	0.251	1.83271e-18	mono mac	Galc
Atraid	-0.336314	0.876	0.7	1.86535e-18	mono mac	Atraid
Eif4h	0.331068	0.861	0.944	1.92905e-18	alv mac	Eif4h
Eepd1	0.323298	0.429	0.69	2.16637e-18	alv mac	Eepd1
Rps17	-0.302915	0.997	0.993	2.33748e-18	mono mac	Rps17
5033406O09Rik	0.0811086	0.014	0.129	2.37558e-18	N.S.	NA
Fam168a	0.341797	0.586	0.784	2.50901e-18	alv mac	Fam168a
Pcmt1	0.316825	0.689	0.836	2.52148e-18	alv mac	Pcmt1
Tgfb1	0.333033	0.954	0.983	2.61256e-18	alv mac	Tgfb1
Psma1	0.36072	0.914	0.965	2.71892e-18	alv mac	Psma1
Cttn	0.133987	0.061	0.24	2.76569e-18	N.S.	NA
Nck1	0.359233	0.67	0.868	2.80651e-18	alv mac	Nck1
Tmem120a	0.251429	0.331	0.603	2.8068e-18	alv mac	Tmem120a
Arrb1	-0.247076	0.499	0.188	3.1199e-18	N.S.	NA
Cox6b2	0.135371	0.063	0.251	3.18666e-18	N.S.	NA
Slc29a3	-0.346635	0.772	0.533	3.35597e-18	mono mac	Slc29a3
Rpl6	-0.310675	0.996	1	3.45884e-18	mono mac	Rpl6
Pvt1	0.0923299	0.055	0.233	3.58932e-18	N.S.	NA
Nrp1	-0.39116	0.745	0.47	3.69923e-18	mono mac	Nrp1
Commd7	0.305475	0.69	0.854	3.91549e-18	alv mac	Commd7
Dstn	0.40609	0.952	0.979	3.91993e-18	alv mac	Dstn
Stx2	-0.261211	0.53	0.216	4.09781e-18	mono mac	Stx2
Top1	0.484451	0.955	0.969	4.17573e-18	alv mac	Top1
Dpm3	-0.342155	0.896	0.749	4.26679e-18	mono mac	Dpm3
Cct7	0.344909	0.851	0.92	4.56217e-18	alv mac	Cct7
Plin3	0.364741	0.735	0.868	4.57925e-18	alv mac	Plin3
Prox1	0.0702836	0.009	0.108	4.59709e-18	N.S.	NA
Slk	0.435897	0.743	0.882	4.75945e-18	alv mac	Slk
Ckap2l	0.339438	0.077	0.265	4.92119e-18	alv mac	Ckap2l
Rgs14	0.197186	0.188	0.439	5.02836e-18	N.S.	NA
Srebf1	0.238371	0.378	0.648	5.04574e-18	N.S.	NA
Ddx46	0.386942	0.755	0.871	5.36687e-18	alv mac	Ddx46
Gm47507	0.0979735	0.033	0.181	5.62101e-18	N.S.	NA
Sh3bp5	0.262073	0.347	0.641	5.62394e-18	alv mac	Sh3bp5
Akap5	0.092142	0.023	0.153	6.16098e-18	N.S.	NA
Bmyc	-0.214363	0.308	0.031	6.28381e-18	N.S.	NA
Hnrnpl	0.394065	0.799	0.93	6.48132e-18	alv mac	Hnrnpl
Gm6377	0.349147	0.365	0.634	7.04028e-18	alv mac	Gm6377
Atp13a3	0.46998	0.728	0.871	7.46453e-18	alv mac	Atp13a3
Pdcd6ip	0.325454	0.947	0.969	7.47996e-18	alv mac	Pdcd6ip
Pcna	0.462409	0.859	0.923	7.86888e-18	alv mac	Pcna
Gng10	-0.34278	0.765	0.544	7.93712e-18	mono mac	Gng10
Mvp	0.350239	0.852	0.906	8.36971e-18	alv mac	Mvp
Orai1	0.368108	0.73	0.85	9.0309e-18	alv mac	Orai1
G3bp1	0.387352	0.855	0.93	9.13414e-18	alv mac	G3bp1
Atp6v0a1	0.359543	0.632	0.833	9.23939e-18	alv mac	Atp6v0a1
Cyp2c69	0.0674723	0	0.066	9.83621e-18	N.S.	NA
Ass1	-0.374993	0.896	0.568	1.01914e-17	mono mac	Ass1
Chka	0.796121	0.668	0.812	1.15246e-17	alv mac	Chka
Ndufa13	-0.334669	0.989	0.983	1.31561e-17	mono mac	Ndufa13
Stk10	0.33403	0.54	0.801	1.33963e-17	alv mac	Stk10
Acat1	0.294588	0.459	0.693	1.3757e-17	alv mac	Acat1
Arhgap15	-0.278024	0.509	0.195	1.5258e-17	mono mac	Arhgap15
Ccnl1	0.523377	0.933	0.979	1.5974e-17	alv mac	Ccnl1
Elovl5	0.265358	0.389	0.645	1.60562e-17	alv mac	Elovl5
Neat1	0.762866	0.87	0.951	1.68458e-17	alv mac	Neat1
Ftl1	-0.414655	1	1	1.84948e-17	mono mac	Ftl1
Pianp	-0.332626	0.288	0.021	1.86686e-17	mono mac	Pianp
Specc1l	-0.358162	0.624	0.376	1.88248e-17	mono mac	Specc1l
Rpl5	-0.349134	0.997	0.986	1.90148e-17	mono mac	Rpl5
Zfp992	0.264701	0.382	0.631	1.90869e-17	alv mac	Zfp992
Selenom	-0.35251	0.398	0.115	1.95028e-17	mono mac	Selenom
P3h3	-0.205157	0.34	0.052	1.95821e-17	N.S.	NA
Acy3	0.0473661	0.01	0.111	2.05805e-17	N.S.	NA
Zfp467	-0.18081	0.322	0.045	2.06216e-17	N.S.	NA
Irs2	0.633067	0.681	0.84	2.07337e-17	alv mac	Irs2
Susd3	-0.180203	0.292	0.021	2.07669e-17	N.S.	NA
Mark2	0.346605	0.725	0.878	2.09991e-17	alv mac	Mark2
Dync1h1	0.448234	0.913	0.958	2.10937e-17	alv mac	Dync1h1
Pnpla5	0.0347615	0.001	0.07	2.11617e-17	N.S.	NA
Ubald2	0.391979	0.776	0.861	2.14238e-17	alv mac	Ubald2
Tpd52	0.320262	0.938	0.965	2.35538e-17	alv mac	Tpd52
Cct5	0.350709	0.867	0.927	2.3555e-17	alv mac	Cct5
Kif5b	0.329806	0.926	0.965	2.41911e-17	alv mac	Kif5b
Uqcr10	-0.34212	0.988	0.976	2.50126e-17	mono mac	Uqcr10
Taf10	0.339186	0.927	0.958	2.524e-17	alv mac	Taf10
Capg	0.446069	0.992	0.99	2.70904e-17	alv mac	Capg
Banp	0.344592	0.216	0.453	2.81344e-17	alv mac	Banp
Scgb3a1	0.0741585	0.009	0.108	2.85724e-17	N.S.	NA
Atp11b	0.394758	0.675	0.836	3.31134e-17	alv mac	Atp11b
Rpl24	-0.313661	0.999	0.993	3.45264e-17	mono mac	Rpl24
Csprs	0.128905	0.045	0.202	3.59006e-17	N.S.	NA
Serpine1	0.57697	0.539	0.808	3.84921e-17	alv mac	Serpine1
Klhl9	0.367438	0.549	0.742	3.87168e-17	alv mac	Klhl9
Slc7a5	0.12442	0.065	0.244	3.87994e-17	N.S.	NA
Mcee	-0.267371	0.7	0.443	3.88446e-17	mono mac	Mcee
Hspa5	0.557601	0.987	1	4.17536e-17	alv mac	Hspa5
Rtcb	-0.356148	0.89	0.753	4.21977e-17	mono mac	Rtcb
Uqcr11	-0.323409	0.986	0.958	4.63262e-17	mono mac	Uqcr11
Rps11	-0.31565	0.998	0.997	4.75397e-17	mono mac	Rps11
Trip12	0.358434	0.812	0.909	4.84858e-17	alv mac	Trip12
Bpifa1	0.0541113	0.002	0.077	4.90513e-17	N.S.	NA
Gm49698	0.049298	0.002	0.077	4.90513e-17	N.S.	NA
Gm32849	0.0532511	0.004	0.087	5.23205e-17	N.S.	NA
Tmem238	0.276152	0.398	0.662	5.61363e-17	alv mac	Tmem238
Palld	-0.200593	0.315	0.038	5.64943e-17	N.S.	NA
Sub1	-0.384896	0.986	0.962	5.70396e-17	mono mac	Sub1
Rpl22l1	-0.375586	0.981	0.937	5.90777e-17	mono mac	Rpl22l1
Reps2	0.181365	0.155	0.387	6.44435e-17	N.S.	NA
Gmds	0.250406	0.288	0.53	6.49209e-17	alv mac	Gmds
Hdac4	0.306193	0.441	0.693	6.54917e-17	alv mac	Hdac4
Eid2	0.0666309	0.022	0.146	6.70612e-17	N.S.	NA
2001-03-01	0.380456	0.754	0.899	6.76583e-17	alv mac	2001-03-01
Enpp1	0.239005	0.254	0.512	6.79375e-17	N.S.	NA
Srsf6	0.361812	0.767	0.889	6.91904e-17	alv mac	Srsf6
Prnp	-0.219766	0.368	0.08	7.28005e-17	N.S.	NA
Nkiras2	0.262332	0.364	0.606	7.36458e-17	alv mac	Nkiras2
Mob1a	0.343347	0.922	0.951	7.5663e-17	alv mac	Mob1a
Iqsec1	0.372031	0.817	0.944	7.71163e-17	alv mac	Iqsec1
Nod1	0.238052	0.284	0.54	8.07669e-17	N.S.	NA
Sp110	0.400088	0.714	0.857	9.24967e-17	alv mac	Sp110
Tspan5	0.235158	0.363	0.631	1.05607e-16	N.S.	NA
Tbc1d9	0.387829	0.802	0.916	1.07512e-16	alv mac	Tbc1d9
Ets2	0.394639	0.811	0.948	1.09577e-16	alv mac	Ets2
Atp5k	-0.357584	0.988	0.962	1.12113e-16	mono mac	Atp5k
Homer1	0.2702	0.343	0.603	1.13481e-16	alv mac	Homer1
Sfxn3	0.292853	0.477	0.711	1.161e-16	alv mac	Sfxn3
Ttc39a	0.0581982	0.015	0.125	1.17643e-16	N.S.	NA
Tmem263	0.088467	0.048	0.206	1.18933e-16	N.S.	NA
AB124611	-0.31331	0.697	0.39	1.19146e-16	mono mac	AB124611
Dlgap5	0.0600222	0.022	0.146	1.20243e-16	N.S.	NA
Aloxe3	0.0583991	0.014	0.122	1.2742e-16	N.S.	NA
Nlrp3	0.535489	0.784	0.913	1.3048e-16	alv mac	Nlrp3
Cideb	0.104118	0.049	0.209	1.35127e-16	N.S.	NA
Slc31a1	-0.332521	0.73	0.516	1.37046e-16	mono mac	Slc31a1
Calu	0.345982	0.685	0.85	1.42178e-16	alv mac	Calu
Slc25a22	0.204798	0.184	0.422	1.48844e-16	N.S.	NA
Ikzf1	0.336963	0.631	0.836	1.49563e-16	alv mac	Ikzf1
Trerf1	0.18758	0.179	0.436	1.57826e-16	N.S.	NA
Abca1	-0.604097	0.749	0.488	1.58544e-16	mono mac	Abca1
Gga2	-0.277741	0.637	0.38	1.66927e-16	mono mac	Gga2
Sptssa	-0.34667	0.882	0.763	1.69613e-16	mono mac	Sptssa
P4hb	0.377184	0.951	0.986	1.87806e-16	alv mac	P4hb
Psme2	0.548158	0.958	0.976	2.01574e-16	alv mac	Psme2
Spry1	0.0968414	0.029	0.164	2.16035e-16	N.S.	NA
Gars	0.346919	0.727	0.871	2.17171e-16	alv mac	Gars
Zdhhc5	0.333466	0.533	0.739	2.36639e-16	alv mac	Zdhhc5
Puf60	0.294593	0.53	0.753	2.40858e-16	alv mac	Puf60
Ppp3r1	0.335707	0.748	0.875	2.44401e-16	alv mac	Ppp3r1
Bola2	-0.347524	0.981	0.941	2.48295e-16	mono mac	Bola2
Lpgat1	-0.264086	0.622	0.334	2.50278e-16	mono mac	Lpgat1
Hsd17b11	-0.312905	0.85	0.69	2.6151e-16	mono mac	Hsd17b11
M	0.0927173	0.001	0.066	2.79329e-16	N.S.	NA
Zfp729b	0.142089	0.124	0.341	2.84611e-16	N.S.	NA
Psmc6	0.329725	0.883	0.934	2.90346e-16	alv mac	Psmc6
Ifrd1	0.552814	0.918	0.976	3.03391e-16	alv mac	Ifrd1
mt-Co2	-0.370017	0.996	1	3.19241e-16	mono mac	mt-Co2
Elavl1	0.280816	0.703	0.85	3.30165e-16	alv mac	Elavl1
Cxcr1	0.087698	0.011	0.111	3.34468e-16	N.S.	NA
Cxcl15	0.180243	0.174	0.408	3.4346e-16	N.S.	NA
Irgm1	0.532848	0.605	0.808	3.47432e-16	alv mac	Irgm1
Zc3hav1	0.398177	0.722	0.882	3.5617e-16	alv mac	Zc3hav1
Rin3	0.272549	0.418	0.655	3.56614e-16	alv mac	Rin3
Dbi	0.456133	0.969	0.979	3.68894e-16	alv mac	Dbi
Acaa2	0.311608	0.604	0.774	3.68965e-16	alv mac	Acaa2
Pigs	0.269056	0.539	0.749	3.70035e-16	alv mac	Pigs
Naip1	0.0813292	0.021	0.139	3.75672e-16	N.S.	NA
Pqlc3	0.333129	0.737	0.85	3.7796e-16	alv mac	Pqlc3
Selenow	0.654636	0.93	0.941	3.79662e-16	alv mac	Selenow
Abcc3	-0.193777	0.304	0.042	3.8672e-16	N.S.	NA
Qsox2	0.126533	0.097	0.296	3.89782e-16	N.S.	NA
Laptm4b	0.185155	0.204	0.446	3.9983e-16	N.S.	NA
Igha	-0.16448	0.257	0.007	4.03936e-16	N.S.	NA
Sipa1l3	0.229285	0.346	0.596	4.09065e-16	N.S.	NA
Dhdh	-0.155789	0.293	0.031	4.50059e-16	N.S.	NA
Agrn	0.155954	0.105	0.303	4.51634e-16	N.S.	NA
F730043M19Rik	0.149347	0.072	0.251	4.70368e-16	N.S.	NA
Tradd	0.23297	0.372	0.613	4.80001e-16	N.S.	NA
Dnaja2	0.329051	0.859	0.927	5.05669e-16	alv mac	Dnaja2
Ap2m1	0.308723	0.883	0.944	5.36655e-16	alv mac	Ap2m1
Hdac1	0.286214	0.588	0.774	5.80457e-16	alv mac	Hdac1
Eid1	-0.330869	0.716	0.456	6.16815e-16	mono mac	Eid1
Cyba	-0.341787	1	1	6.32792e-16	mono mac	Cyba
Prelid3b	0.287154	0.573	0.76	6.36784e-16	alv mac	Prelid3b
Lcn2	0.229297	0.198	0.439	6.47251e-16	N.S.	NA
Psmb5	0.441854	0.94	0.962	6.60994e-16	alv mac	Psmb5
Tctex1d2	-0.27425	0.681	0.383	6.7682e-16	mono mac	Tctex1d2
Gnai3	0.347814	0.735	0.878	6.86819e-16	alv mac	Gnai3
Slc6a6	0.42065	0.964	0.976	6.87369e-16	alv mac	Slc6a6
Hgs	0.276695	0.467	0.7	6.923e-16	alv mac	Hgs
Calm3	0.35604	0.959	0.972	6.97471e-16	alv mac	Calm3
Hcst	-0.323139	0.829	0.683	7.01471e-16	mono mac	Hcst
Akr1c13	0.208954	0.224	0.47	7.11123e-16	N.S.	NA
Tut7	0.41601	0.886	0.948	7.36587e-16	alv mac	Tut7
Picalm	0.433998	0.93	0.969	7.57645e-16	alv mac	Picalm
Tmem135	0.239982	0.42	0.672	8.35028e-16	N.S.	NA
Pigt	0.286778	0.489	0.704	8.76028e-16	alv mac	Pigt
Hic2	0.155721	0.116	0.321	8.88093e-16	N.S.	NA
Rere	-0.20165	0.428	0.143	8.91185e-16	N.S.	NA
Rxra	0.326379	0.621	0.808	9.03799e-16	alv mac	Rxra
Prrc2a	0.306535	0.735	0.889	9.48765e-16	alv mac	Prrc2a
Hnrnpdl	0.303601	0.78	0.902	9.84808e-16	alv mac	Hnrnpdl
Hmgcl	0.261506	0.514	0.735	1.00048e-15	alv mac	Hmgcl
Rrs1	0.225977	0.287	0.53	1.04028e-15	N.S.	NA
Urm1	0.238416	0.309	0.547	1.07838e-15	N.S.	NA
Nrm	0.08147	0.033	0.171	1.09143e-15	N.S.	NA
Romo1	-0.326971	0.975	0.955	1.15555e-15	mono mac	Romo1
Snx3	0.268971	0.955	0.969	1.1715e-15	alv mac	Snx3
Gpr162	-0.181952	0.251	0.007	1.20092e-15	N.S.	NA
Rassf1	0.305286	0.605	0.812	1.26874e-15	alv mac	Rassf1
Iah1	-0.318459	0.828	0.662	1.30208e-15	mono mac	Iah1
Gtpbp4	0.320404	0.71	0.895	1.33887e-15	alv mac	Gtpbp4
Trim21	0.164316	0.143	0.362	1.35057e-15	N.S.	NA
Ugcg	0.372383	0.593	0.791	1.36659e-15	alv mac	Ugcg
Capns1	0.305233	0.973	0.979	1.39464e-15	alv mac	Capns1
Pygl	0.444671	0.701	0.857	1.45849e-15	alv mac	Pygl
Phlpp1	-0.223427	0.547	0.261	1.46558e-15	N.S.	NA
Trim30c	0.149633	0.034	0.171	1.53362e-15	N.S.	NA
orf8	0.0501085	0	0.059	1.54436e-15	N.S.	NA
Gvin1	0.084876	0.046	0.199	1.65812e-15	N.S.	NA
Pik3cd	0.346207	0.471	0.704	1.67379e-15	alv mac	Pik3cd
Tnfsf13os	0.13675	0.098	0.293	1.68393e-15	N.S.	NA
Flnb	-0.178577	0.284	0.028	1.69246e-15	N.S.	NA
Sh3bp4	-0.15562	0.276	0.024	1.7015e-15	N.S.	NA
Igkc	-1.16737	0.515	0.233	1.74824e-15	mono mac	Igkc
Sftpc	0.422578	0.918	0.976	1.92445e-15	alv mac	Sftpc
Cdc42se1	0.317764	0.709	0.861	1.97054e-15	alv mac	Cdc42se1
Psme3	0.274586	0.533	0.742	2.05564e-15	alv mac	Psme3
Atp6v1g1	0.327166	0.991	0.983	2.08369e-15	alv mac	Atp6v1g1
Tstd3	0.173559	0.203	0.443	2.10627e-15	N.S.	NA
Sirpb1a	0.171984	0.206	0.456	2.10801e-15	N.S.	NA
Dynlrb1	0.356529	0.935	0.948	2.12381e-15	alv mac	Dynlrb1
Hccs	0.257145	0.356	0.603	2.20653e-15	alv mac	Hccs
Cfb	0.55756	0.94	0.986	2.24167e-15	alv mac	Cfb
Slc39a14	0.21646	0.255	0.505	2.26812e-15	N.S.	NA
Selenop	-0.56185	0.915	0.794	2.29333e-15	mono mac	Selenop
Rps27a	-0.284695	0.999	0.99	2.42223e-15	mono mac	Rps27a
Osbpl9	0.330909	0.732	0.882	2.45925e-15	alv mac	Osbpl9
Spink2	-0.229636	0.248	0.007	2.54396e-15	N.S.	NA
Ptges3	0.316005	0.957	0.979	2.56376e-15	alv mac	Ptges3
Sod3	0.102149	0.065	0.233	2.71947e-15	N.S.	NA
Acot4	0.0454964	0.009	0.101	2.80695e-15	N.S.	NA
Pfdn6	0.293434	0.731	0.843	2.85693e-15	alv mac	Pfdn6
Snx20	0.36127	0.894	0.941	2.92031e-15	alv mac	Snx20
Diaph2	0.421161	0.765	0.902	2.97692e-15	alv mac	Diaph2
Hipk2	0.371552	0.713	0.857	3.26191e-15	alv mac	Hipk2
Gas2l1	0.298102	0.57	0.777	3.29953e-15	alv mac	Gas2l1
Tmem38b	0.279479	0.538	0.763	3.36322e-15	alv mac	Tmem38b
Ngdn	0.253879	0.533	0.735	3.37892e-15	alv mac	Ngdn
Slc25a24	0.279049	0.474	0.714	3.53099e-15	alv mac	Slc25a24
Cct6a	0.326103	0.873	0.909	3.59914e-15	alv mac	Cct6a
Hook1	0.0756148	0.018	0.129	3.65687e-15	N.S.	NA
Cebpzos	-0.284518	0.644	0.387	3.84626e-15	mono mac	Cebpzos
Tlr1	-0.213848	0.336	0.073	4.05438e-15	N.S.	NA
Pqlc1	0.309061	0.455	0.697	4.06133e-15	alv mac	Pqlc1
Scly	-0.244107	0.515	0.237	4.2602e-15	N.S.	NA
Exosc3	0.229766	0.417	0.648	4.47537e-15	N.S.	NA
Zcchc2	0.297348	0.436	0.672	4.58856e-15	alv mac	Zcchc2
Scd1	0.245657	0.209	0.432	4.67561e-15	N.S.	NA
Ifnar1	-0.296751	0.66	0.408	4.84587e-15	mono mac	Ifnar1
Dynll1	0.478181	0.982	0.972	4.93319e-15	alv mac	Dynll1
Myo9a	0.362806	0.466	0.672	5.25314e-15	alv mac	Myo9a
Nme1	0.343355	0.927	0.976	5.34836e-15	alv mac	Nme1
Casp4	0.44169	0.688	0.836	5.42303e-15	alv mac	Casp4
Pfkfb4	0.28564	0.502	0.732	5.7528e-15	alv mac	Pfkfb4
Sypl	0.327506	0.803	0.92	5.75705e-15	alv mac	Sypl
Cd14	-0.630701	0.982	0.979	5.83103e-15	mono mac	Cd14
Cox17	0.392181	0.981	0.983	5.85223e-15	alv mac	Cox17
Alyref	0.299279	0.702	0.875	6.00389e-15	alv mac	Alyref
Cct8	0.303635	0.894	0.934	6.02799e-15	alv mac	Cct8
Btf3	0.265861	0.991	0.986	6.91629e-15	alv mac	Btf3
H2afy	0.323931	0.924	0.962	7.13276e-15	alv mac	H2afy
Nol12	0.28225	0.514	0.707	7.48949e-15	alv mac	Nol12
Rab3d	0.266304	0.419	0.652	7.76658e-15	alv mac	Rab3d
I830077J02Rik	0.210487	0.275	0.533	7.96331e-15	N.S.	NA
Mtdh	0.313234	0.964	0.972	8.19047e-15	alv mac	Mtdh
Ahr	-0.224783	0.356	0.087	8.55639e-15	N.S.	NA
Ctnnb1	0.354658	0.964	0.979	9.00346e-15	alv mac	Ctnnb1
Cxcl9	-2.47318	0.575	0.317	9.26646e-15	mono mac	Cxcl9
Cdc42bpb	0.2468	0.548	0.767	9.99083e-15	N.S.	NA
Arhgap9	0.267869	0.644	0.805	1.02338e-14	alv mac	Arhgap9
Tnfrsf1a	0.311205	0.865	0.941	1.02826e-14	alv mac	Tnfrsf1a
Adam22	0.0684962	0.031	0.16	1.02885e-14	N.S.	NA
Lpar6	-0.204114	0.336	0.077	1.04305e-14	N.S.	NA
Mical1	0.284106	0.493	0.721	1.10611e-14	alv mac	Mical1
Gm38335	-0.192083	0.25	0.014	1.16809e-14	N.S.	NA
Ly6i	-0.790787	0.752	0.491	1.17427e-14	mono mac	Ly6i
Sorl1	-0.219745	0.35	0.087	1.18399e-14	N.S.	NA
Kif21a	0.0532553	0.012	0.108	1.18862e-14	N.S.	NA
Bvht	-0.151974	0.268	0.024	1.22372e-14	N.S.	NA
Dnttip2	0.296219	0.724	0.885	1.26651e-14	alv mac	Dnttip2
Mgat4b	0.351811	0.695	0.826	1.38762e-14	alv mac	Mgat4b
Hnrnpul1	0.329869	0.755	0.875	1.47889e-14	alv mac	Hnrnpul1
Nr3c1	0.306991	0.752	0.878	1.54596e-14	alv mac	Nr3c1
Ehd4	0.343178	0.829	0.93	1.56333e-14	alv mac	Ehd4
6720489N17Rik	0.104752	0.054	0.209	1.57593e-14	N.S.	NA
Eif6	0.294846	0.838	0.909	1.59391e-14	alv mac	Eif6
Ppa1	0.270655	0.413	0.634	1.67133e-14	alv mac	Ppa1
Hspa9	0.297265	0.855	0.948	1.72349e-14	alv mac	Hspa9
Psma3	0.329381	0.976	0.976	1.88335e-14	alv mac	Psma3
Arf1	0.264171	0.982	0.983	1.93872e-14	alv mac	Arf1
Traf1	-0.266603	0.405	0.129	1.95604e-14	mono mac	Traf1
Xpo1	0.279426	0.563	0.774	1.96122e-14	alv mac	Xpo1
Gm28809	0.126977	0.09	0.275	2.06647e-14	N.S.	NA
Srp19	0.322063	0.773	0.882	2.11537e-14	alv mac	Srp19
Anp32a	0.2945	0.809	0.889	2.12524e-14	alv mac	Anp32a
Dusp3	0.348241	0.773	0.899	2.18426e-14	alv mac	Dusp3
B430306N03Rik	0.260156	0.156	0.352	2.24851e-14	alv mac	B430306N03Rik
Phb2	0.307647	0.866	0.934	2.3042e-14	alv mac	Phb2
Nap1l1	0.388613	0.957	0.976	2.32667e-14	alv mac	Nap1l1
Tmem205	-0.280761	0.81	0.603	2.36855e-14	mono mac	Tmem205
Pik3r6	0.225133	0.349	0.582	2.60375e-14	N.S.	NA
Senp2	0.331225	0.736	0.875	2.68073e-14	alv mac	Senp2
Zfp704	-0.239301	0.415	0.15	2.73962e-14	N.S.	NA
Cacna1f	0.0636052	0.015	0.115	2.91446e-14	N.S.	NA
Hspb11	-0.20168	0.45	0.174	2.97401e-14	N.S.	NA
Ube2e2	-0.144579	0.255	0.017	2.98513e-14	N.S.	NA
Sertad1	0.229529	0.439	0.683	3.05725e-14	N.S.	NA
Cacna1d	-0.167557	0.267	0.028	3.25639e-14	N.S.	NA
Cnksr3	0.102638	0.06	0.22	3.26091e-14	N.S.	NA
Bsn	0.114262	0.036	0.171	3.31301e-14	N.S.	NA
Ppp2r5a	0.304338	0.765	0.885	3.39726e-14	alv mac	Ppp2r5a
Ppfia4	-0.230364	0.401	0.129	3.48035e-14	N.S.	NA
Cald1	0.0921401	0.039	0.178	3.58064e-14	N.S.	NA
Arl13b	0.24683	0.339	0.568	3.5999e-14	N.S.	NA
Rps14	-0.275024	0.998	0.997	3.72479e-14	mono mac	Rps14
Gnai2	0.235453	0.996	0.993	4.06541e-14	N.S.	NA
Serpina3g	-0.507947	0.44	0.16	4.28574e-14	mono mac	Serpina3g
Mpst	-0.195368	0.436	0.167	4.51096e-14	N.S.	NA
Uba7	0.291322	0.458	0.666	4.56794e-14	alv mac	Uba7
Apbb2	-0.178273	0.321	0.063	4.63396e-14	N.S.	NA
Snx9	0.305126	0.659	0.801	4.70657e-14	alv mac	Snx9
Stard9	-0.245183	0.561	0.293	4.80823e-14	N.S.	NA
Kdelr2	0.296609	0.664	0.822	4.91822e-14	alv mac	Kdelr2
Treml4	0.129572	0.065	0.226	5.03822e-14	N.S.	NA
Tax1bp3	0.238876	0.493	0.704	5.0975e-14	N.S.	NA
Ddi2	0.318008	0.634	0.826	5.11429e-14	alv mac	Ddi2
Ctu1	0.10007	0.046	0.192	5.19109e-14	N.S.	NA
Anpep	-0.256235	0.831	0.467	5.32426e-14	mono mac	Anpep
Rrp7a	0.238453	0.478	0.697	5.53428e-14	N.S.	NA
Impa2	0.180383	0.26	0.498	5.73315e-14	N.S.	NA
Snap29	0.245101	0.402	0.634	6.06189e-14	N.S.	NA
Capza1	0.273164	0.913	0.965	6.58924e-14	alv mac	Capza1
Gpr171	0.189578	0.075	0.244	6.77636e-14	N.S.	NA
D630039A03Rik	0.0529827	0.002	0.066	8.29751e-14	N.S.	NA
Ckap4	-0.193581	0.321	0.07	8.31365e-14	N.S.	NA
Arpc1b	0.237128	0.996	0.997	8.32817e-14	N.S.	NA
Atp5g1	0.34903	0.974	0.965	8.42966e-14	alv mac	Atp5g1
Tmem216	0.127173	0.097	0.282	9.3627e-14	N.S.	NA
Evl	0.352254	0.888	0.944	9.69431e-14	alv mac	Evl
Tmem63b	0.225306	0.393	0.645	9.7071e-14	N.S.	NA
Fam120a	0.326478	0.813	0.923	9.79346e-14	alv mac	Fam120a
Ccny	0.377825	0.675	0.808	9.99237e-14	alv mac	Ccny
Ube2z	0.297745	0.531	0.721	1.01066e-13	alv mac	Ube2z
Wipf1	0.29729	0.797	0.913	1.01967e-13	alv mac	Wipf1
Srsf1	0.251255	0.563	0.76	1.02497e-13	alv mac	Srsf1
Ostf1	0.251386	0.982	0.958	1.06547e-13	alv mac	Ostf1
Clec4a2	0.368523	0.595	0.798	1.13814e-13	alv mac	Clec4a2
G730013B05Rik	0.0663916	0.007	0.087	1.14153e-13	N.S.	NA
Pde8a	0.218034	0.369	0.617	1.23226e-13	N.S.	NA
Atp6v0d1	0.310407	0.939	0.972	1.26069e-13	alv mac	Atp6v0d1
Slc5a3	0.209139	0.112	0.296	1.2853e-13	N.S.	NA
Sarnp	0.273231	0.836	0.909	1.29938e-13	alv mac	Sarnp
Lrrc8c	-0.390345	0.754	0.575	1.30121e-13	mono mac	Lrrc8c
Eif2s1	0.287536	0.744	0.854	1.34392e-13	alv mac	Eif2s1
Nsmce2	0.239011	0.544	0.763	1.37128e-13	N.S.	NA
Ifi205	0.729962	0.297	0.505	1.43035e-13	alv mac	Ifi205
Rrp9	0.153613	0.23	0.46	1.47239e-13	N.S.	NA
Prelid1	0.284428	0.92	0.972	1.53054e-13	alv mac	Prelid1
Appbp2	0.241465	0.43	0.676	1.59077e-13	N.S.	NA
Pde3b	0.243549	0.328	0.575	1.69619e-13	N.S.	NA
Psmd11	0.324925	0.784	0.868	1.7319e-13	alv mac	Psmd11
Maoa	0.151977	0.124	0.321	1.73597e-13	N.S.	NA
Tbc1d13	0.257971	0.424	0.634	1.73946e-13	alv mac	Tbc1d13
Xiap	0.286559	0.652	0.84	1.79152e-13	alv mac	Xiap
Sf3b1	0.298919	0.966	0.976	1.82764e-13	alv mac	Sf3b1
Ppp1r10	0.325903	0.623	0.805	1.83379e-13	alv mac	Ppp1r10
Pcyox1	0.443242	0.556	0.735	1.8485e-13	alv mac	Pcyox1
Ctsz	-0.277683	1	1	1.8578e-13	mono mac	Ctsz
Tle1	0.212621	0.276	0.512	1.92537e-13	N.S.	NA
Sema6d	0.0817174	0.028	0.146	2.07469e-13	N.S.	NA
Syt7	0.0518564	0.006	0.084	2.13498e-13	N.S.	NA
Naa25	0.270056	0.39	0.603	2.17147e-13	alv mac	Naa25
Tspan33	-0.191347	0.242	0.017	2.19052e-13	N.S.	NA
Stxbp5	-0.199217	0.437	0.167	2.4279e-13	N.S.	NA
Vsir	-0.341628	0.811	0.62	2.49748e-13	mono mac	Vsir
Slc25a37	-0.332099	0.745	0.554	2.70291e-13	mono mac	Slc25a37
Smyd2	-0.147463	0.289	0.049	2.81708e-13	N.S.	NA
Rgs19	0.278562	0.63	0.77	2.81876e-13	alv mac	Rgs19
Fam122b	0.181906	0.089	0.261	2.82275e-13	N.S.	NA
Hspa4	0.309678	0.866	0.92	2.86352e-13	alv mac	Hspa4
Rin2	0.275855	0.533	0.756	2.95335e-13	alv mac	Rin2
Cpne1	0.234527	0.31	0.547	2.98103e-13	N.S.	NA
Mdh2	0.303963	0.917	0.934	3.005e-13	alv mac	Mdh2
Sdf2l1	-0.425397	0.849	0.7	3.1328e-13	mono mac	Sdf2l1
Wtip	0.0530408	0.015	0.111	3.16466e-13	N.S.	NA
Plxnc1	-0.284105	0.655	0.404	3.18517e-13	mono mac	Plxnc1
Slc38a1	0.334228	0.553	0.742	3.18837e-13	alv mac	Slc38a1
Hadha	0.311376	0.795	0.889	3.1961e-13	alv mac	Hadha
Zfp207	0.314324	0.695	0.815	3.29348e-13	alv mac	Zfp207
Mri1	0.179461	0.248	0.477	3.31996e-13	N.S.	NA
Snx18	-0.298233	0.823	0.659	3.47805e-13	mono mac	Snx18
Nucb2	0.360226	0.777	0.857	3.70927e-13	alv mac	Nucb2
Nsfl1c	0.279625	0.625	0.77	3.7305e-13	alv mac	Nsfl1c
Ppp4r3b	0.303912	0.628	0.787	3.85767e-13	alv mac	Ppp4r3b
Crybg3	-0.222596	0.52	0.254	4.08223e-13	N.S.	NA
Slc25a20	0.196285	0.311	0.551	4.4379e-13	N.S.	NA
Tlnrd1	0.246006	0.428	0.645	4.55816e-13	N.S.	NA
Lyl1	-0.190534	0.367	0.108	4.63702e-13	N.S.	NA
Ckb	-0.202436	0.363	0.105	4.74293e-13	N.S.	NA
Acly	0.318528	0.78	0.878	4.96709e-13	alv mac	Acly
Tbc1d2	0.200903	0.218	0.436	5.03858e-13	N.S.	NA
Tuba4a	0.326577	0.576	0.774	5.11526e-13	alv mac	Tuba4a
Atp6ap1	0.304529	0.948	0.983	5.12675e-13	alv mac	Atp6ap1
Zbtb4	0.232843	0.376	0.617	5.21323e-13	N.S.	NA
Ppfia3	0.0378549	0.001	0.056	5.21571e-13	N.S.	NA
Oxsr1	0.240734	0.331	0.564	5.29261e-13	N.S.	NA
Celf2	0.363422	0.935	0.955	5.35875e-13	alv mac	Celf2
Aftph	0.327953	0.661	0.815	5.41206e-13	alv mac	Aftph
Pafah1b1	0.293323	0.953	0.979	5.69326e-13	alv mac	Pafah1b1
Mrpl30	0.334	0.867	0.916	5.76389e-13	alv mac	Mrpl30
Sap30	0.331806	0.573	0.732	5.78089e-13	alv mac	Sap30
Ltbr	0.248817	0.595	0.77	5.86824e-13	N.S.	NA
Nav2	0.219785	0.291	0.537	5.87829e-13	N.S.	NA
Igsf3	0.0487643	0.012	0.101	6.00515e-13	N.S.	NA
Tnfrsf21	0.281881	0.7	0.84	6.07067e-13	alv mac	Tnfrsf21
Gm34907	0.0391541	0.004	0.073	6.39212e-13	N.S.	NA
Icam1	0.465917	0.735	0.875	6.61207e-13	alv mac	Icam1
Eif3d	0.254145	0.797	0.892	6.80148e-13	alv mac	Eif3d
Acpp	-0.215974	0.277	0.045	6.97154e-13	N.S.	NA
Hnrnpm	0.292861	0.908	0.958	7.04378e-13	alv mac	Hnrnpm
Cd83	-0.529334	0.754	0.582	7.24307e-13	mono mac	Cd83
Eif3b	0.29506	0.806	0.889	7.2514e-13	alv mac	Eif3b
Xrn2	0.293803	0.819	0.923	7.51736e-13	alv mac	Xrn2
Vegfb	-0.25081	0.633	0.394	7.70919e-13	mono mac	Vegfb
Dnah11	0.0388679	0.001	0.059	8.00376e-13	N.S.	NA
Hmgn1	0.370925	0.73	0.868	8.33427e-13	alv mac	Hmgn1
A330040F15Rik	0.0240559	0.001	0.059	8.36061e-13	N.S.	NA
Atg3	0.26593	0.826	0.916	8.46153e-13	alv mac	Atg3
Gpsm3	0.305121	0.872	0.916	8.65456e-13	alv mac	Gpsm3
Slc39a1	0.299181	0.748	0.878	8.78837e-13	alv mac	Slc39a1
Map4k1	0.170934	0.179	0.394	8.95325e-13	N.S.	NA
2310011J03Rik	0.242677	0.445	0.679	1.02608e-12	N.S.	NA
Serbp1	0.29603	0.982	0.983	1.0286e-12	alv mac	Serbp1
Nop56	0.278414	0.605	0.787	1.0756e-12	alv mac	Nop56
9930111J21Rik2	0.333769	0.634	0.798	1.11298e-12	alv mac	9930111J21Rik2
Fcf1	0.27489	0.57	0.732	1.13034e-12	alv mac	Fcf1
Ctnnbip1	0.204846	0.417	0.652	1.22248e-12	N.S.	NA
Prr5l	0.230717	0.356	0.589	1.2456e-12	N.S.	NA
Ranbp2	0.330609	0.789	0.899	1.25909e-12	alv mac	Ranbp2
Cgas	0.159118	0.166	0.376	1.29519e-12	N.S.	NA
Akap13	0.33409	0.969	0.979	1.29848e-12	alv mac	Akap13
Pttg1ip	0.293962	0.783	0.899	1.30823e-12	alv mac	Pttg1ip
Scamp2	0.284287	0.863	0.941	1.48906e-12	alv mac	Scamp2
Rpl12	-0.304245	0.996	0.993	1.48989e-12	mono mac	Rpl12
Bcl2a1b	0.389887	0.99	0.99	1.52468e-12	alv mac	Bcl2a1b
Pdia3	0.342705	0.979	0.99	1.63101e-12	alv mac	Pdia3
Tmem59	-0.272943	0.968	0.941	1.65536e-12	mono mac	Tmem59
Ncoa1	0.262828	0.601	0.794	1.7449e-12	alv mac	Ncoa1
Matk	-0.185225	0.279	0.049	1.75111e-12	N.S.	NA
Tsta3	0.219312	0.425	0.641	1.9187e-12	N.S.	NA
Arf2	0.228155	0.381	0.61	1.92951e-12	N.S.	NA
Zfp770	0.124137	0.072	0.23	1.93794e-12	N.S.	NA
Thbd	0.431135	0.267	0.488	1.97656e-12	alv mac	Thbd
Vps54	0.231318	0.459	0.679	2.02726e-12	N.S.	NA
Nfam1	0.326321	0.802	0.892	2.06732e-12	alv mac	Nfam1
Ubap1	0.210556	0.484	0.7	2.0772e-12	N.S.	NA
Tapbp	0.415774	0.989	1	2.09983e-12	alv mac	Tapbp
Prkcsh	0.281267	0.755	0.885	2.15962e-12	alv mac	Prkcsh
Uchl3	0.249966	0.381	0.599	2.22111e-12	N.S.	NA
Pilrb1	0.232974	0.22	0.429	2.23369e-12	N.S.	NA
Arl4a	-0.179203	0.376	0.122	2.32637e-12	N.S.	NA
Eif3j1	0.284253	0.892	0.937	2.32847e-12	alv mac	Eif3j1
Rcn2	-0.218204	0.588	0.348	2.4e-12	N.S.	NA
Anapc5	0.269564	0.666	0.805	2.40758e-12	alv mac	Anapc5
Ascc3	0.316611	0.636	0.798	2.44729e-12	alv mac	Ascc3
Slc22a4	-0.144376	0.272	0.045	2.63952e-12	N.S.	NA
B4galt5	0.344365	0.681	0.84	2.68744e-12	alv mac	B4galt5
Kif13a	0.215376	0.312	0.53	2.68916e-12	N.S.	NA
Dr1	0.347025	0.553	0.714	2.78394e-12	alv mac	Dr1
Rsl1d1	0.271171	0.683	0.819	3.09755e-12	alv mac	Rsl1d1
Grb7	0.0392944	0.006	0.077	3.12737e-12	N.S.	NA
Timm23	0.292032	0.868	0.909	3.17833e-12	alv mac	Timm23
Stard3	0.255925	0.528	0.686	3.31137e-12	alv mac	Stard3
Akt1	0.285349	0.788	0.889	3.32258e-12	alv mac	Akt1
Gba	0.276695	0.787	0.885	3.36598e-12	alv mac	Gba
Nrp2	-0.465996	0.954	0.927	3.45031e-12	mono mac	Nrp2
AI662270	0.310318	0.745	0.861	3.61064e-12	alv mac	AI662270
Aebp2	0.353409	0.658	0.815	3.65029e-12	alv mac	Aebp2
Rap1a	0.290722	0.941	0.951	3.7042e-12	alv mac	Rap1a
Mrto4	0.255962	0.548	0.714	3.78246e-12	alv mac	Mrto4
Fry	0.262613	0.336	0.564	3.86251e-12	alv mac	Fry
Nipa2	0.319575	0.802	0.913	3.92921e-12	alv mac	Nipa2
Bach1	0.36451	0.776	0.875	4.154e-12	alv mac	Bach1
Tirap	0.149737	0.191	0.401	4.52222e-12	N.S.	NA
Foxp4	-0.233417	0.407	0.16	4.52313e-12	N.S.	NA
D1Ertd622e	0.255984	0.452	0.659	4.55839e-12	alv mac	D1Ertd622e
Gtf2f1	0.233616	0.59	0.76	4.74729e-12	N.S.	NA
Fam3b	0.039898	0.005	0.073	4.80662e-12	N.S.	NA
Srm	0.22194	0.291	0.502	4.89419e-12	N.S.	NA
Asb4	0.0753198	0.037	0.16	4.97635e-12	N.S.	NA
Plec	0.295014	0.826	0.937	4.99971e-12	alv mac	Plec
Hnrnpa0	0.26931	0.926	0.951	5.53026e-12	alv mac	Hnrnpa0
2510039O18Rik	0.247062	0.619	0.774	5.63098e-12	N.S.	NA
Apobec1	-0.33475	0.803	0.634	5.78066e-12	mono mac	Apobec1
Mrps15	0.290514	0.777	0.864	6.1832e-12	alv mac	Mrps15
Atp1b3	0.463188	0.971	0.979	6.19015e-12	alv mac	Atp1b3
Pim1	0.477436	0.979	0.993	6.38091e-12	alv mac	Pim1
Tomm6	0.279426	0.984	0.986	6.41341e-12	alv mac	Tomm6
Zfp979	0.0400051	0.004	0.07	6.43361e-12	N.S.	NA
Cdt1	0.148053	0.124	0.31	6.4341e-12	N.S.	NA
Tnfsf10	0.167913	0.095	0.265	6.50052e-12	N.S.	NA
Dip2a	0.147927	0.171	0.373	6.73186e-12	N.S.	NA
Rala	0.2864	0.842	0.923	6.73447e-12	alv mac	Rala
Bzw1	0.276206	0.915	0.937	6.75385e-12	alv mac	Bzw1
Sftpb	0.207052	0.218	0.425	6.89333e-12	N.S.	NA
Gabarapl1	-0.338447	0.847	0.732	7.01288e-12	mono mac	Gabarapl1
Emg1	0.270598	0.675	0.812	7.04126e-12	alv mac	Emg1
Tmx4	-0.364188	0.723	0.533	7.13379e-12	mono mac	Tmx4
Surf4	0.272551	0.927	0.969	7.22289e-12	alv mac	Surf4
Jcad	0.0565486	0.026	0.136	7.29007e-12	N.S.	NA
Chpt1	0.438134	0.726	0.836	7.29681e-12	alv mac	Chpt1
Scyl2	0.206143	0.319	0.526	7.43169e-12	N.S.	NA
Spns1	0.254809	0.423	0.645	7.45746e-12	alv mac	Spns1
Ap2a2	0.260908	0.617	0.808	7.52028e-12	alv mac	Ap2a2
Lrp4	0.103396	0.11	0.293	7.68665e-12	N.S.	NA
Rab14	0.268958	0.977	0.983	7.82936e-12	alv mac	Rab14
Rps6ka3	0.335902	0.664	0.801	8.05326e-12	alv mac	Rps6ka3
Calcrl	0.178574	0.284	0.519	8.20488e-12	N.S.	NA
Proz	0.0382822	0.004	0.066	8.24142e-12	N.S.	NA
Mybbp1a	0.276291	0.762	0.909	8.65067e-12	alv mac	Mybbp1a
Sf3a2	0.19929	0.367	0.592	8.83168e-12	N.S.	NA
Caprin1	0.292054	0.9	0.944	9.14595e-12	alv mac	Caprin1
Atp5g3	0.283077	0.967	0.958	9.15514e-12	alv mac	Atp5g3
Abi1	0.288138	0.906	0.948	9.19077e-12	alv mac	Abi1
Gpr155	0.276002	0.258	0.467	9.43423e-12	alv mac	Gpr155
Purb	0.301735	0.863	0.941	9.93849e-12	alv mac	Purb
Klrg2	0.0380756	0.007	0.08	9.9852e-12	N.S.	NA
Rpl18a	-0.288568	0.998	1	1.00046e-11	mono mac	Rpl18a
Arhgap39	0.187706	0.269	0.491	1.00785e-11	N.S.	NA
Tardbp	0.2598	0.589	0.767	1.01179e-11	alv mac	Tardbp
Golga7	0.25912	0.646	0.812	1.03167e-11	alv mac	Golga7
Rab29	0.203418	0.242	0.449	1.08188e-11	N.S.	NA
Copz1	0.256987	0.709	0.815	1.12869e-11	alv mac	Copz1
Nuak1	-0.13727	0.251	0.035	1.1373e-11	N.S.	NA
Dera	0.216782	0.373	0.582	1.20011e-11	N.S.	NA
Treml2	0.166687	0.153	0.348	1.23557e-11	N.S.	NA
Cdkl5	0.0810088	0.033	0.15	1.30187e-11	N.S.	NA
Ube2i	0.257812	0.918	0.948	1.31093e-11	alv mac	Ube2i
Mob3b	0.238664	0.423	0.645	1.35684e-11	N.S.	NA
Bin2	0.27056	0.718	0.854	1.36536e-11	alv mac	Bin2
Tomm7	-0.276202	0.989	0.976	1.43911e-11	mono mac	Tomm7
Pdpn	-0.566084	0.681	0.505	1.4508e-11	mono mac	Pdpn
Azin1	0.283962	0.668	0.833	1.45723e-11	alv mac	Azin1
Rasgef1b	0.410698	0.735	0.889	1.46059e-11	alv mac	Rasgef1b
Lnpep	0.377036	0.851	0.92	1.46305e-11	alv mac	Lnpep
Mcts1	0.25533	0.723	0.861	1.46564e-11	alv mac	Mcts1
Kdm5c	0.233585	0.504	0.707	1.46735e-11	N.S.	NA
Snrpc	0.235232	0.766	0.868	1.54792e-11	N.S.	NA
Arhgap6	-0.193687	0.358	0.115	1.57531e-11	N.S.	NA
Nubp2	0.202394	0.474	0.672	1.6267e-11	N.S.	NA
Cd200	0.464816	0.314	0.519	1.63152e-11	alv mac	Cd200
Arl1	0.297277	0.852	0.889	1.64106e-11	alv mac	Arl1
Frmd4b	-0.277816	0.585	0.366	1.66659e-11	mono mac	Frmd4b
Ash2l	0.194218	0.339	0.561	1.71603e-11	N.S.	NA
Plekho2	0.322575	0.865	0.958	1.72221e-11	alv mac	Plekho2
Rnf144b	0.121211	0.16	0.366	1.73189e-11	N.S.	NA
Gale	0.10353	0.097	0.265	1.75382e-11	N.S.	NA
Rpl10a	-0.276035	0.997	0.997	1.77258e-11	mono mac	Rpl10a
Fmr1	0.264452	0.447	0.645	1.78276e-11	alv mac	Fmr1
Gpr176	-0.13091	0.235	0.024	1.80713e-11	N.S.	NA
Rasa4	-0.250049	0.759	0.498	1.83222e-11	mono mac	Rasa4
Il20rb	0.120572	0.09	0.254	1.84339e-11	N.S.	NA
Hcfc1r1	0.28573	0.864	0.916	1.85028e-11	alv mac	Hcfc1r1
Dtna	0.0465605	0.006	0.077	1.86384e-11	N.S.	NA
4933417E11Rik	0.0404957	0.006	0.077	1.8726e-11	N.S.	NA
Rnpep	0.284772	0.858	0.878	1.88875e-11	alv mac	Rnpep
Sik3	0.294487	0.39	0.599	1.91913e-11	alv mac	Sik3
Stxbp2	0.288351	0.773	0.875	1.9294e-11	alv mac	Stxbp2
Stmn1	0.337625	0.147	0.334	2.06811e-11	alv mac	Stmn1
Mafk	0.243586	0.378	0.596	2.13311e-11	N.S.	NA
Klf9	0.343215	0.321	0.53	2.26758e-11	alv mac	Klf9
Cib1	0.281259	0.731	0.84	2.5383e-11	alv mac	Cib1
Adora2a	-0.150436	0.296	0.066	2.58871e-11	N.S.	NA
Kcnh4	0.0488732	0.006	0.073	2.69528e-11	N.S.	NA
Arl8a	0.270038	0.864	0.92	2.71629e-11	alv mac	Arl8a
Nfia	0.243199	0.296	0.498	2.74266e-11	N.S.	NA
Kars	0.229687	0.551	0.742	2.75993e-11	N.S.	NA
Dhx15	0.281118	0.799	0.906	2.78173e-11	alv mac	Dhx15
Tnfaip8	-0.302386	0.898	0.749	2.93578e-11	mono mac	Tnfaip8
N4bp1	0.350128	0.864	0.948	2.93851e-11	alv mac	N4bp1
Atp5b	0.249585	0.99	0.993	3.10885e-11	N.S.	NA
Lyar	0.235298	0.482	0.676	3.17194e-11	N.S.	NA
Cuedc2	-0.245331	0.804	0.627	3.1723e-11	N.S.	NA
Ccl9	0.650974	0.613	0.798	3.20018e-11	alv mac	Ccl9
Acvr1b	0.195288	0.312	0.526	3.26943e-11	N.S.	NA
Cav2	0.276375	0.65	0.798	3.30358e-11	alv mac	Cav2
Tmem156	0.0988413	0.089	0.254	3.30914e-11	N.S.	NA
Pa2g4	0.333329	0.683	0.798	3.34846e-11	alv mac	Pa2g4
Ly75	0.323148	0.608	0.843	3.42582e-11	alv mac	Ly75
Spp1	-0.0367346	0.736	0.913	3.46337e-11	N.S.	NA
Hspa8	0.33815	0.997	0.997	3.6042e-11	alv mac	Hspa8
Rhob	-0.487076	0.817	0.686	3.81815e-11	mono mac	Rhob
Slc7a8	0.382384	0.595	0.739	3.82009e-11	alv mac	Slc7a8
Fbl	0.276602	0.733	0.868	3.8567e-11	alv mac	Fbl
Scgb3a2	0.0805697	0.046	0.174	3.95805e-11	N.S.	NA
Tmsb15b1	0.0605614	0.029	0.139	4.07934e-11	N.S.	NA
Leprot	0.2939	0.852	0.937	4.10206e-11	alv mac	Leprot
Psmc2	0.266358	0.831	0.882	4.34512e-11	alv mac	Psmc2
Scn1b	-0.16439	0.28	0.059	4.34791e-11	N.S.	NA
Tcf24	0.0407937	0.005	0.07	4.38914e-11	N.S.	NA
Nfatc2	-0.118991	0.221	0.017	4.57571e-11	N.S.	NA
Nono	0.26934	0.794	0.871	4.63366e-11	alv mac	Nono
Arcn1	0.265718	0.752	0.882	4.75486e-11	alv mac	Arcn1
Mcl1	0.295198	0.994	0.993	4.90194e-11	alv mac	Mcl1
Mex3c	0.188143	0.27	0.477	5.03715e-11	N.S.	NA
Cox18	0.16531	0.216	0.422	5.34168e-11	N.S.	NA
Mfap4	0.0909985	0.073	0.223	5.65966e-11	N.S.	NA
Igsf6	-0.363744	0.9	0.826	5.67745e-11	mono mac	Igsf6
Emc1	0.203106	0.436	0.638	5.67749e-11	N.S.	NA
Cotl1	0.376411	0.975	0.976	5.93527e-11	alv mac	Cotl1
Mrpl38	-0.465457	0.775	0.659	5.95663e-11	mono mac	Mrpl38
Cdc42ep5	0.0378936	0.008	0.08	6.01518e-11	N.S.	NA
Brix1	0.200822	0.408	0.624	6.04638e-11	N.S.	NA
Rgl1	0.219103	0.362	0.575	6.08393e-11	N.S.	NA
Cd52	-0.482657	0.997	0.997	6.10235e-11	mono mac	Cd52
Msantd3	-0.103173	0.194	0.003	6.57191e-11	N.S.	NA
Dkc1	0.27073	0.304	0.523	6.58446e-11	alv mac	Dkc1
Myh9	0.367596	0.98	0.986	6.82533e-11	alv mac	Myh9
Fus	0.366792	0.944	0.962	7.00769e-11	alv mac	Fus
Hcls1	0.30511	0.937	0.937	7.12791e-11	alv mac	Hcls1
Sf3b6	0.247727	0.895	0.934	7.27258e-11	N.S.	NA
A930037H05Rik	0.159379	0.073	0.223	7.33915e-11	N.S.	NA
Degs1	0.270056	0.896	0.951	7.48079e-11	alv mac	Degs1
Cadm4	0.0343343	0.001	0.049	7.58687e-11	N.S.	NA
9530059O14Rik	0.0283018	0.001	0.049	7.73778e-11	N.S.	NA
Rtn3	0.25335	0.964	0.965	8.00368e-11	alv mac	Rtn3
Coro6	0.0382572	0.004	0.063	8.16354e-11	N.S.	NA
Akt3	-0.138832	0.346	0.108	8.35899e-11	N.S.	NA
Mpeg1	0.363365	0.997	1	8.41725e-11	alv mac	Mpeg1
Rp2	0.264591	0.526	0.718	8.44127e-11	alv mac	Rp2
Paox	-0.224344	0.481	0.24	8.50145e-11	N.S.	NA
Foxn2	0.220208	0.459	0.686	8.7672e-11	N.S.	NA
Lypla1	0.211836	0.494	0.697	8.98756e-11	N.S.	NA
Txndc9	0.248987	0.789	0.864	9.05429e-11	N.S.	NA
Trafd1	0.338843	0.834	0.913	9.13248e-11	alv mac	Trafd1
Myof	-0.349429	0.989	0.983	9.21293e-11	mono mac	Myof
Fbxo28	0.208282	0.431	0.648	9.51652e-11	N.S.	NA
Chek1	0.0480569	0.009	0.084	9.66082e-11	N.S.	NA
Dgkh	-0.171451	0.341	0.108	9.67088e-11	N.S.	NA
Tnfsf13	0.340913	0.87	0.93	1.0346e-10	alv mac	Tnfsf13
Pgf	0.0342742	0.004	0.063	1.03622e-10	N.S.	NA
Ddx24	0.300634	0.947	0.965	1.06203e-10	alv mac	Ddx24
Dpf2	0.232753	0.452	0.645	1.0668e-10	N.S.	NA
Llph	0.262449	0.924	0.965	1.0863e-10	alv mac	Llph
Otof	0.0272914	0.001	0.052	1.15331e-10	N.S.	NA
Zbtb21	0.219478	0.383	0.599	1.18576e-10	N.S.	NA
Elmo2	0.239936	0.43	0.634	1.24372e-10	N.S.	NA
Rpl14	-0.260983	0.998	0.993	1.26763e-10	mono mac	Rpl14
Vps26a	0.243063	0.769	0.861	1.28953e-10	N.S.	NA
Lrig3	0.0602483	0.011	0.091	1.32059e-10	N.S.	NA
Ly96	-0.232826	0.673	0.446	1.33257e-10	N.S.	NA
Plod3	0.298418	0.903	0.958	1.36974e-10	alv mac	Plod3
Zeb1	0.15617	0.09	0.247	1.39609e-10	N.S.	NA
Ubr5	0.254894	0.573	0.753	1.40651e-10	alv mac	Ubr5
Htra2	-0.20856	0.632	0.394	1.40787e-10	N.S.	NA
Dnajc15	-0.219914	0.878	0.714	1.46839e-10	N.S.	NA
Ppp4c	0.247766	0.82	0.882	1.47387e-10	N.S.	NA
Nckap1l	-0.271697	0.926	0.882	1.53861e-10	mono mac	Nckap1l
Uhrf1	0.0685224	0.013	0.094	1.62431e-10	N.S.	NA
Tmed2	0.26067	0.957	0.962	1.63513e-10	alv mac	Tmed2
Psme2b	0.182737	0.297	0.509	1.66883e-10	N.S.	NA
Atp5j2	-0.268486	0.993	0.979	1.68184e-10	mono mac	Atp5j2
Rtf2	0.280854	0.812	0.899	1.69131e-10	alv mac	Rtf2
Rab11a	0.261943	0.849	0.916	1.72223e-10	alv mac	Rab11a
Ap2s1	0.263858	0.91	0.934	1.78038e-10	alv mac	Ap2s1
Ftsj3	0.204384	0.454	0.652	1.79819e-10	N.S.	NA
Rpl28	-0.24922	0.999	0.993	1.84211e-10	N.S.	NA
Cdc42bpg	0.146909	0.127	0.3	1.85123e-10	N.S.	NA
Rpl23a	-0.242601	0.998	0.997	1.86256e-10	N.S.	NA
Metap2	0.297281	0.956	0.976	1.87337e-10	alv mac	Metap2
Slc44a1	-0.136916	0.421	0.171	1.89094e-10	N.S.	NA
Hnrnpa1	0.282019	0.884	0.916	1.94415e-10	alv mac	Hnrnpa1
Hnrnph1	0.388206	0.776	0.892	1.99144e-10	alv mac	Hnrnph1
Lrrc27	-0.160608	0.329	0.105	2.0344e-10	N.S.	NA
Clec1a	0.17695	0.122	0.293	2.13161e-10	N.S.	NA
Tomm22	0.271947	0.894	0.937	2.19693e-10	alv mac	Tomm22
Mansc1	-0.111543	0.22	0.024	2.20293e-10	N.S.	NA
Tram1	0.304515	0.842	0.913	2.228e-10	alv mac	Tram1
Dnajb4	-0.205455	0.436	0.195	2.29261e-10	N.S.	NA
Gm26917	0.467051	0.671	0.794	2.30427e-10	alv mac	Gm26917
Zbtb10	0.0815976	0.033	0.143	2.36828e-10	N.S.	NA
Fkbp5	0.187217	0.23	0.429	2.38108e-10	N.S.	NA
Psme1	0.391942	0.989	0.99	2.44639e-10	alv mac	Psme1
Ints6	0.26552	0.401	0.617	2.53226e-10	alv mac	Ints6
Nop10	-0.272699	0.906	0.801	2.5489e-10	mono mac	Nop10
Nsmaf	-0.12125	0.245	0.038	2.57724e-10	N.S.	NA
As3mt	-0.166746	0.403	0.164	2.62539e-10	N.S.	NA
Ndufs4	0.270344	0.85	0.899	2.66132e-10	alv mac	Ndufs4
Aldh9a1	0.246853	0.521	0.707	2.66733e-10	N.S.	NA
Cmtr1	0.242336	0.469	0.666	2.70345e-10	N.S.	NA
Snx5	-0.293581	0.967	0.934	2.76995e-10	mono mac	Snx5
Arhgap22	-0.160346	0.297	0.077	2.92415e-10	N.S.	NA
Gsap	0.289672	0.863	0.937	2.94005e-10	alv mac	Gsap
Txn1	0.309592	0.999	0.993	2.95899e-10	alv mac	Txn1
Nhp2	0.279199	0.773	0.868	2.97024e-10	alv mac	Nhp2
Ptpn2	0.250434	0.615	0.798	3.0194e-10	alv mac	Ptpn2
Slc25a4	-0.294734	0.909	0.843	3.03021e-10	mono mac	Slc25a4
Map3k5	0.202361	0.406	0.631	3.08005e-10	N.S.	NA
Dgat2	0.247058	0.3	0.509	3.19321e-10	N.S.	NA
Grk2	0.254404	0.876	0.934	3.20817e-10	alv mac	Grk2
Cnnm4	0.130815	0.137	0.314	3.21406e-10	N.S.	NA
Med19	0.187847	0.341	0.554	3.24347e-10	N.S.	NA
Tmem147	0.209131	0.56	0.742	3.43964e-10	N.S.	NA
Vma21	0.224048	0.649	0.794	3.5805e-10	N.S.	NA
Farsa	0.195214	0.378	0.592	3.71175e-10	N.S.	NA
Grpel1	0.246719	0.767	0.871	3.71237e-10	N.S.	NA
Plekhm2	0.304381	0.755	0.871	3.80089e-10	alv mac	Plekhm2
Psma5	0.353557	0.894	0.916	3.88267e-10	alv mac	Psma5
Sgsh	-0.123024	0.214	0.021	3.91411e-10	N.S.	NA
Zup1	0.294516	0.501	0.69	3.96027e-10	alv mac	Zup1
Tmsb15b2	0.0593573	0.021	0.115	4.03252e-10	N.S.	NA
Plekhb2	0.272894	0.786	0.885	4.10568e-10	alv mac	Plekhb2
Pla2g15	0.30672	0.791	0.902	4.11984e-10	alv mac	Pla2g15
Slc45a4	-0.200837	0.568	0.341	4.23256e-10	N.S.	NA
Inpp4b	-0.129675	0.208	0.017	4.31069e-10	N.S.	NA
Ccdc115	0.251437	0.519	0.693	4.33546e-10	alv mac	Ccdc115
Socs3	-0.337073	0.885	0.707	4.39247e-10	mono mac	Socs3
Klc4	-0.152036	0.506	0.289	4.56245e-10	N.S.	NA
Mapk14	0.251844	0.639	0.78	4.60159e-10	alv mac	Mapk14
Pex11a	0.196457	0.198	0.383	4.66875e-10	N.S.	NA
Tmem102	0.021516	0	0.042	4.68464e-10	N.S.	NA
Socs2	0.234504	0.344	0.564	4.92445e-10	N.S.	NA
Sfxn2	0.141224	0.15	0.331	4.97702e-10	N.S.	NA
Hist2h2aa1	-0.192005	0.501	0.254	4.99357e-10	N.S.	NA
Ptk2b	0.274153	0.839	0.892	5.04231e-10	alv mac	Ptk2b
4930430E12Rik	0.137983	0.179	0.373	5.20265e-10	N.S.	NA
Bud31	0.217064	0.687	0.826	5.20761e-10	N.S.	NA
Naga	0.258205	0.701	0.815	5.26992e-10	alv mac	Naga
Ube2l3	0.257639	0.97	0.969	5.34409e-10	alv mac	Ube2l3
Trio	0.281643	0.573	0.756	5.78257e-10	alv mac	Trio
Polr3k	0.17411	0.366	0.578	5.8244e-10	N.S.	NA
Ptpro	-0.20646	0.482	0.247	5.86212e-10	N.S.	NA
Ktn1	-0.262915	0.677	0.484	5.90636e-10	mono mac	Ktn1
Abcc5	0.281168	0.827	0.916	6.02913e-10	alv mac	Abcc5
Tmem243	-0.193763	0.594	0.359	6.28822e-10	N.S.	NA
Copg1	0.205781	0.528	0.707	6.43454e-10	N.S.	NA
Slc39a7	0.251923	0.61	0.763	6.46828e-10	alv mac	Slc39a7
Ndufb2	-0.269017	0.94	0.892	6.56909e-10	mono mac	Ndufb2
Pgk1	-0.419299	0.913	0.875	6.60861e-10	mono mac	Pgk1
Arl3	-0.166559	0.51	0.272	6.625e-10	N.S.	NA
Prpf38a	0.208791	0.398	0.596	6.66567e-10	N.S.	NA
Fam126a	0.194394	0.29	0.488	6.77371e-10	N.S.	NA
Pak2	0.265797	0.95	0.979	6.8388e-10	alv mac	Pak2
Btk	0.210018	0.599	0.784	7.00076e-10	N.S.	NA
Slc37a2	-0.222313	0.717	0.456	7.17296e-10	N.S.	NA
Agpat3	0.203949	0.358	0.557	7.20677e-10	N.S.	NA
Exoc5	0.249055	0.686	0.819	7.52772e-10	N.S.	NA
Bmt2	0.212271	0.437	0.631	7.88408e-10	N.S.	NA
Ncstn	0.291952	0.804	0.889	7.89121e-10	alv mac	Ncstn
Ppp2r2a	0.241191	0.592	0.753	7.99823e-10	N.S.	NA
Atg4a	0.114997	0.164	0.348	8.00308e-10	N.S.	NA
Unc13d	-0.132828	0.295	0.084	8.03708e-10	N.S.	NA
Lyrm4	0.191644	0.304	0.509	8.08621e-10	N.S.	NA
Amigo2	0.0484098	0.018	0.105	8.2326e-10	N.S.	NA
Rock1	0.292851	0.942	0.976	8.27687e-10	alv mac	Rock1
Rnaset2b	-0.220664	0.6	0.383	8.43188e-10	N.S.	NA
Upp1	-0.215466	0.203	0.017	8.5323e-10	N.S.	NA
Scand1	0.273832	0.971	0.976	8.54771e-10	alv mac	Scand1
Arf5	0.237567	0.984	0.979	8.59629e-10	N.S.	NA
Aplp1	0.0604343	0.018	0.105	8.88989e-10	N.S.	NA
Sf3b4	0.206506	0.538	0.739	9.10288e-10	N.S.	NA
Fnip2	-0.328345	0.783	0.641	9.11801e-10	mono mac	Fnip2
Atp8b4	0.27946	0.424	0.624	9.39755e-10	alv mac	Atp8b4
Timm13	0.265151	0.939	0.969	9.46135e-10	alv mac	Timm13
Atic	0.197187	0.481	0.679	9.57581e-10	N.S.	NA
Nr4a3	0.386392	0.404	0.603	9.57696e-10	alv mac	Nr4a3
Aifm2	0.247193	0.432	0.617	9.61555e-10	N.S.	NA
Angptl3	0.0681405	0.042	0.16	9.68488e-10	N.S.	NA
Fgf1	0.0493072	0.009	0.08	9.69611e-10	N.S.	NA
B3gnt2	0.274865	0.618	0.767	9.83909e-10	alv mac	B3gnt2
Tspo	0.434356	0.991	0.993	1.00354e-09	alv mac	Tspo
Ube2v2	0.226804	0.511	0.7	1.0601e-09	N.S.	NA
Pir	0.084683	0.05	0.174	1.06223e-09	N.S.	NA
Arrdc3	-0.260211	0.446	0.216	1.08797e-09	mono mac	Arrdc3
Riok3	0.282126	0.895	0.958	1.11424e-09	alv mac	Riok3
Usp49	0.0592024	0.039	0.153	1.1292e-09	N.S.	NA
Entr1	0.194674	0.472	0.655	1.24126e-09	N.S.	NA
Psmb1	0.24838	0.979	0.965	1.24566e-09	N.S.	NA
Ypel5	0.206968	0.59	0.76	1.25631e-09	N.S.	NA
Tollip	0.156879	0.412	0.624	1.34837e-09	N.S.	NA
Prkn	0.0493962	0.034	0.143	1.36134e-09	N.S.	NA
Pbdc1	0.245788	0.716	0.822	1.36164e-09	N.S.	NA
Sf1	0.245938	0.831	0.895	1.36727e-09	N.S.	NA
Pon2	0.290142	0.821	0.927	1.37045e-09	alv mac	Pon2
1810013L24Rik	0.202512	0.403	0.596	1.4625e-09	N.S.	NA
Klhl25	0.105402	0.095	0.251	1.48983e-09	N.S.	NA
Tnfsf12	-0.292921	0.812	0.707	1.51479e-09	mono mac	Tnfsf12
Itm2b	-0.270845	0.999	1	1.56113e-09	mono mac	Itm2b
Plekha2	0.237911	0.596	0.76	1.56341e-09	N.S.	NA
Drg2	0.13799	0.227	0.418	1.61779e-09	N.S.	NA
5830416I19Rik	-0.150874	0.27	0.063	1.64387e-09	N.S.	NA
Magt1	0.277975	0.768	0.85	1.67204e-09	alv mac	Magt1
Wee1	-0.177063	0.296	0.084	1.68696e-09	N.S.	NA
Pet100	-0.277193	0.916	0.84	1.68918e-09	mono mac	Pet100
AI506816	0.159837	0.248	0.453	1.69668e-09	N.S.	NA
Cpsf2	0.235885	0.548	0.697	1.72626e-09	N.S.	NA
Ppp6c	0.209114	0.576	0.742	1.85765e-09	N.S.	NA
Aida	0.339183	0.669	0.774	1.92041e-09	alv mac	Aida
Chm	0.227076	0.341	0.54	1.93316e-09	N.S.	NA
Otud7b	0.0942241	0.086	0.237	1.97157e-09	N.S.	NA
Mat2a	0.363184	0.831	0.902	2.01392e-09	alv mac	Mat2a
Calhm6	-0.723875	0.6	0.383	2.03896e-09	mono mac	Calhm6
Rpl4	-0.269576	0.994	0.983	2.13588e-09	mono mac	Rpl4
Panx1	-0.140634	0.324	0.101	2.17721e-09	N.S.	NA
4930599N23Rik	0.0520028	0.028	0.129	2.30059e-09	N.S.	NA
Cep170	0.25921	0.549	0.728	2.31185e-09	alv mac	Cep170
Cks1b	0.164634	0.197	0.383	2.31692e-09	N.S.	NA
Slc39a12	0.038477	0.012	0.087	2.32245e-09	N.S.	NA
Clptm1l	0.237369	0.838	0.934	2.36335e-09	N.S.	NA
Syncrip	0.288919	0.792	0.878	2.40814e-09	alv mac	Syncrip
Adora3	0.0770442	0.038	0.15	2.41948e-09	N.S.	NA
Tmem106b	-0.195393	0.699	0.481	2.49594e-09	N.S.	NA
Vcpip1	0.231617	0.53	0.707	2.52088e-09	N.S.	NA
Klf10	0.31915	0.461	0.652	2.5298e-09	alv mac	Klf10
Smarca5	0.305485	0.899	0.93	2.53492e-09	alv mac	Smarca5
Gna12	-0.224499	0.651	0.422	2.55956e-09	N.S.	NA
Meis3	0.10609	0.153	0.334	2.59434e-09	N.S.	NA
Wdr11	0.180701	0.272	0.467	2.63349e-09	N.S.	NA
Sgta	0.206803	0.602	0.749	2.83349e-09	N.S.	NA
Mapre2	0.240671	0.778	0.868	2.89958e-09	N.S.	NA
Gpc1	-0.131309	0.199	0.017	2.91531e-09	N.S.	NA
Hnrnpll	0.30928	0.558	0.714	2.9822e-09	alv mac	Hnrnpll
Eef1akmt4	0.169715	0.268	0.456	3.00434e-09	N.S.	NA
Ttc7b	0.148494	0.216	0.411	3.01806e-09	N.S.	NA
Cyp4v3	-0.253511	0.875	0.805	3.08205e-09	mono mac	Cyp4v3
Phf5a	0.223931	0.633	0.777	3.2334e-09	N.S.	NA
Psmd2	0.292666	0.917	0.951	3.26791e-09	alv mac	Psmd2
Klhl2	0.16786	0.287	0.477	3.30583e-09	N.S.	NA
Rplp1	-0.238454	1	1	3.43419e-09	N.S.	NA
Lix1	0.0410491	0.008	0.073	3.50755e-09	N.S.	NA
Tcerg1	0.253417	0.547	0.721	3.60768e-09	alv mac	Tcerg1
Nfkbid	0.352838	0.483	0.672	3.78506e-09	alv mac	Nfkbid
[truncated: 30,297 more rows]

## Sheet: Supp Data 5 - related to Fig3E
CD45neg
gene	p_val	avg_log2FC	pct.1	pct.2	p_val_adj	Significance
Igtp	3.26909e-101	-1.89739	0.241	0.638	1.05578e-96	BCGIV_Isotype
Cd74	1.11438e-93	-1.16382	0.887	0.974	3.599e-89	BCGIV_Isotype
Gbp2	3.77736e-74	-1.90352	0.363	0.674	1.21994e-69	BCGIV_Isotype
H2-Ab1	1.11137e-72	-1.1098	0.688	0.876	3.58927e-68	BCGIV_Isotype
Gbp6	2.99208e-71	-1.69951	0.264	0.591	9.66322e-67	BCGIV_Isotype
Stat1	4.33638e-71	-1.45886	0.42	0.705	1.40048e-66	BCGIV_Isotype
H2-Eb1	3.32867e-69	-1.04472	0.677	0.853	1.07503e-64	BCGIV_Isotype
Hbb-bs	1.54479e-67	1.16469	0.924	0.614	4.98904e-63	BCGIV_aIFNg
Gbp7	6.69122e-66	-1.68554	0.393	0.667	2.161e-61	BCGIV_Isotype
Iigp1	3.06656e-62	-1.34268	0.476	0.769	9.90375e-58	BCGIV_Isotype
Psmb8	1.87494e-61	-1.10906	0.57	0.79	6.0553e-57	BCGIV_Isotype
Ubd	6.75318e-60	-2.00628	0.088	0.366	2.18101e-55	BCGIV_Isotype
H2-T23	5.84054e-59	-1.11699	0.563	0.767	1.88626e-54	BCGIV_Isotype
Gbp4	1.50451e-57	-1.50645	0.276	0.576	4.85896e-53	BCGIV_Isotype
H2-Aa	7.77486e-56	-0.918836	0.694	0.864	2.51097e-51	BCGIV_Isotype
Gbp10	3.98669e-54	-0.701662	0.021	0.221	1.28754e-49	BCGIV_Isotype
[truncated: 6,555 more rows]

## Sheet: Supp Data 6 - related to Fig3E
myeloid
[truncated: 8,725 more rows]

[truncated: 5 more sheets: Supp Data 7 - related to Fig3E, Supp Data 8 - related to FigS4A, Supp Data 9 - related to FigS4A, Supp Data10 - related to FigS4A, Supp Data11-related to FigS4B-C]
