# Supplementary material for: Bacterial-induced or passively administered interferon gamma conditions the lung for early control of SARS-CoV-2
Source: Nat Commun. 2023 Dec 12;14:8229. doi: 10.1038/s41467-023-43447-0 (PMC10716133; doi:10.1038/s41467-023-43447-0)
Supplement: Supplementary file 6 — Source Data [file 41467_2023_43447_MOESM6_ESM.xlsx]

## Sheet: Fig1A
Schematic of experimental protocol

## Sheet: Fig1B
TCID50/mL
	PBS iv+SCV2	BCG iv+SCV2
rep1	160000	210
	890000	1200
	280000	1
	160000	1
	160000	210
	28000	1
	160000	12
	89000	1
	89000	1
rep2	160000	50
	230000	2800
	280000	1
	160000	1600
	160000

## Sheet: Fig1C
UMAP of scRNASeq data. Cluster specific gene lists can be found in Table S1

## Sheet: Fig1D
cluster frequency
	PBS iv+SCV2	BCG iv+SCV2
lymph endo	0.742845	0.728226
vasc endo	15.2065	9.7291
aerocytes	5.63688	2.59248
stromal	17.0417	2.94203
AT2	3.51759	2.0099
AT1	2.88399	1.01952
CD8+ T cells	2.92768	10.8943
CD4+ T cells	7.3192	22.7498
B cells	6.22679	10.3117
NK cells	1.3109	3.00029
neutrophils	5.96461	1.28168
monocytes	9.08892	5.12671
mac(2)	2.88399	6.08797
mac(1)	10.2032	14.3606
DC	3.3428	2.47597
migDC	1.42014	1.36906

## Sheet: Fig1E
number of DEGs
	PBS iv+SCV2	BCG iv+SCV2
lymph endo	4	18
vasc endo	332	150
aerocytes	23	88
stromal	285	290
AT2	303	62
AT1	12	101
CD8+ T cells	513	307
CD4+ T cells	200	619
B cells	199	144
NK cells	304	65
neutrophils	111	41
monocytes	404	245
mac(2)	1006	395
mac(1)	1248	546
DC	600	600
migDC	117	65
gene lists can be found in Table S2

## Sheet: Fig1F
UMAP of scRNASeq data, myeloid sub-cluster. Cluster specific gene lists can be found in Table S3

## Sheet: Fig1G
Volcano plot of DEGs between myeloid cluster 0 and cluster 6. Gene lists can be found in Table S4.

## Sheet: Fig1H
log2FC over PBS control
	rep1				rep2				rep3
IFNα	2.31737	-1.16634	-1.22513	-1.4609	-0.9815	-0.934541	-1.83874	-1.37788	-1.05201	-0.976347	-0.891653	-0.755934
IFNβ	2.34366	1.59824	1.14489	1.02276	1.78307	1.43548	0.257822	0.718687	1.31801	1.70281	1.7875	1.61409
IFNγ	5.93917	6.02084	6.30447	6.83256	4.52024	5.04784	5.75944	3.24289	6.19021	6.97959	7.41346	6.75249
IFNλ3	0.224915	-0.20102	-0.159686	-0.342517	0.440719	0.433186	-1.40048	-0.0551865	0.184368	0.0567333	0.0382114	0.359511
raw values for cytokine levels (pg/mg protein) can be found in the tab relating to FigS3

## Sheet: Fig1I
number total IFNγ+ cells						composition of IFNγ+ cells
						CD4+ T cells		CD8+ T cells		NK cells		undefined
	PBS iv	BCG sc	BCG iv			BCG sc	BCG iv	BCG sc	BCG iv	BCG sc	BCG iv	BCG sc	BCG iv
rep1	3977	20700	49000		rep1	74	73	6.2	7.51	11	3.7	8.8	15.79
	4476	18800	102120			70.9	86.2	5.84	3.33	11.1	4.97	12.16	5.5
	1722.5	10880	38735			69.3	69.1	8.92	4.65	10.9	11.6	10.88	14.65
	2448	20034	28560			75.2	74.9	7.3	4.79	6.63	3.82	10.87	16.49
	1336.6	11997	28085			71.4	66.3	6.19	7.82	10.6	3.85	11.81	22.03
rep2	2209	5198	75260		rep2	71.1	75.1	1.62	3.27	13.3	12.5	13.98	9.13
	1728	4453	138840			45.1	77.7	3.23	3.23	25.3	7.1	26.37	11.97
	1944	3363	127280			57.6	78.7	0.9	4.05	22.2	5.99	19.3	11.26
		3274.5	97920			66	66.2	1.34	1.96	17.7	18.8	14.96	13.04
		4747	138840			79.9	73.4	0.98	3.15	7.26	9.11	11.86	14.34

## Sheet: Fig2A
Schematic of experimental protocol

[truncated: 54 more sheets: Fig2B, Fig2C, Fig2D, Fig2E, Fig2F, Fig2G, Fig3A, Fig3B, Fig3C, Fig3D, Fig3E, Fig4A, Fig4B, Fig4C, Fig4D, Fig4E, Fig5A, Fig5B, Fig5C, Fig5D …]
